# Supplementary material for: Cyanoglobule lipid droplet accumulation as a stress response to nitrogen starvation in a non-N2-fixing mutant strain of Anabaena sp. PCC 7120
Source: PLoS One. 2026 Feb 20;21(2):e0343220. doi: 10.1371/journal.pone.0343220 (PMC12923008; doi:10.1371/journal.pone.0343220)
Supplement: S1 Table — (XLSX) [file pone.0343220.s005.xlsx]

## Sheet: Supp Table S1
Supplemental Table S1. SNP analysis of AnabaenaWT and Anabaena△N genome sequences
Notes: Explanations of columns are as follows - #Chrom – name of the chromosome POS – position of the variant on the chromosome ID – if provided, customs IDs for each variant otherwise “.” REF – reference genome nucleotide present ALT – Alternative (i.e. variant) found in the mutant as compared to reference QUAL – quality score of the variant called Filter – variants that passed a user specific q…
#CHROM	POS	ID	REF	ALT	QUAL	FILTER	FORMAT	SAMPLE	INFO	Allele	Annotation(Type of Mutation)	Annotation Impact	Gene Name	Gene ID	Feature Type	Feature ID	Transcript Biotype	HGVS.c	HGVS.p	cDNA.pos / cDNA.length	CDS.pos / CDS.length	AA.pos / AA.length	ERRORS / WARNINGS / INFO	Gene function
BA000020.2	2531	.	CT	C	16.2	PASS	GT:GQ:DP:AD:AF	0/1:16:68:37,28:0.4118	F	ANN=C	frameshift_variant	HIGH	all7005	gene-all7005	transcript	TRANSCRIPT_gene-all7005	protein_coding	c.697delA	p.Ser233fs	697/702	697/702	233/233		product=transposase
BA000020.2	91748	.	CT	C	13.37	PASS	GT:GQ:DP:AD:AF	0/1:13:134:62,58:0.4328	F	ANN=C	frameshift_variant	HIGH	all7106	gene-all7106	transcript	TRANSCRIPT_gene-all7106	protein_coding	c.697delA	p.Ser233fs	697/702	697/702	233/233		product=transposase
BA000020.2	113649	.	G	A	38.34	PASS	GT:GQ:DP:AD:AF	0/1:38:89:52,32:0.3596	F	ANN=A	missense_variant	MODERATE	alr7127	gene-alr7127	transcript	TRANSCRIPT_gene-alr7127	protein_coding	c.722G>A	p.Arg241Gln	722/2151	722/2151	241/716		product=BAB78211.1
BA000020.2	340427	.	G	A	13.37	PASS	GT:GQ:DP:AD:AF	0/1:13:122:54,60:0.4918	P	ANN=A	missense_variant	MODERATE	alr7311	gene-alr7311	transcript	TRANSCRIPT_gene-alr7311	protein_coding	c.937G>A	p.Asp313Asn	937/1215	937/1215	313/404		product=BAB78395.1
BA000020.2	397880	.	CT	C	17.4	PASS	GT:GQ:DP:AD:AF	0/1:17:87:51,31:0.3563	F	ANN=C	frameshift_variant	HIGH	all7376	gene-all7376	transcript	TRANSCRIPT_gene-all7376	protein_coding	c.697delA	p.Ser233fs	697/702	697/702	233/233		product=transposase
BA000019.2	64688	.	C	T	13.27	PASS	GT:GQ:DP:AD:AF	0/1:13:61:29,21:0.3443	P	ANN=T	missense_variant	MODERATE	all0059	gene-all0059	transcript	TRANSCRIPT_gene-all0059	protein_coding	c.1051G>A	p.Asp351Asn	1051/2184	1051/2184	351/727	WARNING_TRANSCRIPT_NO_START_CODON	product=BAB77583.1
BA000019.2	67429	.	C	T	17.63	PASS	GT:GQ:DP:AD:AF	0/1:17:57:27,19:0.3333	P	ANN=T	missense_variant	MODERATE	all0061	gene-all0061	transcript	TRANSCRIPT_gene-all0061	protein_coding	c.559G>A	p.Asp187Asn	559/834	559/834	187/277		product=site-specific DNA-methyltransferase
BA000019.2	113390	.	G	A	18.55	PASS	GT:GQ:DP:AD:AF	0/1:18:61:38,21:0.3443	F	ANN=A	missense_variant	MODERATE	all0111	gene-all0111	transcript	TRANSCRIPT_gene-all0111	protein_coding	c.586C>T	p.Arg196Cys	586/915	586/915	196/304		product=esterase
BA000019.2	113755	.	G	A	25.07	PASS	GT:GQ:DP:AD:AF	0/1:25:64:43,20:0.3125	F	ANN=A	missense_variant	MODERATE	all0111	gene-all0111	transcript	TRANSCRIPT_gene-all0111	protein_coding	c.221C>T	p.Ser74Leu	221/915	221/915	74/304		product=esterase
BA000019.2	127887	.	G	A	23.93	PASS	GT:GQ:DP:AD:AF	0/1:23:28:21,6:0.2143	F	ANN=A	missense_variant	MODERATE	alr0124	gene-alr0124	transcript	TRANSCRIPT_gene-alr0124	protein_coding	c.2212G>A	p.Asp738Asn	2212/3360	2212/3360	738/1119		product=leucine-rich-repeat protein
BA000019.2	284975	.	G	A	13.69	PASS	GT:GQ:DP:AD:AF	0/1:13:34:16,10:0.2941	P	ANN=A	missense_variant	MODERATE	all0266	gene-all0266	transcript	TRANSCRIPT_gene-all0266	protein_coding	c.665C>T	p.Pro222Leu	665/1311	665/1311	222/436		product=aminopeptidase P
BA000019.2	299910	.	A	C	22.24	PASS	GT:GQ:DP:AD:AF	0/1:22:42:27,15:0.3571	F	ANN=C	missense_variant	MODERATE	alr0276	gene-alr0276	transcript	TRANSCRIPT_gene-alr0276	protein_coding	c.1384A>C	p.Thr462Pro	1384/7047	1384/7047	462/2348		product=BAB77800.1
BA000019.2	671403	.	C	T	19.65	PASS	GT:GQ:DP:AD:AF	0/1:19:52:30,18:0.3462	F	ANN=T	missense_variant	MODERATE	dnaB	gene-dnaB	transcript	TRANSCRIPT_gene-dnaB	protein_coding	c.2521G>A	p.Asp841Asn	2521/2640	2521/2640	841/879		product=replicative DNA helicase
BA000019.2	781185	.	G	A	12.71	PASS	GT:GQ:DP:AD:AF	0/1:12:45:30,15:0.3333	F	ANN=A	missense_variant	MODERATE	alr0671	gene-alr0671	transcript	TRANSCRIPT_gene-alr0671	protein_coding	c.436G>A	p.Asp146Asn	436/798	436/798	146/265	WARNING_TRANSCRIPT_NO_START_CODON	product=WD-repeat protein
BA000019.2	800284	.	CA	C	15.95	PASS	GT:GQ:DP:AD:AF	1/1:15:44:13,25:0.5682	F	ANN=C	frameshift_variant	HIGH	alr0693	gene-alr0693	transcript	TRANSCRIPT_gene-alr0693	protein_coding	c.1025delA	p.Asn342fs	1025/1173	1025/1173	342/390	INFO_REALIGN_3_PRIME	product=BAB72650.1
BA000019.2	825262	.	C	T	29.93	PASS	GT:GQ:DP:AD:AF	0/1:29:57:37,18:0.3158	F	ANN=T	missense_variant	MODERATE	alr0710	gene-alr0710	transcript	TRANSCRIPT_gene-alr0710	protein_coding	c.4175C>T	p.Ser1392Leu	4175/5400	4175/5400	1392/1799		product=serine/threonine kinase with two-component sensor domain
BA000019.2	991917	.	G	A	10.18	PASS	GT:GQ:DP:AD:AF	0/1:10:50:23,14:0.28	F	ANN=A	missense_variant	MODERATE	all0862	gene-all0862	transcript	TRANSCRIPT_gene-all0862	protein_coding	c.311C>T	p.Pro104Leu	311/921	311/921	104/306	WARNING_TRANSCRIPT_NO_START_CODON	product=BAB72819.1
BA000019.2	1014373	.	C	T	26.34	PASS	GT:GQ:DP:AD:AF	0/1:26:40:31,9:0.225	F	ANN=T	missense_variant	MODERATE	all0879	gene-all0879	transcript	TRANSCRIPT_gene-all0879	protein_coding	c.41G>A	p.Arg14His	41/987	41/987	14/328		product=alcohol dehydrogenase
BA000019.2	1107504	.	C	T	10.62	PASS	GT:GQ:DP:AD:AF	0/1:10:43:25,14:0.3256	F	ANN=T	missense_variant	MODERATE	coxC	gene-coxC	transcript	TRANSCRIPT_gene-coxC	protein_coding	c.197C>T	p.Pro66Leu	197/624	197/624	66/207		product=cytochrome c oxidase subunit III
BA000019.2	1195454	.	C	T	16.93	PASS	GT:GQ:DP:AD:AF	0/1:16:36:27,8:0.2222	F	ANN=T	missense_variant	MODERATE	alr1024	gene-alr1024	transcript	TRANSCRIPT_gene-alr1024	protein_coding	c.431C>T	p.Ser144Leu	431/609	431/609	144/202	WARNING_TRANSCRIPT_NO_START_CODON	product=ferripyochelin binding protein
BA000019.2	1361963	.	C	T	15.14	PASS	GT:GQ:DP:AD:AF	0/1:15:30:21,7:0.2333	F	ANN=T	missense_variant	MODERATE	asr1156	gene-asr1156	transcript	TRANSCRIPT_gene-asr1156	protein_coding	c.13C>T	p.Leu5Phe	13/213	13/213	05/70	WARNING_TRANSCRIPT_NO_START_CODON	product=BAB73113.1
BA000019.2	1410275	.	C	T	10.89	PASS	GT:GQ:DP:AD:AF	0/1:10:37:22,11:0.2973	F	ANN=T	missense_variant	MODERATE	alr1198	gene-alr1198	transcript	TRANSCRIPT_gene-alr1198	protein_coding	c.124C>T	p.Pro42Ser	124/813	124/813	42/270	WARNING_TRANSCRIPT_NO_START_CODON	product=BAB73155.1
BA000019.2	2024896	.	G	T	18.78	PASS	GT:GQ:DP:AD:AF	0/1:18:58:32,21:0.3621	P	ANN=T	missense_variant	MODERATE	rna-BA000019.2:2024850..2024923	null.17	transcript	rna-BA000019.2:2024850..2024923	protein_coding	c.47G>T	p.Gly16Val	47/74	47/74	16/23	WARNING_TRANSCRIPT_INCOMPLETE	#N/A
BA000019.2	2042500	.	A	G	10.53	PASS	GT:GQ:DP:AD:AF	0/1:10:45:31,10:0.2222	F	ANN=G	missense_variant	MODERATE	all1703	gene-all1703	transcript	TRANSCRIPT_gene-all1703	protein_coding	c.1442T>C	p.Leu481Pro	1442/1674	1442/1674	481/557		product=two-component response regulator
BA000019.2	2104291	.	G	A	27.11	PASS	GT:GQ:DP:AD:AF	0/1:27:60:35,18:0.3	F	ANN=A	missense_variant	MODERATE	all1750	gene-all1750	transcript	TRANSCRIPT_gene-all1750	protein_coding	c.610C>T	p.Arg204Cys	610/1062	610/1062	204/353		product=BAB73449.1
BA000019.2	2107843	.	C	T	10.72	PASS	GT:GQ:DP:AD:AF	0/1:10:46:29,13:0.2826	F	ANN=T	missense_variant	MODERATE	alr1753	gene-alr1753	transcript	TRANSCRIPT_gene-alr1753	protein_coding	c.653C>T	p.Ala218Val	653/1395	653/1395	218/464		product=BAB73452.1
BA000019.2	2422240	.	A	G	20.76	PASS	GT:GQ:DP:AD:AF	0/1:20:58:35,22:0.3793	F	ANN=G	missense_variant	MODERATE	all2023	gene-all2023	transcript	TRANSCRIPT_gene-all2023	protein_coding	c.263T>C	p.Leu88Pro	263/2031	263/2031	88/676		product=BAB73722.1
BA000019.2	2586290	.	G	A	29.01	PASS	GT:GQ:DP:AD:AF	0/1:29:40:27,12:0.3	F	ANN=A	missense_variant	MODERATE	alr2153	gene-alr2153	transcript	TRANSCRIPT_gene-alr2153	protein_coding	c.2077G>A	p.Asp693Asn	2077/2409	2077/2409	693/802	WARNING_TRANSCRIPT_NO_START_CODON	product=outer membrane heme receptor
BA000019.2	2718717	.	G	A	14.22	PASS	GT:GQ:DP:AD:AF	0/1:14:46:31,12:0.2609	P	ANN=A	missense_variant	MODERATE	pknB	gene-pknB	transcript	TRANSCRIPT_gene-pknB	protein_coding	c.986G>A	p.Gly329Asp	986/1386	986/1386	329/461		product=serine/threonine kinase
BA000019.2	2751499	.	C	T	13.4	PASS	GT:GQ:DP:AD:AF	0/1:13:48:32,13:0.2708	F	ANN=T	missense_variant	MODERATE	all2282	gene-all2282	transcript	TRANSCRIPT_gene-all2282	protein_coding	c.2074G>A	p.Asp692Asn	2074/5352	2074/5352	692/1783		product=serine/threonine kinase with two-component sensor domain
BA000019.2	2861133	.	C	T	19.92	PASS	GT:GQ:DP:AD:AF	0/1:19:48:21,25:0.5208	P	ANN=T	missense_variant	MODERATE	all2379	gene-all2379	transcript	TRANSCRIPT_gene-all2379	protein_coding	c.3253G>A	p.Asp1085Asn	3253/4035	3253/4035	1085/1344		product=two-component hybrid sensor and regulator
BA000019.2	3167452	.	C	T	13.77	PASS	GT:GQ:DP:AD:AF	0/1:13:28:19,8:0.2857	F	ANN=T	missense_variant	MODERATE	all2644	gene-all2644	transcript	TRANSCRIPT_gene-all2644	protein_coding	c.7372G>A	p.Asp2458Asn	7372/7854	7372/7854	2458/2617		product=peptide synthetase
BA000019.2	3169454	.	T	G	15.1	PASS	GT:GQ:DP:AD:AF	0/1:15:27:16,10:0.3704	P	ANN=G	missense_variant	MODERATE	all2644	gene-all2644	transcript	TRANSCRIPT_gene-all2644	protein_coding	c.5370A>C	p.Leu1790Phe	5370/7854	5370/7854	1790/2617		product=peptide synthetase
BA000019.2	3185155	.	C	T	15.47	PASS	GT:GQ:DP:AD:AF	0/1:15:68:41,26:0.3824	F	ANN=T	missense_variant	MODERATE	all2646	gene-all2646	transcript	TRANSCRIPT_gene-all2646	protein_coding	c.1669G>A	p.Asp557Asn	1669/4467	1669/4467	557/1488		product=polyketide synthase type I
BA000019.2	3186321	.	C	T	15.48	PASS	GT:GQ:DP:AD:AF	0/1:15:67:40,24:0.3582	F	ANN=T	missense_variant	MODERATE	all2646	gene-all2646	transcript	TRANSCRIPT_gene-all2646	protein_coding	c.503G>A	p.Arg168Gln	503/4467	503/4467	168/1488		product=polyketide synthase type I
BA000019.2	3217371	.	C	T	15.71	PASS	GT:GQ:DP:AD:AF	0/1:15:48:25,18:0.375	P	ANN=T	missense_variant	MODERATE	all2655	gene-all2655	transcript	TRANSCRIPT_gene-all2655	protein_coding	c.5027G>A	p.Gly1676Asp	5027/9789	5027/9789	1676/3262		product=BAB74354.1
BA000019.2	3257370	.	G	A	14.96	PASS	GT:GQ:DP:AD:AF	0/1:14:31:18,10:0.3226	P	ANN=A	missense_variant	MODERATE	alr2679	gene-alr2679	transcript	TRANSCRIPT_gene-alr2679	protein_coding	c.5041G>A	p.Asp1681Asn	5041/7437	5041/7437	1681/2478	WARNING_TRANSCRIPT_NO_START_CODON	product=polyketide synthase
BA000019.2	3371325	.	GA	G	15.35	PASS	GT:GQ:DP:AD:AF	0/1:15:77:16,28:0.3636	F	ANN=G	frameshift_variant	HIGH	alr2773	gene-alr2773	transcript	TRANSCRIPT_gene-alr2773	protein_coding	c.515delA	p.Lys172fs	515/570	515/570	172/189	INFO_REALIGN_3_PRIME	product=transposase
BA000019.2	3379706	.	A	AC	13.92	PASS	GT:GQ:DP:AD:AF	0/1:13:39:21,7:0.1795	P	ANN=AC	frameshift_variant	HIGH	asr2781	gene-asr2781	transcript	TRANSCRIPT_gene-asr2781	protein_coding	c.69_70insC	p.Gly24fs	70/171	70/171	24/56		product=BAB74480.1
BA000019.2	3407031	.	C	CA	15.81	PASS	GT:GQ:DP:AD:AF	0/1:15:57:30,13:0.2281	F	ANN=CA	frameshift_variant	HIGH	alr2800	gene-alr2800	transcript	TRANSCRIPT_gene-alr2800	protein_coding	c.3487dupA	p.Ser1163fs	3488/3777	3488/3777	1163/1258	INFO_REALIGN_3_PRIME	product=WD-repeat protein
BA000019.2	3428972	.	A	C	19.63	PASS	GT:GQ:DP:AD:AF	0/1:19:45:31,13:0.2889	F	ANN=C	missense_variant	MODERATE	hetC	gene-hetC	transcript	TRANSCRIPT_gene-hetC	protein_coding	c.909A>C	p.Leu303Phe	909/3135	909/3135	303/1044		product=heterocyst differentiation protein
BA000019.2	3467710	.	C	A	10.44	PASS	GT:GQ:DP:AD:AF	0/1:10:34:16,11:0.3235	F	ANN=A	missense_variant	MODERATE	all2846	gene-all2846	transcript	TRANSCRIPT_gene-all2846	protein_coding	c.1007G>T	p.Gly336Val	1007/1623	1007/1623	336/540		product=GMP synthase (glutamine-hydrolyzing)
BA000019.2	3727017	.	C	T	18.07	PASS	GT:GQ:DP:AD:AF	0/1:18:46:27,15:0.3261	F	ANN=T	missense_variant	MODERATE	all3076	gene-all3076	transcript	TRANSCRIPT_gene-all3076	protein_coding	c.118G>A	p.Asp40Asn	118/741	118/741	40/246	WARNING_TRANSCRIPT_NO_START_CODON	product=BAB74775.1
BA000019.2	3733448	.	G	A	16.53	PASS	GT:GQ:DP:AD:AF	0/1:16:57:31,20:0.3509	F	ANN=A	missense_variant	MODERATE	alr3085	gene-alr3085	transcript	TRANSCRIPT_gene-alr3085	protein_coding	c.127G>A	p.Gly43Ser	127/726	127/726	43/241		product=sugar fermentation stimulation protein
BA000019.2	3868564	.	TG	T	17.64	PASS	GT:GQ:DP:AD:AF	0/1:17:35:21,9:0.2571	P	ANN=T	frameshift_variant	HIGH	alr3201	gene-alr3201	transcript	TRANSCRIPT_gene-alr3201	protein_coding	c.542delG	p.Gly181fs	542/687	542/687	181/228	INFO_REALIGN_3_PRIME	product=Mg-protoporphyrin IX methyl transferase
BA000019.2	3872030	.	G	C	15.53	PASS	GT:GQ:DP:AD:AF	0/1:15:41:25,11:0.2683	P	ANN=C	missense_variant	MODERATE	gltX	gene-gltX	transcript	TRANSCRIPT_gene-gltX	protein_coding	c.215C>G	p.Pro72Arg	215/1443	215/1443	72/480	WARNING_TRANSCRIPT_NO_START_CODON	product=glutamyl-tRNA synthetase
BA000019.2	4061126	.	G	GTT	11.79	PASS	GT:GQ:DP:AD:AF	0/1:11:52:26,3:0.0577	F	ANN=GTT	frameshift_variant	HIGH	ndhH	gene-ndhH	transcript	TRANSCRIPT_gene-ndhH	protein_coding	c.857_858insTT	p.Pro287fs	858/1185	858/1185	286/394		product=NADH dehydrogenase subunit 7
BA000019.2	4140500	.	T	TA	10.19	PASS	GT:GQ:DP:AD:AF	0/1:10:34:20,7:0.2059	F	ANN=TA	frameshift_variant	HIGH	all3432	gene-all3432	transcript	TRANSCRIPT_gene-all3432	protein_coding	c.53dupT	p.Leu18fs	53/777	53/777	18/258	WARNING_TRANSCRIPT_NO_START_CODON	product=undecaprenyl pyrophosphate synthetase
BA000019.2	4247408	.	T	TTCCAATCCCCAATCCCCAATCCCCAATCCCCAATCCCCAATCCCCAATC	12.2	PASS	GT:GQ:DP:AD:AF	0/1:12:24:12,2:0.0833	F	ANN=TTCCAATCCCCAATCCCCAATCCCCAATCCCCAATCCCCAATCCCCAATC	frameshift_variant	HIGH	alr3525	gene-alr3525	transcript	TRANSCRIPT_gene-alr3525	protein_coding	c.34_35insTCCAATCCCCAATCCCCAATCCCCAATCCCCAATCCCCAATCCCCAATC	p.Ser12fs	35/1278	35/1278	12/425	WARNING_TRANSCRIPT_NO_START_CODON	product=phosphoribosylformylglycinamidine cyclo-ligase
BA000019.2	4247463	.	T	TCC,TC	14.96	PASS	GT:GQ:DP:AD:AF	1/2:14:26:1,1,15:0.0385,0.5769	F	ANN=TC	frameshift_variant	HIGH	alr3525	gene-alr3525	transcript	TRANSCRIPT_gene-alr3525	protein_coding	c.92dupC	p.Ile32fs	93/1278	93/1278	31/425	WARNING_TRANSCRIPT_NO_START_CODON&INFO_REALIGN_3_PRIME	product=phosphoribosylformylglycinamidine cyclo-ligase
BA000019.2	4247463	.	T	TCC,TC	14.96	PASS	GT:GQ:DP:AD:AF	1/2:14:26:1,1,15:0.0385,0.5769	F	ANN=TCC	frameshift_variant	HIGH	alr3525	gene-alr3525	transcript	TRANSCRIPT_gene-alr3525	protein_coding	c.91_92dupCC	p.Ile32fs	93/1278	93/1278	31/425	WARNING_TRANSCRIPT_NO_START_CODON&INFO_REALIGN_3_PRIME	product=phosphoribosylformylglycinamidine cyclo-ligase
BA000019.2	4336080	.	G	A	20.43	PASS	GT:GQ:DP:AD:AF	0/1:20:57:32,15:0.2632	F	ANN=A	missense_variant	MODERATE	alr3588	gene-alr3588	transcript	TRANSCRIPT_gene-alr3588	protein_coding	c.1540G>A	p.Asp514Asn	1540/2727	1540/2727	514/908		product=BAB75287.1
BA000019.2	4455056	.	C	T	19.98	PASS	GT:GQ:DP:AD:AF	0/1:19:45:31,13:0.2889	F	ANN=T	missense_variant	MODERATE	all3691	gene-all3691	transcript	TRANSCRIPT_gene-all3691	protein_coding	c.2998G>A	p.Ala1000Thr	2998/6066	2998/6066	1000/2021		product=serine/threonine kinase with two-component sensor domain
BA000019.2	4470568	.	C	T	19.41	PASS	GT:GQ:DP:AD:AF	0/1:19:78:45,27:0.3462	F	ANN=T	missense_variant	MODERATE	alr3701	gene-alr3701	transcript	TRANSCRIPT_gene-alr3701	protein_coding	c.1417C>T	p.Pro473Ser	1417/1641	1417/1641	473/546	WARNING_TRANSCRIPT_NO_START_CODON	product=type II site-specific deoxyribonuclease
BA000019.2	4475171	.	C	T	33.63	PASS	GT:GQ:DP:AD:AF	0/1:33:61:36,19:0.3115	F	ANN=T	missense_variant	MODERATE	alr3706	gene-alr3706	transcript	TRANSCRIPT_gene-alr3706	protein_coding	c.19C>T	p.Arg7Cys	19/1641	19/1641	7/546	WARNING_TRANSCRIPT_NO_START_CODON	product=serine/threonine kinase
BA000019.2	4480175	.	G	A	14.01	PASS	GT:GQ:DP:AD:AF	0/1:14:49:34,14:0.2857	F	ANN=A	missense_variant	MODERATE	devB	gene-devB-2	transcript	TRANSCRIPT_gene-devB-2	protein_coding	c.1306G>A	p.Asp436Asn	1306/1425	1306/1425	436/474		product=glucose-6-P-dehydrogenase
BA000019.2	4518757	.	G	GA	16.35	PASS	GT:GQ:DP:AD:AF	0/1:16:53:29,7:0.1321	P	ANN=GA	frameshift_variant	HIGH	psbA	gene-psbA	transcript	TRANSCRIPT_gene-psbA	protein_coding	c.329_330insA	p.Tyr112fs	330/1083	330/1083	110/360		product=photosystem II protein D1
BA000019.2	4563864	.	C	A	10.22	PASS	GT:GQ:DP:AD:AF	0/1:10:50:34,16:0.32	F	ANN=A	missense_variant	MODERATE	alr3775	gene-alr3775	transcript	TRANSCRIPT_gene-alr3775	protein_coding	c.125C>A	p.Ala42Asp	125/348	125/348	42/115		product=BAB75474.1
BA000019.2	4565963	.	G	A	32.79	PASS	GT:GQ:DP:AD:AF	0/1:32:40:25,13:0.325	F	ANN=A	stop_gained	HIGH	all3779	gene-all3779	transcript	TRANSCRIPT_gene-all3779	protein_coding	c.70C>T	p.Arg24*	70/318	70/318	24/105	WARNING_TRANSCRIPT_NO_START_CODON	product=BAB75478.1
BA000019.2	4604475	.	G	A	10.3	PASS	GT:GQ:DP:AD:AF	0/1:10:45:29,10:0.2222	F	ANN=A	missense_variant	MODERATE	alr3809	gene-alr3809	transcript	TRANSCRIPT_gene-alr3809	protein_coding	c.1219G>A	p.Ala407Thr	1219/3315	1219/3315	407/1104		product=carbamoyl phosphate synthetase large chain
BA000019.2	4657707	.	T	C	11.64	PASS	GT:GQ:DP:AD:AF	0/1:11:47:33,12:0.2553	F	ANN=C	missense_variant	MODERATE	all3859	gene-all3859	transcript	TRANSCRIPT_gene-all3859	protein_coding	c.733A>G	p.Thr245Ala	733/975	733/975	245/324	WARNING_TRANSCRIPT_NO_START_CODON	product=glutathione synthetase
BA000019.2	4801525	.	G	A	22.19	PASS	GT:GQ:DP:AD:AF	0/1:22:53:25,19:0.3585	F	ANN=A	missense_variant	MODERATE	all3986	gene-all3986	transcript	TRANSCRIPT_gene-all3986	protein_coding	c.1121C>T	p.Ser374Phe	1121/1209	1121/1209	374/402		product=transposase
BA000019.2	4839263	.	T	G	21.91	PASS	GT:GQ:DP:AD:AF	0/1:21:41:20,18:0.439	P	ANN=G	missense_variant	MODERATE	zwf	gene-zwf	transcript	TRANSCRIPT_gene-zwf	protein_coding	c.1313A>C	p.Tyr438Ser	1313/1530	1313/1530	438/509		product=glucose 6-phosphate dehydrogenase
BA000019.2	4847770	.	G	A	12.65	PASS	GT:GQ:DP:AD:AF	0/1:12:30:19,11:0.3667	F	ANN=A	missense_variant	MODERATE	all4025	gene-all4025	transcript	TRANSCRIPT_gene-all4025	protein_coding	c.599C>T	p.Ser200Leu	599/1191	599/1191	200/396		product=BAB75724.1
BA000019.2	4864669	.	G	A	10.73	PASS	GT:GQ:DP:AD:AF	0/1:10:55:34,15:0.2727	F	ANN=A	stop_gained	HIGH	alr4036	gene-alr4036	transcript	TRANSCRIPT_gene-alr4036	protein_coding	c.561G>A	p.Trp187*	561/585	561/585	187/194		product=BAB75735.1
BA000019.2	4926116	.	CT	C	13.58	PASS	GT:GQ:DP:AD:AF	0/1:13:47:27,18:0.383	F	ANN=C	frameshift_variant	HIGH	comM	gene-comM	transcript	TRANSCRIPT_gene-comM	protein_coding	c.235delT	p.Cys79fs	235/1530	235/1530	79/509		product=competence protein
BA000019.2	4971475	.	G	A	32.61	PASS	GT:GQ:DP:AD:AF	0/1:32:54:36,18:0.3333	F	ANN=A	stop_gained	HIGH	all4126	gene-all4126	transcript	TRANSCRIPT_gene-all4126	protein_coding	c.844C>T	p.Arg282*	844/1245	844/1245	282/414		product=dolichol-phosphate mannosyltransferase
BA000019.2	4991845	.	C	T	13.22	PASS	GT:GQ:DP:AD:AF	0/1:13:54:19,19:0.3519	P	ANN=T	missense_variant	MODERATE	alr4147	gene-alr4147	transcript	TRANSCRIPT_gene-alr4147	protein_coding	c.1102C>T	p.Arg368Trp	1102/1668	1102/1668	368/555		product=amidase enhancer
BA000019.2	5000961	.	C	T	28.84	PASS	GT:GQ:DP:AD:AF	0/1:28:49:30,15:0.3061	F	ANN=T	missense_variant	MODERATE	ndhF	gene-ndhF-3	transcript	TRANSCRIPT_gene-ndhF-3	protein_coding	c.1346C>T	p.Ser449Leu	1346/1863	1346/1863	449/620		product=NADH dehydrogenase subunit 5
BA000019.2	5017683	.	C	T	15.47	PASS	GT:GQ:DP:AD:AF	0/1:15:75:44,26:0.3467	F	ANN=T	missense_variant	MODERATE	alr4170	gene-alr4170	transcript	TRANSCRIPT_gene-alr4170	protein_coding	c.169C>T	p.Pro57Ser	169/501	169/501	57/166		product=BAB75869.1
BA000019.2	5131527	.	G	A	12.06	PASS	GT:GQ:DP:AD:AF	0/1:12:60:42,12:0.2	F	ANN=A	missense_variant	MODERATE	alr4278	gene-alr4278	transcript	TRANSCRIPT_gene-alr4278	protein_coding	c.655G>A	p.Asp219Asn	655/900	655/900	219/299		product=BAB75977.1
BA000019.2	5306245	.	C	T	16.34	PASS	GT:GQ:DP:AD:AF	0/1:16:84:58,24:0.2857	F	ANN=T	missense_variant	MODERATE	all4427	gene-all4427	transcript	TRANSCRIPT_gene-all4427	protein_coding	c.158G>A	p.Arg53Gln	158/936	158/936	53/311		product=BAB76126.1
BA000019.2	5319531	.	C	T	16.22	PASS	GT:GQ:DP:AD:AF	0/1:16:53:34,18:0.3396	F	ANN=T	missense_variant	MODERATE	alr4435	gene-alr4435	transcript	TRANSCRIPT_gene-alr4435	protein_coding	c.524C>T	p.Ser175Leu	524/1242	524/1242	175/413		product=BAB76134.1
BA000019.2	5551514	.	G	A	16.61	PASS	GT:GQ:DP:AD:AF	0/1:16:42:27,13:0.3095	F	ANN=A	missense_variant	MODERATE	all4647	gene-all4647	transcript	TRANSCRIPT_gene-all4647	protein_coding	c.281C>T	p.Ser94Phe	281/420	281/420	94/139		product=BAB76346.1
BA000019.2	5606743	.	C	G	16.72	PASS	GT:GQ:DP:AD:AF	0/1:16:51:31,18:0.3529	F	ANN=G	missense_variant	MODERATE	alr4702	gene-alr4702	transcript	TRANSCRIPT_gene-alr4702	protein_coding	c.526C>G	p.His176Asp	526/1887	526/1887	176/628	WARNING_TRANSCRIPT_NO_START_CODON	product=BAB76401.1
BA000019.2	5705435	.	C	T	12.41	PASS	GT:GQ:DP:AD:AF	0/1:12:41:25,11:0.2683	F	ANN=T	missense_variant	MODERATE	all4789	gene-all4789	transcript	TRANSCRIPT_gene-all4789	protein_coding	c.1874G>A	p.Arg625Gln	1874/2469	1874/2469	625/822		product=DNA helicase
BA000019.2	5711552	.	T	G	18.79	PASS	GT:GQ:DP:AD:AF	0/1:18:47:25,20:0.4255	P	ANN=G	missense_variant	MODERATE	all4793	gene-all4793	transcript	TRANSCRIPT_gene-all4793	protein_coding	c.29A>C	p.Tyr10Ser	29/942	29/942	10/313	WARNING_TRANSCRIPT_NO_START_CODON	product=BAB76492.1
BA000019.2	5861742	.	C	T	13.58	PASS	GT:GQ:DP:AD:AF	0/1:13:58:35,21:0.3621	F	ANN=T	missense_variant	MODERATE	alr4915	gene-alr4915	transcript	TRANSCRIPT_gene-alr4915	protein_coding	c.757C>T	p.Arg253Cys	757/942	757/942	253/313		product=BAB76614.1
BA000019.2	5918040	.	G	A	14.64	PASS	GT:GQ:DP:AD:AF	0/1:14:31:17,11:0.3548	P	ANN=A	missense_variant	MODERATE	all4960	gene-all4960	transcript	TRANSCRIPT_gene-all4960	protein_coding	c.359C>T	p.Pro120Leu	359/2013	359/2013	120/670	WARNING_TRANSCRIPT_NO_START_CODON	product=BAB76659.1
BA000019.2	5969069	.	GC	G	19.05	PASS	GT:GQ:DP:AD:AF	0/1:19:46:24,11:0.2391	P	ANN=G	frameshift_variant	HIGH	alr4996	gene-alr4996	transcript	TRANSCRIPT_gene-alr4996	protein_coding	c.92delC	p.Pro31fs	92/504	92/504	31/167	INFO_REALIGN_3_PRIME	product=BAB76695.1
BA000019.2	6042612	.	A	C	27.41	PASS	GT:GQ:DP:AD:AF	0/1:27:86:53,31:0.3605	F	ANN=C	missense_variant	MODERATE	asr5071	gene-asr5071	transcript	TRANSCRIPT_gene-asr5071	protein_coding	c.134A>C	p.Tyr45Ser	134/288	134/288	45/95		product=BAB76770.1
BA000019.2	6104449	.	G	A	14.48	PASS	GT:GQ:DP:AD:AF	0/1:14:72:41,29:0.4028	F	ANN=A	missense_variant	MODERATE	all5113	gene-all5113	transcript	TRANSCRIPT_gene-all5113	protein_coding	c.1073C>T	p.Ser358Phe	1073/2451	1073/2451	358/816		product=BAB76812.1
BA000019.2	6150167	.	G	A	11.65	PASS	GT:GQ:DP:AD:AF	0/1:11:38:29,8:0.2105	F	ANN=A	missense_variant	MODERATE	all5153	gene-all5153	transcript	TRANSCRIPT_gene-all5153	protein_coding	c.742C>T	p.Arg248Cys	742/1500	742/1500	248/499		product=BAB76852.1
BA000019.2	6186986	.	C	T	15.05	PASS	GT:GQ:DP:AD:AF	0/1:15:65:39,21:0.3231	F	ANN=T	missense_variant	MODERATE	alr5189	gene-alr5189	transcript	TRANSCRIPT_gene-alr5189	protein_coding	c.1553C>T	p.Ser518Phe	1553/1614	1553/1614	518/537		product=two-component sensor histidine kinase
BA000019.2	6194128	.	G	A	15.8	PASS	GT:GQ:DP:AD:AF	0/1:15:46:33,11:0.2391	F	ANN=A	missense_variant	MODERATE	all5195	gene-all5195	transcript	TRANSCRIPT_gene-all5195	protein_coding	c.865C>T	p.Arg289Cys	865/1257	865/1257	289/418		product=glycosyltransferase
BA000019.2	6273496	.	G	GA	19.61	PASS	GT:GQ:DP:AD:AF	0/1:19:68:42,11:0.1618	P	ANN=GA	frameshift_variant	HIGH	alr5257	gene-alr5257	transcript	TRANSCRIPT_gene-alr5257	protein_coding	c.1073_1074insA	p.His360fs	1074/1206	1074/1206	358/401	WARNING_TRANSCRIPT_NO_START_CODON	product=BAB76956.1
AP003604.1	54897	.	C	A	11	PASS	GT:GQ:DP:AD:AF	0/1:11:30:24,6:0.2	F	ANN=A	missense_variant	MODERATE	alr8566	gene-alr8566	transcript	TRANSCRIPT_gene-alr8566	protein_coding	c.265C>A	p.Gln89Lys	265/702	265/702	89/233		product=transposase
AP003604.1	54975	.	A	G	15.45	PASS	GT:GQ:DP:AD:AF	0/1:15:29:23,6:0.2069	F	ANN=G	missense_variant	MODERATE	alr8566	gene-alr8566	transcript	TRANSCRIPT_gene-alr8566	protein_coding	c.343A>G	p.Thr115Ala	343/702	343/702	115/233		product=transposase
AP003604.1	55215	.	A	G	18.39	PASS	GT:GQ:DP:AD:AF	0/1:18:27:22,5:0.1852	F	ANN=G	missense_variant	MODERATE	alr8566	gene-alr8566	transcript	TRANSCRIPT_gene-alr8566	protein_coding	c.583A>G	p.Arg195Gly	583/702	583/702	195/233		product=transposase
AP003604.1	55231	.	G	A	26.21	PASS	GT:GQ:DP:AD:AF	0/1:26:27:21,6:0.2222	F	ANN=A	missense_variant	MODERATE	alr8566	gene-alr8566	transcript	TRANSCRIPT_gene-alr8566	protein_coding	c.599G>A	p.Arg200Lys	599/702	599/702	200/233		product=transposase
AP003604.1	55302	.	C	A	10.14	PASS	GT:GQ:DP:AD:AF	0/1:10:26:21,5:0.1923	F	ANN=A	missense_variant	MODERATE	alr8566	gene-alr8566	transcript	TRANSCRIPT_gene-alr8566	protein_coding	c.670C>A	p.His224Asn	670/702	670/702	224/233		product=transposase
AP003602.1	69481	.	G	A	22.31	PASS	GT:GQ:DP:AD:AF	0/1:22:47:30,16:0.3404	F	ANN=A	missense_variant	MODERATE	alr7574	gene-alr7574	transcript	TRANSCRIPT_gene-alr7574	protein_coding	c.208G>A	p.Asp70Asn	208/960	208/960	70/319		product=BAB77217.1
AP003602.1	93236	.	C	T	21.02	PASS	GT:GQ:DP:AD:AF	0/1:21:66:42,18:0.2727	F	ANN=T	missense_variant	MODERATE	all7602	gene-all7602	transcript	TRANSCRIPT_gene-all7602	protein_coding	c.280G>A	p.Asp94Asn	280/339	280/339	94/112		product=BAB77245.1
AP003602.1	131229	.	C	T	20.02	PASS	GT:GQ:DP:AD:AF	0/1:20:24:11,8:0.3333	F	ANN=T	missense_variant	MODERATE	all7632	gene-all7632	transcript	TRANSCRIPT_gene-all7632	protein_coding	c.733G>A	p.Ala245Thr	733/1686	733/1686	245/561		product=BAB77275.1
AP003602.1	136355	.	C	T	23.38	PASS	GT:GQ:DP:AD:AF	0/1:23:42:27,12:0.2857	F	ANN=T	missense_variant	MODERATE	alr7636	gene-alr7636	transcript	TRANSCRIPT_gene-alr7636	protein_coding	c.119C>T	p.Ser40Leu	119/912	119/912	40/303		product=BAB77279.1
AP003602.1	150815	.	G	A	10.38	PASS	GT:GQ:DP:AD:AF	0/1:10:43:21,15:0.3488	F	ANN=A	missense_variant	MODERATE	alr7649	gene-alr7649	transcript	TRANSCRIPT_gene-alr7649	protein_coding	c.2896G>A	p.Ala966Thr	2896/7746	2896/7746	966/2581		product=BAB77292.1
AP003602.1	181385	.	G	A	21.89	PASS	GT:GQ:DP:AD:AF	0/1:21:76:37,25:0.3289	F	ANN=A	missense_variant	MODERATE	all7682	gene-all7682	transcript	TRANSCRIPT_gene-all7682	protein_coding	c.1120C>T	p.Pro374Ser	1120/1173	1120/1173	374/390	WARNING_TRANSCRIPT_NO_START_CODON	product=BAB77325.1
AP003603.1	99062	.	C	T	13.37	PASS	GT:GQ:DP:AD:AF	0/1:13:31:22,8:0.2581	P	ANN=T	missense_variant	MODERATE	all8087	gene-all8087	transcript	TRANSCRIPT_gene-all8087	protein_coding	c.313G>A	p.Ala105Thr	313/999	313/999	105/332		product=glycerate dehydrogenase
##fileformat=VCFv4.2
##FILTER=<ID=PASS,Description="All filters passed">
##source=Clair3
##clair3_version=1.1.2
##cmdline=/opt/bin/run_clair3.sh --bam_fn=/mnt/gs21/scratch/maheymoh/febri_snp_calling/sorted_indexed/HNNBDT_2_B_N.aligned.bam --ref_fn=/mnt/gs21/scratch/maheymoh/febri_snp_calling/genome/anabaeana.fa --threads=8 --platform=ont --model_path=/opt/models/r1041_e82_400bps_sup_v500 --output=/mnt/gs21/scratch/maheymoh/febri_snp_calling/variants_call/2_B_vcf --include_all_ctgs --no_phasing_for_fa
##reference=/mnt/gs21/scratch/maheymoh/febri_snp_calling/genome/anabaeana.fa
##FILTER=<ID=LowQual,Description="Low quality variant">
##FILTER=<ID=RefCall,Description="Reference call">
##INFO=<ID=P,Number=0,Type=Flag,Description="Result from pileup calling">
##INFO=<ID=F,Number=0,Type=Flag,Description="Result from full-alignment calling">
##FORMAT=<ID=GT,Number=1,Type=String,Description="Genotype">
##FORMAT=<ID=GQ,Number=1,Type=Integer,Description="Genotype Quality">
##FORMAT=<ID=DP,Number=1,Type=Integer,Description="Approximate read depth (reads 1. with MQ below 5 or an user-specified threshold, or 2. selected by 'samtools view -F 2316', are filtered)">
##FORMAT=<ID=AD,Number=R,Type=Integer,Description="Allelic depths for the ref and alt alleles in the order listed">
##FORMAT=<ID=PL,Number=G,Type=Integer,Description="Normalized, Phred-scaled likelihoods for genotypes as defined in the VCF specification">
##FORMAT=<ID=AF,Number=A,Type=Float,Description="Observed allele frequency in reads, for each ALT allele, in the same order as listed, or the REF allele for a RefCall">
##contig=<ID=BA000019.2,length=6413771>
##contig=<ID=BA000020.2,length=408101>
##contig=<ID=AP003602.1,length=186614>
##contig=<ID=AP003604.1,length=55414>
##contig=<ID=AP003605.1,length=40340>
##contig=<ID=AP003603.1,length=101965>
##contig=<ID=AP003606.1,length=5584>
##bcftools_filterVersion=1.19+htslib-1.19.1
##bcftools_filterCommand=filter -i QUAL>10 -Oz -o 2_B_clair_filtered.vcf.gz 2_B_clair.vcf; Date=Sat Sep 20 09:55:44 2025
##bcftools_normVersion=1.19+htslib-1.19.1
##bcftools_normCommand=norm -f ../genome/anabaeana.fa -Oz -o 2_B_clair_filtered.norm.vcf.gz 2_B_clair_filtered.vcf.gz; Date=Sat Sep 20 09:58:18 2025
##bcftools_isecVersion=1.19+htslib-1.19.1
##bcftools_isecCommand=isec -O z -p isec_out 2_B_clair_filtered.norm.vcf.gz 1_A_clair_filtered.norm.vcf.gz; Date=Sat Sep 20 10:04:03 2025
##SnpEffVersion="5.2c (build 2024-04-09 12:24), by Pablo Cingolani"
##SnpEffCmd="SnpEff -stats 2_B_clair_eff_summary.html anabaena 2_B_unique_vara.vcf "
##INFO=<ID=ANN,Number=.,Type=String,Description="Functional annotations: 'Allele | Annotation | Annotation_Impact | Gene_Name | Gene_ID | Feature_Type | Feature_ID | Transcript_BioType | Rank | HGVS.c | HGVS.p | cDNA.pos / cDNA.length | CDS.pos / CDS.length | AA.pos / AA.length | Distance | ERRORS / WARNINGS / INFO' ">
##INFO=<ID=LOF,Number=.,Type=String,Description="Predicted loss of function effects for this variant. Format: 'Gene_Name | Gene_ID | Number_of_transcripts_in_gene | Percent_of_transcripts_affected'">
##INFO=<ID=NMD,Number=.,Type=String,Description="Predicted nonsense mediated decay effects for this variant. Format: 'Gene_Name | Gene_ID | Number_of_transcripts_in_gene | Percent_of_transcripts_affected'">
##SnpSiftVersion="SnpSift 5.2c (build 2024-04-09 12:24), by Pablo Cingolani"
##SnpSiftCmd="SnpSift Filter '(ANN[*].IMPACT = 'HIGH' | ANN[*].IMPACT = 'MODERATE')'"
##FILTER=<ID=SnpSift,Description="SnpSift 5.2c (build 2024-04-09 12:24), by Pablo Cingolani, Expression used: (ANN[*].IMPACT = 'HIGH' | ANN[*].IMPACT = 'MODERATE')">
##SnpSiftCmd="SnpSift Filter '(ANN[0].IMPACT = 'HIGH') | (ANN[0].IMPACT = 'MODERATE')' 2_B_clair_candidates.split.tsv"
##FILTER=<ID=SnpSift,Description="SnpSift 5.2c (build 2024-04-09 12:24), by Pablo Cingolani, Expression used: (ANN[0].IMPACT = 'HIGH') | (ANN[0].IMPACT = 'MODERATE')">
