# Supplementary material for: Cyanoglobule lipid droplet accumulation as a stress response to nitrogen starvation in a non-N2-fixing mutant strain of Anabaena sp. PCC 7120
Source: PLoS One. 2026 Feb 20;21(2):e0343220. doi: 10.1371/journal.pone.0343220 (PMC12923008; doi:10.1371/journal.pone.0343220)
Supplement: S2 Table — (XLSX) [file pone.0343220.s006.xlsx]

## Sheet: Supp Table S2
Supplemental Table S2. Cellular Ultrastructure Measurements of AnabaenaΔN
Notes: CG = cyanglobules	Confocal			Transmission Electron Microscopy
	# Anabaena Cells	#CGs	#CG/cell	# Anabaena Cells	#CGs	#CG/cell	Cyanoglobule Diameter (nm)
							Average	st dev	s.e.m.	CG #1	CG #2	CG #3	CG #4	CG #5
BG11 Rep1	15	41	2.73333	1	8	8	50.755	1.87191	0.837143	53.429	50.225	50.59	48.249	51.282
BG11 Rep2	45	135	3	1	25	25	45.845	8.06576	3.60712	49.166	54.737	33.531	48.936	42.855
BG11 Rep3	26	75	2.88462	1	19	19	40.978	9.54296	4.26774	39.53	55.597	43.447	29.991	36.325
Mean			2.87265			17.3333	45.8593
s.d.			0.133735			8.62168	4.88852
s.e.m			0.0772122			4.97773	2.82239
BG11-N Rep1	26	105	4.03846	1	41	41	71.833	6.50897	2.9109	68.908	79.52	69.567	63.745	77.425
BG11-N Rep2	50	210	4.2	1	54	54	62.1848	9.62435	4.30414	55.473	50.969	60.323	71.636	72.523
BG11-N Rep3	12	65	5.41667	1	63	63	71.0276	3.57957	1.60083	68.838	69.267	77.044	71.58	68.409
Mean			4.55171			52.6667	68.3485
s.d.			0.753417			11.0604	5.35306
s.e.m			0.434985			6.38575	3.09059
