# Supplementary material for: Cyanoglobule lipid droplet accumulation as a stress response to nitrogen starvation in a non-N2-fixing mutant strain of Anabaena sp. PCC 7120
Source: PLoS One. 2026 Feb 20;21(2):e0343220. doi: 10.1371/journal.pone.0343220 (PMC12923008; doi:10.1371/journal.pone.0343220)
Supplement: S3 Table — (XLSX) [file pone.0343220.s007.xlsx]

## Sheet: Supp Table S3
Supplemental Table S3. Proteomic Analysis of Isolated Cyanoglobules
Gene ID	Protein Annotation	Synechocystis Ortholog	Synechocystis Annotation	Syenchocystis CG Proteome?	Arabidopsis Ortholog	Arabidopsis Annotaton	Arabidopsis PG Proteome?	Reporter intensity corrected (Crude CGs - N-def) %Normalized	Reporter intensity corrected (Control CGs) %Normalized	Reporter intensity corrected (N-def CGs) %Normalized	Protein IDs	Majority protein IDs	Fasta headers	Peptide counts (all)	Peptide counts (razor+unique)	Peptide counts (unique)	Number of proteins	Peptides	Razor + unique peptides	Unique peptides	Sequence coverage [%]	Unique + razor sequence coverage [%]	Unique sequence coverage [%]	Mol. weight [kDa]	Sequence length	Sequence lengths	Q-value	Score	Reporter intensity corrected (Crude CGs - stress)	Reporter intensity corrected (Control CGs)	Reporter intensity corrected (N-def CGs)	Reporter intensity (Crude CGs - stress)	Reporter intensity (Control CGs)	Reporter intensity (N-def CGs)	Reporter intensity count (Crude CGs - stress)	Reporter intensity count (Control CGs)	Reporter intensity count (N-def CGs)	Intensity	MS/MS count	Only identified by site	Reverse	Potential contaminant	id	Peptide IDs	Peptide is razor	Mod. peptide IDs	Evidence IDs	MS/MS IDs	Best MS/MS
alr4094/ndbB	demethylphylloquinone dehydrogenase	slr1743/ndbB	demethylphylloquinone dehydrogenase	x	At5g08660	NAD(P)H dehydrogenase C1	x	4.99283	0.759913	14.8303	BCDIDJ_02149;BAB75793.1	BCDIDJ_02149;BAB75793.1	BCDIDJ_02149 NADH dehydrogenase;BAB75793.1 NADH dehydrogenase [Nostoc sp. PCC 7120 = FACHB-418]	5;5	5;5	5;5	2	5	5	5	11.2	11.2	11.2	45.675	409	409;409	0	323.31	1170900	193680	2173000	1170900	193680	2173000	5	5	5	406980000	5				58	45;105;131;160;166	True;True;True;True;True	46;107;135;166;172	54;127;161;196;203	60;139;183;221;228	60;139;183;221;228
all5305	SDR family oxidoreductase	RS0201695	SDR family oxidoreductase		At4g35250	High chlorophyll fluorescence 244		5.99787	1.12673	14.1656	BCDIDJ_03355;BAB77004.1	BCDIDJ_03355;BAB77004.1	BCDIDJ_03355 All5305 protein;BAB77004.1 all5305 [Nostoc sp. PCC 7120 = FACHB-418]	7;7	7;7	7;7	2	7	7	7	36.4	36.4	36.4	32.464	291	291;291	0	323.31	1406600	287170	2075600	1406600	287170	2075600	9	9	9	616570000	9				79	22;34;46;68;86;165;195	True;True;True;True;True;True;True	22;35;47;70;88;171;202	26;42;55;56;82;83;103;202;235	31;47;61;62;88;89;109;227;266	31;47;61;88;109;227;266
alr4514	Thylakoid lumen protein; PG18	sll1769	thylakoid lumen protein	x	At4g13200	Plastoglobular protein 18	x	4.61418	0.490601	13.6585	BCDIDJ_02558;BAB76213.1	BCDIDJ_02558;BAB76213.1	BCDIDJ_02558 Thylakoid lumen protein;BAB76213.1 alr4514 [Nostoc sp. PCC 7120 = FACHB-418]	7;7	7;7	7;7	2	7	7	7	59.1	59.1	59.1	12.018	110	110;110	0	323.31	1082100	125040	2001300	1082100	125040	2001300	11	10	11	3542800000	11				65	4;14;18;118;121;122;152	True;True;True;True;True;True;True	4;14;18;122;125;126;157;158	4;16;20;21;146;150;151;152;187;188	5;20;24;25;168;172;173;174;211;212;213	5;20;25;168;172;174;212
alr1709	alpha/beta hydrolase	sll0553	alpha/beta hydrolase		At5g19850	Alpha/beta-hydrolase superfamily		4.78261	0.764935	9.55336	BCDIDJ_05168;BAB78075.1	BCDIDJ_05168;BAB78075.1	BCDIDJ_05168 Alpha/beta hydrolase;BAB78075.1 alr1709 [Nostoc sp. PCC 7120 = FACHB-418]	8;8	8;8	8;8	2	8	8	8	28.8	28.8	28.8	33.297	299	299;299	0	202.35	1121600	194960	1399800	1121600	194960	1399800	8	8	8	891550000	8				93	41;90;130;143;150;154;180;190	True;True;True;True;True;True;True;True	42;92;134;147;154;160;187;197	50;107;160;177;184;190;219;229	56;113;182;201;208;215;250;260	56;113;182;201;208;215;250;260
alr1788	FAD-dependent oxidoreductase	NA	NA		At1g32220	Flavin reductase-related 1	x	1.71442	0.308587	5.35713	BCDIDJ_05245;BAB73487.1	BCDIDJ_05245;BAB73487.1	BCDIDJ_05245 Alr1788 protein;BAB73487.1 alr1788 [Nostoc sp. PCC 7120 = FACHB-418]	4;4	4;4	4;4	2	4	4	4	10.9	10.9	10.9	55.8	503	503;503	0	323.31	402060	78650	784950	402060	78650	784950	6	6	6	169280000	6				27	85;98;140;175	True;True;True;True	87;100;144;181	102;115;116;173;174;213	108;122;123;197;198;243	108;122;198;243
asl4034	hypothetical protein	ssl0294	hypothetical protein	x	At1g28150	UPF0426 protein		2.60174	0.230532	5.11416	BCDIDJ_02084;BAB75733.1	BCDIDJ_02084;BAB75733.1	BCDIDJ_02084 UPF0426 protein asl4034;BAB75733.1 asl4034 [Nostoc sp. PCC 7120 = FACHB-418]	1;1	1;1	1;1	2	1	1	1	26.4	26.4	26.4	7.8167	72	72;72	0	125.54	610150	58756	749350	610150	58756	749350	2	2	2	232170000	2				56	120	TRUE	124	148;149	170;171	171
all0736	acetoacetate decarboxylase family protein	NA	NA		At1g28100	Neoxanthin-deficient 1 protein		1.26682	0.266621	4.45687	BCDIDJ_04178;BAB72693.1	BCDIDJ_04178;BAB72693.1	BCDIDJ_04178 All0736 protein;BAB72693.1 all0736 [Nostoc sp. PCC 7120 = FACHB-418]	2;2	2;2	2;2	2	2	2	2	11.3	11.3	11.3	23.029	212	212;217	0	217.51	297090	67954	653040	297090	67954	653040	3	3	3	238740000	3				10	49;91	True;True	50;93	60;61;108	66;67;114	67;114
all0772	class I SAM-dependent methyltransferase	NA	NA		At2g34460	Flavin reductase-related 2	x	1.51512	0.240859	3.66342	BCDIDJ_04215;BAB72729.1	BCDIDJ_04215;BAB72729.1	BCDIDJ_04215 All0772 protein;BAB72729.1 all0772 [Nostoc sp. PCC 7120 = FACHB-418]	2;2	2;2	2;2	2	2	2	2	10.7	10.7	10.7	23.528	205	205;205	0	8.4045	355320	61388	536780	355320	61388	536780	2	2	2	38198000	2				12	44;66	True;True	45;68	53;80	59;86	59;86
alr2751	SDR family oxidoreductase	sll1218	SDR family oxidoreductase		At2g34460	Flavin reductase-related 2	x	0.842414	0.273091	1.82877	BCDIDJ_00760;BAB74450.1	BCDIDJ_00760;BAB74450.1	BCDIDJ_00760 NAD(P)-binding domain-containing protein;BAB74450.1 alr2751 [Nostoc sp. PCC 7120 = FACHB-418]	3;3	3;3	3;3	2	3	3	3	8.7	8.7	8.7	23.742	218	218;218	0	28.239	197560	69603	267960	197560	69603	267960	4	4	4	202600000	4				41	12;84;129	True;True;True	12;86;133	12;13;101;159	13;14;107;181	13;107;181
All0858	DUF4870 domain-containing protein	NA	NA					0.641959	0.0663472	1.79874	BCDIDJ_04299;BAB72815.1	BCDIDJ_04299;BAB72815.1	BCDIDJ_04299 All0858 protein;BAB72815.1 all0858 [Nostoc sp. PCC 7120 = FACHB-418]	2;2	2;2	2;2	2	2	2	2	7.2	7.2	7.2	12.417	111	111;111	0	12.853	150550	16910	263560	150550	16910	263560	2	2	2	107310000	2				15	109;110	True;True	111;112	134;135	156;157	156;157
all4873/grxB	glutaredoxin B	slr1562/grxB	glutaredoxin B					0.730738	0.184623	1.76626	BCDIDJ_02919;BAB76572.1	BCDIDJ_02919;BAB76572.1	BCDIDJ_02919 glutaredoxin 3;BAB76572.1 glutaredoxin [Nostoc sp. PCC 7120 = FACHB-418]	2;2	2;2	2;2	2	2	2	2	20.4	20.4	20.4	11.789	103	103;103	0	8.5953	171370	47055	258800	171370	47055	258800	3	3	3	50281000	3				71	60;151	True;True	61;155;156	72;185;186	78;209;210	78;210
alr4318	PAP/fibrillin family protein	sll1568	Fibrillin β	x	At4g22240	Fibrillin 1b	x	0.668439	0.133428	1.74244	BCDIDJ_02366;BAB76017.1	BCDIDJ_02366;BAB76017.1	BCDIDJ_02366 Fibrillin;BAB76017.1 fibrillin [Nostoc sp. PCC 7120 = FACHB-418]	3;3	3;3	3;3	2	3	3	3	13.9	13.9	13.9	21.558	194	194;194	0	29.046	156760	34007	255310	156760	34007	255310	3	3	3	55276000	3				62	37;147;158	True;True;True	38;151;164	45;181;194	50;205;219	50;205;219
alr0806	hypothetical protein	NA	NA					1.3698	1.91638	1.66901	BCDIDJ_04248;BAB72763.1	BCDIDJ_04248;BAB72763.1	BCDIDJ_04248 Alr0806 protein;BAB72763.1 alr0806 [Nostoc sp. PCC 7120 = FACHB-418]	2;2	2;2	2;2	2	2	2	2	12.6	12.6	12.6	15.032	135	135;157	0	2.1068	321240	488430	244550	321240	488430	244550	2	2	2	179000000	2				14	55;62	True;True	56;63	67;74	73;80	73;80
all5026	CIA30 family protein	sll0096	CIA30 family protein					0.471097	0.0907635	1.58683	BCDIDJ_03080;BAB76725.1	BCDIDJ_03080;BAB76725.1	BCDIDJ_03080 All5026 protein;BAB76725.1 all5026 [Nostoc sp. PCC 7120 = FACHB-418]	2;2	2;2	2;2	2	2	2	2	4.5	4.5	4.5	54.562	493	493;493	0	95.029	110480	23133	232510	110480	23133	232510	2	2	2	37588000	2				76	11;79	True;True	11;81	11;95	12;101	12;101
alr0528/cpcB	phycocyanin β subunit	sll1577	phycocyanin β subunit					6.65966	4.29668	1.53244	BCDIDJ_03968;BAB72486.1	BCDIDJ_03968;BAB72486.1	BCDIDJ_03968 phycocyanin subunit beta;BAB72486.1 phycocyanin beta chain [Nostoc sp. PCC 7120 = FACHB-418]	8;8	8;8	8;8	2	8	8	8	53.8	53.8	53.8	18.387	173	173;173	0	323.31	1561800	1095100	224540	1561800	1095100	224540	15	15	15	5789500000	15				4	29;47;48;82;133;161;189;198	True;True;True;True;True;True;True;True	29;30;48;49;84;137;167;196;205	35;36;57;58;59;98;164;165;197;228;238;239	40;41;63;64;65;104;186;187;188;189;222;259;269;270;271	41;63;65;104;189;222;259;270
all2262	hypothetical protein	RS0220935	hypothetical protein					0.383965	0.0508453	1.21406	BCDIDJ_00265;BAB73961.1	BCDIDJ_00265;BAB73961.1	BCDIDJ_00265 All2262 protein;BAB73961.1 all2262 [Nostoc sp. PCC 7120 = FACHB-418]	1;1	1;1	1;1	2	1	1	1	4.9	4.9	4.9	16.444	142	142;142	0	8.0915	90046	12959	177890	90046	12959	177890	1	1	1	36211000	1				31	10	TRUE	10	10	11	11
alr0020/apcE	phycobilisome anchor polypeptide LCM	slr0335	phycobilisome core-membrane linker polypeptide ApcE					1.02445	2.03338	1.15291	BCDIDJ_03443;BAB77544.1	BCDIDJ_03443;BAB77544.1	BCDIDJ_03443 Phycobiliprotein ApcE;BAB77544.1 phycobilisome core-membrane linker protein [Nostoc sp. PCC 7120 = FACHB-418]	3;3	3;3	3;3	2	3	3	3	2.4	2.4	2.4	126.89	1132	1132;1132	0	10.654	240250	518250	168930	240250	518250	168930	3	3	3	56922000	3				85	15;51;197	True;True;True	15;52;204	17;63;237	21;69;268	21;69;268
alr0199	hypothetical protein	NA	NA					0.806553	0.452856	1.07996	BCDIDJ_03628;BAB77723.1	BCDIDJ_03628;BAB77723.1	BCDIDJ_03628 Alr0199 protein;BAB77723.1 alr0199 [Nostoc sp. PCC 7120 = FACHB-418]	1;1	1;1	1;1	2	1	1	1	5.6	5.6	5.6	19.675	177	177;177	0	21.402	189150	115420	158240	189150	115420	158240	1	1	1	24667000	1				89	53	TRUE	54	65	71	71
alr0021/apcA	allophycocyanin subunit alpha	slr2067	allophycocyanin α subunit					11.7544	14.6462	0.93725	BCDIDJ_03444;BAB77545.1	BCDIDJ_03444;BAB77545.1	BCDIDJ_03444 allophycocyanin subunit alpha;BAB77545.1 allophycocyanin alpha subunit [Nostoc sp. PCC 7120 = FACHB-418]	6;6	6;6	6;6	2	6	6	6	41.6	41.6	41.6	17.345	161	161;161	0	323.31	2756600	3732900	137330	2756600	3732900	137330	18	18	16	3941300000	18				86	75;76;107;148;149;196	True;True;True;True;True;True	77;78;109;152;153;203	91;92;129;130;131;182;183;236	97;98;141;142;143;144;145;146;147;148;149;150;151;152;153;206;207;267	97;98;152;206;207;267
all2563	transaldolase	slr1793/tal	transaldolase					0.447389	0.352511	0.805531	BCDIDJ_00567;BAB74262.1	BCDIDJ_00567;BAB74262.1	BCDIDJ_00567 transaldolase;BAB74262.1 transaldolase [Nostoc sp. PCC 7120 = FACHB-418]	1;1	1;1	1;1	2	1	1	1	3.6	3.6	3.6	36.177	332	332;332	0	1.96	104920	89845	118030	104920	89845	118030	1	1	1	6545600	1				38	9	TRUE	9	9	10	10
all3854/psbO	photosystem II manganese-stabilizing polypeptide	sll0427/psbO	photosystem II manganese-stabilizing polypeptide					0.585034	4.89031	0.764719	BCDIDJ_01895;BAB75553.1	BCDIDJ_01895;BAB75553.1	BCDIDJ_01895 Photosystem II extrinsic protein O;BAB75553.1 manganese-stabilzing protein precursor [Nostoc sp. PCC 7120 = FACHB-418]	2;2	2;2	2;2	2	2	2	2	11.4	11.4	11.4	29.638	273	273;273	0	78.467	137200	1246400	112050	137200	1246400	112050	2	2	2	89172000	2				52	54;70	True;True	55;72	66;85	72;91	72;91
alr0529/cpcA	phycocyanin α subunit	sll1578	phycocyanin α subunit					11.7156	11.3391	0.737829	BCDIDJ_03969;BAB72487.1	BCDIDJ_03969;BAB72487.1	BCDIDJ_03969 phycocyanin subunit alpha;BAB72487.1 phycocyanin alpha chain [Nostoc sp. PCC 7120 = FACHB-418]	9;9	9;9	9;9	2	9	9	9	65	65	65	17.457	163	163;163	0	323.31	2747500	2890000	108110	2747500	2890000	108110	17	17	14	8937200000	18				5	0;13;30;40;42;56;94;164;176	True;True;True;True;True;True;True;True;True	0;13;31;41;43;57;96;170;182;183	0;14;15;37;38;49;51;68;111;200;201;214;215	0;1;15;16;17;18;19;42;43;54;55;57;74;118;225;226;244;245	1;19;43;54;57;74;118;225;245
all1225	aldo/keto reductase-like	slr0545	aldo/keto reductase-like	x	At1g06690	Aldo-Keto Reductase	x	0.284471	0.0275935	0.729298	BCDIDJ_04674;BAB73182.1	BCDIDJ_04674;BAB73182.1	BCDIDJ_04674 NADP-dependent oxidoreductase domain-containing protein;BAB73182.1 all1225 [Nostoc sp. PCC 7120 = FACHB-418]	1;1	1;1	1;1	2	1	1	1	2.9	2.9	2.9	34.707	315	315;315	0	31.707	66713	7032.8	106860	66713	7032.8	106860	1	1	1	11778000	1				26	74	TRUE	76	90	96	96
alr0523/pecB	phycoerythrocyanin subunit beta	NA	NA					6.1032	7.91419	0.681695	BCDIDJ_03963;BAB72481.1	BCDIDJ_03963;BAB72481.1	BCDIDJ_03963 Phycoerythrocyanin subunit beta;BAB72481.1 phycoerythrocyanin beta chain [Nostoc sp. PCC 7120 = FACHB-418]	3;3	3;3	3;3	2	3	3	3	16.3	16.3	16.3	18.283	172	172;172	0	228.96	1431300	2017100	99885	1431300	2017100	99885	4	4	4	840180000	4				1	28;103;132	True;True;True	28;105;136	34;125;162;163	39;137;184;185	39;137;185
alr0524/pecA	phycoerythrocyanin alpha chain	NA	NA					6.02986	8.02719	0.681634	BCDIDJ_03964;BAB72482.1	BCDIDJ_03964;BAB72482.1	BCDIDJ_03964 Phycoerythrocyanin alpha chain;BAB72482.1 phycoerythrocyanin alpha chain [Nostoc sp. PCC 7120 = FACHB-418]	2;2	2;2	2;2	2	2	2	2	13.6	13.6	13.6	17.454	162	162;162	0	323.31	1414100	2045900	99876	1414100	2045900	99876	5	5	5	1311000000	5				2	27;65	True;True	27;66;67	32;33;77;78;79	37;38;83;84;85	38;85
all4019/zwf	glucose-6-phosphate dehydrogenase	slr1843/zwf	glucose-6-phosphate dehydrogenase					0.0314984	0.020415	0.632366	BCDIDJ_02068;BAB75718.1	BCDIDJ_02068;BAB75718.1	BCDIDJ_02068 glucose-6-phosphate dehydrogenase;BAB75718.1 glucose 6-phosphate dehydrogenase [Nostoc sp. PCC 7120 = FACHB-418]	1;1	1;1	1;1	2	1	1	1	5.3	5.3	5.3	58.304	509	509;509	0.010638	0.0031204	7386.9	5203.2	92657	7386.9	5203.2	92657	1	1	1	20224000	1				55	174	TRUE	180	212	242	242
alr0525/pecC	phycobilisome 34.5 kDa linker polypeptide, phycoerythrocyanin-associated	NA	NA					1.25424	4.05185	0.557504	BCDIDJ_03965;BAB72483.1	BCDIDJ_03965;BAB72483.1	BCDIDJ_03965 Phycobilisome linker polypeptide, phycoerythrocyanin-associated, rod;BAB72483.1 phycoerythrocyanin-associated rod linker protein [Nostoc sp. PCC 7120 = FACHB-418]	2;2	2;2	2;2	2	2	2	2	9.7	9.7	9.7	31.295	278	278;278	0	66.566	294140	1032700	81688	294140	1032700	81688	2	2	2	142290000	2				3	1;16	True;True	1;16	1;18	2;22	2;22
alr0530/cpcC	phycobilisome linker polypeptide LR	sll1580	phycobilisome linker polypeptide CpcC1					3.16409	2.28398	0.53746	BCDIDJ_03970;BAB72488.1	BCDIDJ_03970;BAB72488.1	BCDIDJ_03970 Phycobilisome linker polypeptide, phycocyanin-associated, rod;BAB72488.1 phycocyanin-associated rod linker protein [Nostoc sp. PCC 7120 = FACHB-418]	6;6	6;6	6;6	2	6	6	6	19.6	19.6	19.6	32.209	286	286;286	0	78.078	742030	582120	78751	742030	582120	78751	5	5	5	230790000	7				6	19;38;92;106;153;156	True;True;True;True;True;True	19;39;94;108;159;162	22;23;46;109;128;189;192	26;27;51;115;140;214;217	27;51;115;140;214;217
all5039/atpD	ATP synthase F1, β subunit	slr1329/atpD	ATP synthase F1, β subunit					0.840794	4.12365	0.515191	BCDIDJ_03092;BAB76738.1	BCDIDJ_03092;BAB76738.1	BCDIDJ_03092 F0F1 ATP synthase subunit beta;BAB76738.1 ATP synthase beta subunit [Nostoc sp. PCC 7120 = FACHB-418]	4;4	4;4	4;4	2	4	4	4	8.9	8.9	8.9	52.016	482	482;482	0	131.33	197180	1051000	75488	197180	1051000	75488	4	4	4	195870000	4				77	20;23;43;186	True;True;True;True	20;23;44;193	24;27;52;225	28;32;58;256	28;32;58;256
alr0022/apcB	allophycocyanin subunit beta	slr1986/apcB	allophycocyanin β subunit					2.48874	3.9773	0.451386	BCDIDJ_03445;BAB77546.1	BCDIDJ_03445;BAB77546.1	BCDIDJ_03445 allophycocyanin subunit beta;BAB77546.1 allophycocyanin beta subunit [Nostoc sp. PCC 7120 = FACHB-418]	3;3	3;3	3;3	2	3	3	3	17.3	17.3	17.3	17.305	162	162;162	0	161.38	583650	1013700	66139	583650	1013700	66139	5	5	4	515650000	5				87	24;25;192	True;True;True	24;25;199	28;29;30;231;232	33;34;35;262;263	33;34;262
all3660	response regulator transcription factor	slr1909/rre9	response regulator transcription factor Rre9					0.828386	0.995836	0.3487	BCDIDJ_01699;BAB75359.1	BCDIDJ_01699;BAB75359.1	BCDIDJ_01699 Alkaline phosphatase synthesis transcriptional regulatory protein PhoP;BAB75359.1 two-component response regulator [Nostoc sp. PCC 7120 = FACHB-418]	2;2	2;2	2;2	2	2	2	2	8.6	8.6	8.6	24.031	210	210;225	0	8.1747	194270	253810	51093	194270	253810	51093	1	1	1	8603700	2				48	31;188	True;True	32;195	39;227	44;258	44;258
all4287/alr4288	peptidylprolyl isomerase	sll0227/ppiB	peptidylprolyl isomerase					0.672704	1.53069	0.317319	BCDIDJ_02337	BCDIDJ_02337	BCDIDJ_02337 Peptidyl-prolyl cis-trans isomerase	1	1	1	1	1	1	1	4.1	4.1	4.1	25.853	243	243	0	13.913	157760	390130	46495	157760	390130	46495	2	2	2	72136000	2				95	71	TRUE	73	86;87	92;93	92
asr0531/cpcD	phycobilisome linker protein LRT	NA	NA					2.78202	2.48702	0.296852	BCDIDJ_03971;BAB72489.1	BCDIDJ_03971;BAB72489.1	BCDIDJ_03971 Phycobilisome linker polypeptide, phycocyanin-associated, rod;BAB72489.1 rod-capping linker polypeptide [Nostoc sp. PCC 7120 = FACHB-418]	4;4	4;4	4;4	2	4	4	4	43.8	43.8	43.8	8.8949	80	80;80	0	84.032	652430	633870	43496	652430	633870	43496	5	5	4	162790000	5				7	111;113;172;193	True;True;True;True	113;114;117;178;200	136;137;140;210;233	158;159;162;240;264	159;162;240;264
alr4954	protein kinase	RS0221115	serine/threonine protein kinase					0.106197	0.0490875	0.280179	BCDIDJ_03004;BAB76653.1	BCDIDJ_03004;BAB76653.1	BCDIDJ_03004 non-specific serine/threonine protein kinase;BAB76653.1 serine/threonine kinase [Nostoc sp. PCC 7120 = FACHB-418]	1;1	1;1	1;1	2	1	1	1	1.8	1.8	1.8	50.379	456	456;456	0.010753	0.003427	24905	12511	41053	24905	12511	41053	1	1	1	27433000	1				73	116	TRUE	120	144	166	166
alr0987	P-II family nitrogen regulator	NA	NA					1.28503	1.85345	0.274173	BCDIDJ_00321;BAB74018.1	BCDIDJ_00321;BAB74018.1	BCDIDJ_00321 Nitrogen regulatory protein P-II;BAB74018.1 nitrogen regulatory protein P-II [Nostoc sp. PCC 7120 = FACHB-418]	1;1	1;1	1;1	2	1	1	1	9.8	9.8	9.8	12.492	112	112;112	0	21.121	301360	472390	40173	301360	472390	40173	1	1	1	35541000	1				34	77	TRUE	79	93	99	99
all0005/atpA	ATP synthase F1, α subunit	sll1326/atpA	ATP synthase F1, α subunit					0.384493	2.99128	0.256524	BAB77529.1;BCDIDJ_03428	BAB77529.1;BCDIDJ_03428	BAB77529.1 ATP synthase subunit alpha [Nostoc sp. PCC 7120 = FACHB-418];BCDIDJ_03428 F0F1 ATP synthase subunit alpha	4;4	4;4	4;4	2	4	4	4	9.5	9.5	9.5	54.421	506	506;529	0	245.46	90170	762390	37587	90170	762390	37587	3	3	3	119120000	4				84	32;95;168;185	True;True;True;True	33;97;174;192	40;112;205;224	45;119;230;255	45;119;230;255
all4131/pgk	phosphoglycerate kinase	slr0394/pgk	phosphoglycerate kinase					0.365476	0.684032	0.245782	BCDIDJ_02185;BAB75830.1	BCDIDJ_02185;BAB75830.1	BCDIDJ_02185 Phosphoglycerate kinase;BAB75830.1 phosphoglycerate kinase [Nostoc sp. PCC 7120 = FACHB-418]	2;2	2;2	2;2	2	2	2	2	6.8	6.8	6.8	42.441	400	400;400	0	10.664	85710	174340	36013	85710	174340	36013	2	2	2	33735000	2				60	170;178	True;True	176;185	207;217	232;248	232;248
all0995	hypothetical protein	NA	NA					0.0540303	0.0528855	0.233831	BCDIDJ_04517;BAB73026.1	BCDIDJ_04517;BAB73026.1	BCDIDJ_04517 Methyl-accepting chemotaxis protein;BAB73026.1 methyl-accepting chemotaxis protein [Nostoc sp. PCC 7120 = FACHB-418]	1;1	1;1	1;1	2	1	1	1	2.1	2.1	2.1	123.1	1100	1100;1102	0.011494	0.01624	12671	13479	34262	12671	13479	34262	1	1	1	29112000	1				21	162	TRUE	168	198	223	223
all4145	Dps family protein	slr1894/mrgA	hydrogen peroxide induced DNA binding protein					0.327836	0.667788	0.232473	BCDIDJ_02199;BAB75844.1	BCDIDJ_02199;BAB75844.1	BCDIDJ_02199 Dps, starvation-inducible DNA-binding protein;BAB75844.1 all4145 [Nostoc sp. PCC 7120 = FACHB-418]	1;1	1;1	1;1	2	1	1	1	6.7	6.7	6.7	18.304	163	163;163	0	0.26976	76883	170200	34063	76883	170200	34063	1	1	1	20818000	1				61	96	TRUE	98	113	120	120
all3744/crtO	β-carotene 4-monoketolase	slr0088/crtO	β-carotene 4-monoketolase	x	At5g49555	β-carotene ketolase		0.063923	0.0159657	0.212367	BCDIDJ_01785;BAB75443.1	BCDIDJ_01785;BAB75443.1	BCDIDJ_01785 beta-carotene ketolase CrtO;BAB75443.1 all3744 [Nostoc sp. PCC 7120 = FACHB-418]	1;1	1;1	1;1	2	1	1	1	1.4	1.4	1.4	62.168	565	565;565	0	1.1285	14991	4069.2	31117	14991	4069.2	31117	1	1	1	10914000	1				49	182	TRUE	189	221	252	252
asr4584	hypothetical protein	RS0207310	hypothetical protein					0.121271	0.265499	0.207911	BCDIDJ_02631;BAB76283.1	BCDIDJ_02631;BAB76283.1	BCDIDJ_02631 Asr4584 protein;BAB76283.1 asr4584 [Nostoc sp. PCC 7120 = FACHB-418]	1;1	1;1	1;1	2	1	1	1	10.8	10.8	10.8	10.516	93	93;93	0	31.317	28440	67668	30464	28440	67668	30464	2	2	2	86579000	2				67	112	TRUE	115;116	138;139	160;161	161
all2327/apcF	allophycocyanin subunit beta-18	slr1459	allophycocyanin subunit beta-18					0.572838	1.15584	0.188528	BCDIDJ_00329;BAB74026.1	BCDIDJ_00329;BAB74026.1	BCDIDJ_00329 allophycocyanin subunit beta;BAB74026.1 phycobilisome core component [Nostoc sp. PCC 7120 = FACHB-418]	3;3	3;3	3;3	2	3	3	3	16.6	16.6	16.6	18.636	169	169;169	0	23.5	134340	294590	27624	134340	294590	27624	2	2	2	24281000	3				35	33;35;179	True;True;True	34;36;186	41;43;218	46;48;249	46;48;249
asl4862	hypothetical protein	ssr1951	hypothetical protein					0.0521925	0.0437672	0.187716	BCDIDJ_02909;BAB76561.1	BCDIDJ_02909;BAB76561.1	BCDIDJ_02909 Asl4862 protein;BAB76561.1 asl4862 [Nostoc sp. PCC 7120 = FACHB-418]	1;1	1;1	1;1	2	1	1	1	18.2	18.2	18.2	8.2604	77	77;77	0	0.67694	12240	11155	27505	12240	11155	27505	1	1	1	11356000	1				70	97	TRUE	99	114	121	121
all4960/spkH	protein serine/threonine kinase SpkH/AbC1K3	sll0005/spkH	protein serine/threonine kinase SpkH/AbC1K3	x	At1g79600	Activity of bc1 complex K3 (ABC1K3)	x	0.0621918	0.0346763	0.186488	BCDIDJ_03010;BAB76659.1	BCDIDJ_03010;BAB76659.1	BCDIDJ_03010 All4960 protein;BAB76659.1 all4960 [Nostoc sp. PCC 7120 = FACHB-418]	1;1	1;1	1;1	2	1	1	1	3.3	3.3	3.3	76.111	666	666;670	0	13.815	14585	8838	27325	14585	8838	27325	1	1	1	11151000	1				74	50	TRUE	51	62	68	68
alr3402/ndk	nucleoside-diphosphate kinase	sll1852/ndkR	nucleoside-diphosphate kinase					0.296175	0.463607	0.161639	BCDIDJ_01428	BCDIDJ_01428	BCDIDJ_01428 nucleoside-diphosphate kinase	1	1	1	1	1	1	1	5.4	5.4	5.4	16.604	149	149	0	1.8618	69458	118160	23684	69458	118160	23684	1	1	1	23627000	1				94	57	TRUE	58	69	75	75
alr0537/cpcG4	phycobilisome rod-core linker polypeptide CpcG4	slr2051	phycobilisome rod-core linker protein CpcG					0.120303	0.0855726	0.158977	BCDIDJ_03977;BAB72495.1	BCDIDJ_03977;BAB72495.1	BCDIDJ_03977 Phycobilisome rod-core linker polypeptide CpcG4;BAB72495.1 phycobilisome rod-core linker protein [Nostoc sp. PCC 7120 = FACHB-418]	2;2	2;2	2;2	2	2	2	2	11.1	11.1	11.1	29.322	253	253;253	0	2.167	28213	21810	23294	28213	21810	23294	2	2	2	22353000	2				8	80;136	True;True	82;140	96;168	102;192	102;192
all3653/apcD	allophycocyanin subunit alpha-B	sll0928/apcD	allophycocyanin subunit alpha-B					0.961724	1.03672	0.150733	BCDIDJ_01692;BAB75352.1	BCDIDJ_01692;BAB75352.1	BCDIDJ_01692 Allophycocyanin subunit alpha-B;BAB75352.1 allophycocyanin B alpha chain [Nostoc sp. PCC 7120 = FACHB-418]	2;2	2;2	2;2	2	2	2	2	13.7	13.7	13.7	17.811	161	161;161	0	10.805	225540	264230	22086	225540	264230	22086	2	2	2	51803000	2				47	78;137	True;True	80;141	94;169	100;193	100;193
all0865/ccmM	carboxysome assembly protein CcmM	sll1031	carboxysome assembly protein CcmM					0.205653	0.902574	0.133602	BCDIDJ_04306;BAB72822.1	BCDIDJ_04306;BAB72822.1	BCDIDJ_04306 Carboxysome assembly protein CcmM;BAB72822.1 carbon dioxide concentrating mechanism protein [Nostoc sp. PCC 7120 = FACHB-418]	2;2	2;2	2;2	2	2	2	2	5	5	5	59.464	555	555;555	0	65.127	48229	230040	19576	48229	230040	19576	2	2	2	17963000	3				16	101;177	True;True	103;184	120;216	129;246;247	129;246
all2724	acireductone dioxygenase	NA	NA					0.409775	0.575546	0.127044	BCDIDJ_00729;BAB74423.1	BCDIDJ_00729;BAB74423.1	BCDIDJ_00729 Acireductone dioxygenase;BAB74423.1 all2724 [Nostoc sp. PCC 7120 = FACHB-418]	1;1	1;1	1;1	2	1	1	1	12.6	12.6	12.6	20.447	182	182;182	0.010417	0.0018548	96099	146690	18615	96099	146690	18615	1	1	1	9888600	1				40	194	TRUE	201	234	265	265
alr4979	DUF3386 domain-containing protein	slr1900	DUF3386 domain-containing protein					0.0378733	0.0315167	0.124764	BCDIDJ_03033;BAB76678.1	BCDIDJ_03033;BAB76678.1	BCDIDJ_03033 Alr4979 protein;BAB76678.1 alr4979 [Nostoc sp. PCC 7120 = FACHB-418]	1;1	1;1	1;1	2	1	1	1	5.5	5.5	5.5	24.2	217	217;217	0	104.08	8881.9	8032.7	18281	8881.9	8032.7	18281	1	1	1	35559000	1				75	167	TRUE	173	204	229	229
alr1896/groL	chaperonin GroEL	sll0416/groL2	chaperonin GroEL2					0.376319	1.07854	0.123474	BAB73595.1;BCDIDJ_05355	BAB73595.1;BCDIDJ_05355	BAB73595.1 chaperonin GroEL [Nostoc sp. PCC 7120 = FACHB-418];BCDIDJ_05355 chaperonin GroEL	2;2	2;2	2;2	2	2	2	2	3.6	3.6	3.6	58.969	560	560;568	0	191.93	88253	274890	18092	88253	274890	18092	1	1	1	16726000	2				29	8;73	True;True	8;75	8;89	9;95	9;95
alr0946	AbrB family transcriptional regulator	sll0359	AbrB family transcriptional regulator					0.237067	0.245449	0.110296	BCDIDJ_04391;BAB72903.1	BCDIDJ_04391;BAB72903.1	BCDIDJ_04391 SpoVT-AbrB domain-containing protein;BAB72903.1 alr0946 [Nostoc sp. PCC 7120 = FACHB-418]	1;1	1;1	1;1	2	1	1	1	9.7	9.7	9.7	16.059	144	144;144	0	0.25405	55596	62558	16161	55596	62558	16161	1	1	1	12361000	1				19	181	TRUE	188	220	251	251
alr3158	response regulator	slr0474/rcp1	response regulator					0.0365062	0.0421625	0.104351	BCDIDJ_01177;BAB74857.1	BCDIDJ_01177;BAB74857.1	BCDIDJ_01177 Two-component system, regulatory protein;BAB74857.1 two-component system, regulatory protein [Nostoc sp. PCC 7120 = FACHB-418]	1;1	1;1	1;1	2	1	1	1	4.7	4.7	4.7	17.113	148	148;148	0.010204	0.00028625	8561.3	10746	15290	8561.3	10746	15290	1	1	1	55976000	1				43	2	TRUE	2	2	3	3
all4337/tuf	elongation factor Tu	sll1099/tufA	elongation factor Tu					0.167029	0.393571	0.0995397	BCDIDJ_02385;BAB76036.1	BCDIDJ_02385;BAB76036.1	BCDIDJ_02385 elongation factor Tu;BAB76036.1 translation elongation factor EF-Tu [Nostoc sp. PCC 7120 = FACHB-418]	2;2	2;2	2;2	2	2	2	2	5.1	5.1	5.1	44.811	409	409;409	0	1.3139	39171	100310	14585	39171	100310	14585	2	2	2	14051000	2				63	67;173	True;True	69;179	81;211	87;241	87;241
all3909/hemE	uroporphyrinogen decarboxylase	slr0536/hemE	uroporphyrinogen decarboxylase					0.084702	0.0537566	0.0973353	BCDIDJ_01949;BAB75608.1	BCDIDJ_01949;BAB75608.1	BCDIDJ_01949 uroporphyrinogen decarboxylase;BAB75608.1 uroporphyrinogen decarboxylase [Nostoc sp. PCC 7120 = FACHB-418]	1;1	1;1	1;1	2	1	1	1	3.1	3.1	3.1	38.819	350	350;350	0	21.795	19864	13701	14262	19864	13701	14262	1	1	1	16096000	1				53	69	TRUE	71	84	90	90
alr3815	pre-peptidase C-terminal domain-containing protein	NA	NA					0.0307168	0.023169	0.0866886	BCDIDJ_01859;BAB75514.1	BCDIDJ_01859;BAB75514.1	BCDIDJ_01859 Alr3815 protein;BAB75514.1 alr3815 [Nostoc sp. PCC 7120 = FACHB-418]	1;1	1;1	1;1	2	1	1	1	0.8	0.8	0.8	89.203	829	829;829	0.010526	0.0029175	7203.6	5905.1	12702	7203.6	5905.1	12702	1	1	1	11663000	1				51	155	TRUE	161	191	216	216
all3940	ferritin-like domain-containing protein	NA	NA					0.0527767	0.0784514	0.0831534	BCDIDJ_01982;BAB75639.1	BCDIDJ_01982;BAB75639.1	BCDIDJ_01982 All3940 protein;BAB75639.1 all3940 [Nostoc sp. PCC 7120 = FACHB-418]	1;1	1;1	1;1	2	1	1	1	18.8	18.8	18.8	16.471	144	144;144	0	3.1088	12377	19995	12184	12377	19995	12184	1	1	1	9219800	1				54	17	TRUE	17	19	23	23
all7377	metallophosphoesterase family protein	NA	NA					0.0321769	0.0223631	0.0811537	BCDIDJ_06175;BAB77135.1	BCDIDJ_06175;BAB77135.1	BCDIDJ_06175 All7377 protein;BAB77135.1 all7377 (plasmid) [Nostoc sp. PCC 7120 = FACHB-418]	1;1	1;1	1;1	2	1	1	1	1.1	1.1	1.1	70.66	641	641;641	0.012195	0.11011	7546	5699.7	11891	7546	5699.7	11891	1	1	1	46446000	1				81	144	TRUE	148	178	202	202
all4578	hypothetical protein	NA	NA					0.134165	0.261709	0.080792	BCDIDJ_02625;BAB76277.1	BCDIDJ_02625;BAB76277.1	BCDIDJ_02625 All4578 protein;BAB76277.1 all4578 [Nostoc sp. PCC 7120 = FACHB-418]	1;1	1;1	1;1	2	1	1	1	3.5	3.5	3.5	19.948	202	202;202	0	3.2864	31464	66702	11838	31464	66702	11838	1	1	1	27101000	1				66	127	TRUE	131	157	179	179
asl4022	RNA-binding protein	RS0214005	RNA-binding protein					0.228393	0.354344	0.080519	BCDIDJ_02071;BAB75721.1;BCDIDJ_00313;BAB74010.1	BCDIDJ_02071;BAB75721.1;BCDIDJ_00313;BAB74010.1	BCDIDJ_02071 Putative RNA-binding protein RbpD;BAB75721.1 RNA-binding protein [Nostoc sp. PCC 7120 = FACHB-418];BCDIDJ_00313 Putative RNA-binding protein RbpF;BAB74010.1 RNA-binding protein [Nostoc sp. PCC 7120 = FACHB-418]	1;1;1;1	1;1;1;1	1;1;1;1	4	1	1	1	11.7	11.7	11.7	10.792	94	94;94;105;105	0	4.5213	53562	90312	11798	53562	90312	11798	1	1	1	36664000	1				33	187	TRUE	194	226	257	257
alr0600	hypothetical protein	NA	NA					0.790947	0.761012	0.0694014	BCDIDJ_04040;BAB72558.1	BCDIDJ_04040;BAB72558.1	BCDIDJ_04040 Alr0600 protein;BAB72558.1 alr0600 [Nostoc sp. PCC 7120 = FACHB-418]	2;2	2;2	2;2	2	2	2	2	13.6	13.6	13.6	17.938	162	162;162	0	323.31	185490	193960	10169	185490	193960	10169	2	2	2	79735000	2				9	123;159	True;True	127;165	153;195	175;220	175;220
all4121/petH	ferredoxin-NADP reductase (small isoform)	slr1643/petH	ferredoxin-NADP reductase (large isoform)					0.211405	0.267708	0.0611898	BCDIDJ_02176;BAB75820.1	BCDIDJ_02176;BAB75820.1	BCDIDJ_02176 ferredoxin--NADP reductase;BAB75820.1 ferredoxin--NADP(+) reductase [Nostoc sp. PCC 7120 = FACHB-418]	2;2	2;2	2;2	2	2	2	2	3.2	3.2	3.2	48.838	440	440;440	0	6.0298	49578	68231	8965.8	49578	68231	8965.8	1	1	1	13431000	3				59	104;114	True;True	106;118	126;141;142	138;163;164	138;163
asr7180	helix-turn-helix domain-containing protein	NA	NA					0.0435876	0.069184	0.0611407	BCDIDJ_04492	BCDIDJ_04492	BCDIDJ_04492 Helix-turn-helix domain-containing protein	1	1	1	1	1	1	1	22.8	22.8	22.8	6.3333	57	57	0	0.25593	10222	17633	8958.6	10222	17633	8958.6	2	2	2	416600000	2				96	108	TRUE	110	132;133	154;155	155
alr4641/prxA	2-Cys peroxiredoxin	sll0755/prx	2-Cys peroxiredoxin					0.282206	0.420055	0.0399121	BCDIDJ_02686;BAB76340.1	BCDIDJ_02686;BAB76340.1	BCDIDJ_02686 Peroxiredoxin;BAB76340.1 peroxiredoxin [Nostoc sp. PCC 7120 = FACHB-418]	1;1	1;1	1;1	2	1	1	1	8.9	8.9	8.9	22.63	203	203;203	0	17.596	66182	107060	5848.1	66182	107060	5848.1	1	1	1	9652500	1				68	36	TRUE	37	44	49	49
alr0803	general stress protein	NA	NA					0.0779903	0.145411	0.0398459	BCDIDJ_04245;BAB72760.1	BCDIDJ_04245;BAB72760.1	BCDIDJ_04245 Histidine kinase;BAB72760.1 alr0803 [Nostoc sp. PCC 7120 = FACHB-418]	2;2	2;2	2;2	2	2	2	2	4.2	4.2	4.2	43.596	427	427;427	0	14.815	18290	37061	5838.4	18290	37061	5838.4	2	2	2	21709000	2				13	124;191	True;True	128;198	154;230	176;261	176;261
all0259/psbV	cytochrome c550	sll0258/psbV	cytochrome c550					0.239186	0.548591	0.0316029	BCDIDJ_03688;BAB77783.1	BCDIDJ_03688;BAB77783.1	BCDIDJ_03688 photosystem II cytochrome c-550;BAB77783.1 cytochrome c550 [Nostoc sp. PCC 7120 = FACHB-418]	1;1	1;1	1;1	2	1	1	1	5.5	5.5	5.5	17.759	163	163;163	0	22.882	56093	139820	4630.6	56093	139820	4630.6	1	1	1	19361000	1				90	139	TRUE	143	172	196	196
all4664	DNA-processing protein DprA	slr1926	hypothetical protein					0.161336	0.276622	0.0314637	BAB76363.1;BCDIDJ_02712	BAB76363.1;BCDIDJ_02712	BAB76363.1 all4664 [Nostoc sp. PCC 7120 = FACHB-418];BCDIDJ_02712 DNA recombination-mediator protein A	1;1	1;1	1;1	2	1	1	1	12.1	12.1	12.1	14.772	132	132;167	0	3.3851	37836	70503	4610.2	37836	70503	4610.2	1	1	1	6702700	1				69	3	TRUE	3	3	4	4
all7607	DUF2808 domain-containing protein	NA	NA					0.210859	0.0569425	0.0312685	BCDIDJ_05735;BAB77250.1	BCDIDJ_05735;BAB77250.1	BCDIDJ_05735 DUF2808 domain-containing protein;BAB77250.1 all7607 (plasmid) [Nostoc sp. PCC 7120 = FACHB-418]	1;1	1;1	1;1	2	1	1	1	4.3	4.3	4.3	17.49	161	161;161	0.010989	0.004887	49450	14513	4581.6	49450	14513	4581.6	1	1	1	26932000	1				82	183	TRUE	190	222	253	253
alr0489	alr0489 protein	slr0451	RNA Helicase					0.0226385	0.0217153	0.0251023	BCDIDJ_03924;BAB72447.1	BCDIDJ_03924;BAB72447.1	BCDIDJ_03924 Alr0489 protein;BAB72447.1 alr0489 [Nostoc sp. PCC 7120 = FACHB-418]	1;1	1;1	1;1	2	1	1	1	2.7	2.7	2.7	99.702	893	893;893	0.011111	0.012894	5309.1	5534.6	3678.1	5309.1	5534.6	3678.1	1	1	1	90255000	1				0	117	TRUE	121	145	167	167
all1110	chromate transporter	slr1457	chromate transporter					0.0130456	0.0132871	0.0185252	BCDIDJ_04557;BAB73067.1	BCDIDJ_04557;BAB73067.1	BCDIDJ_04557 Chromate transport protein;BAB73067.1 chromate transport protein [Nostoc sp. PCC 7120 = FACHB-418]	1;1	1;1	1;1	2	1	1	1	5.7	5.7	5.7	43.613	402	402;402	0.011236	0.013217	3059.4	3386.5	2714.4	3059.4	3386.5	2714.4	2	2	2	1869100000	2				23	93	TRUE	95	110	116;117	116
alr2272/lpxA	acyl-ACP--UDP-N-acetylglucosamine O-acyltransferase	sll0379	acyl-ACP--UDP-N-acetylglucosamine O-acyltransferase					0.00564182	0.00328978	0.0152425	BAB73971.1;BCDIDJ_00275	BAB73971.1;BCDIDJ_00275	BAB73971.1 acyl-[acyl-carrier-protein]-UDP-N-acetylglucosamine o-acyltransferase [Nostoc sp. PCC 7120 = FACHB-418];BCDIDJ_00275 acyl-ACP--UDP-N-acetylglucosamine O-acyltransferase	1;1	1;1	1;1	2	1	1	1	2.8	2.8	2.8	27.287	252	252;272	0.01087	0.004887	1323.1	838.47	2233.4	1323.1	838.47	2233.4	1	1	1	7227100	1				32	128	TRUE	132	158	180	180
all4050	DUF2382 domain-containing protein	RS0203300	DUF2382 domain-containing protein					0.144544	0.21906	0.0144467	BCDIDJ_02099;BAB75749.1	BCDIDJ_02099;BAB75749.1	BCDIDJ_02099 DUF2382 domain-containing protein;BAB75749.1 all4050 [Nostoc sp. PCC 7120 = FACHB-418]	1;1	1;1	1;1	2	1	1	1	4.8	4.8	4.8	35.463	311	311;324	0	0.92138	33898	55832	2116.8	33898	55832	2116.8	1	1	1	29511000	1				57	72	TRUE	74	88	94	94
alr3296/itaE	low specificity L-threonine aldolase	NA	NA					0.0175544	0.0225863	0.0140413	BAB74995.1;BCDIDJ_01321	BAB74995.1;BCDIDJ_01321	BAB74995.1 low specificity L-threonine aldolase [Nostoc sp. PCC 7120 = FACHB-418];BCDIDJ_01321 L-threonine aldolase	1;1	1;1	1;1	2	1	1	1	3.8	3.8	3.8	38.227	345	345;350	0	0.98651	4116.8	5756.6	2057.4	4116.8	5756.6	2057.4	3	4	2	3368700000	7				44	102	TRUE	104	121;122;123;124	130;131;132;133;134;135;136	132
alr3344/tkt	transketolase	sll1070/tktA	transketolase					0.00910086	0.0105375	0.0135554	BCDIDJ_01368;BAB75043.1	BCDIDJ_01368;BAB75043.1	BCDIDJ_01368 transketolase;BAB75043.1 transketolase [Nostoc sp. PCC 7120 = FACHB-418]	1;1	1;1	1;1	2	1	1	1	2.4	2.4	2.4	72.07	670	670;670	0	221.34	2134.3	2685.7	1986.2	2134.3	2685.7	1986.2	2	2	2	142060000	2				45	21	TRUE	21	25	29;30	29
all1625/pkn44	Ser/Thr/His kinase	NA	NA					0.00402752	0.0121191	0.0131377	BCDIDJ_05084;BAB77991.1	BCDIDJ_05084;BAB77991.1	BCDIDJ_05084 histidine kinase;BAB77991.1 serine/threonine kinase with two-component sensor domain [Nostoc sp. PCC 7120 = FACHB-418]	1;1	1;1	1;1	2	1	1	1	1.3	1.3	1.3	201.06	1787	1787;1787	0.010309	0.0018327	944.52	3088.8	1925	944.52	3088.8	1925	1	1	1	43120000	1				92	6	TRUE	6	6	7	7
all1807	glycerophosphoryl diester phosphodiesterase membrane domain-containing protein	sll1571	hypothetical protein					0.00951149	0.0077035	0.00983727	BCDIDJ_05263;BAB73506.1	BCDIDJ_05263;BAB73506.1	BCDIDJ_05263 All1807 protein;BAB73506.1 all1807 [Nostoc sp. PCC 7120 = FACHB-418]	1;1	1;1	1;1	2	1	1	1	8.5	8.5	8.5	31.036	284	284;284	0	134.59	2230.6	1963.4	1441.4	2230.6	1963.4	1441.4	1	1	1	24235000	1				28	5	TRUE	5	5	6	6
all1079	potassium channel protein	sll0993/synCaK	potassium channel protein					0.00318455	0.00430727	0.0096414	BAB73036.1;BCDIDJ_04527	BAB73036.1;BCDIDJ_04527	BAB73036.1 all1079 [Nostoc sp. PCC 7120 = FACHB-418];BCDIDJ_04527 All1079 protein	1;1	1;1	1;1	2	1	1	1	7.1	7.1	7.1	36.731	338	338;354	0.011364	0.014376	746.83	1097.8	1412.7	746.83	1097.8	1412.7	1	1	1	8692300	1				22	135	TRUE	139	167	191	191
alr5363	zeta toxin family protein	sll8004	zeta toxin family protein					0.00934391	0.014789	0.00621064	BCDIDJ_03414;BAB77062.1	BCDIDJ_03414;BAB77062.1	BCDIDJ_03414 Alr5363 protein;BAB77062.1 alr5363 [Nostoc sp. PCC 7120 = FACHB-418]	1;1	1;1	1;1	2	1	1	1	9.6	9.6	9.6	20.891	187	187;187	0.011628	0.018305	2191.3	3769.3	910.01	2191.3	3769.3	910.01	1	1	1	84005000	1				80	169	TRUE	175	206	231	231
alr3365	hypothetical protein	NA	NA					0.00497662	0.00509473	0.00599061	BCDIDJ_01390;BAB75064.1	BCDIDJ_01390;BAB75064.1	BCDIDJ_01390 Alr3365 protein;BAB75064.1 alr3365 [Nostoc sp. PCC 7120 = FACHB-418]	1;1	1;1	1;1	2	1	1	1	4.6	4.6	4.6	32.616	284	284;332	0.012346	0.12026	1167.1	1298.5	877.77	1167.1	1298.5	877.77	1	1	1	8942500	1				46	163	TRUE	169	199	224	224
alr2398	acetyl ornithine aminotransferase family protein	NA	NA					0.00421689	0.00722208	0.00535139	BCDIDJ_00397;BAB74097.1	BCDIDJ_00397;BAB74097.1	BCDIDJ_00397 acetyl ornithine aminotransferase family protein;BAB74097.1 4-aminobutyrate aminotransferase [Nostoc sp. PCC 7120 = FACHB-418]	1;1	1;1	1;1	2	1	1	1	5.3	5.3	5.3	46.836	431	431;431	0	0.72489	988.93	1840.7	784.11	988.93	1840.7	784.11	2	2	1	366390000	3				36	99	TRUE	101	117;118	124;125;126	126
alr8060	hypothetical protein	NA	NA					0.00249936	0.00717186	0.00404192	BCDIDJ_05520;BAB77390.1	BCDIDJ_05520;BAB77390.1	BCDIDJ_05520 Alr8060 protein;BAB77390.1 alr8060 (plasmid) [Nostoc sp. PCC 7120 = FACHB-418]	1;1	1;1	1;1	2	1	1	1	1.4	1.4	1.4	71.326	634	634;634	0.011765	0.034194	586.14	1827.9	592.24	586.14	1827.9	592.24	1	1	1	25343000	1				83	157	TRUE	163	193	218	218
alr4932	DNA polymerase III subunit gamma/tau	sll1360/dnaX	intein-containing DNA polymerase III subunit τ					0.00197645	0.00298296	0.00359305	BCDIDJ_02984;BAB76631.1	BCDIDJ_02984;BAB76631.1	BCDIDJ_02984 DNA polymerase III subunit gamma/tau;BAB76631.1 DNA polymerase III gamma and tau subunits [Nostoc sp. PCC 7120 = FACHB-418]	1;1	1;1	1;1	2	1	1	1	2.4	2.4	2.4	71.045	655	655;655	0	0.17718	463.51	760.27	526.47	463.51	760.27	526.47	1	1	1	29209000	1				72	141	TRUE	145	175	199	199
all0770/hoxW	hydrogenase maturation protease	slr1876/hoxW	hydrogenase maturation protease					0.00197645	0.00298296	0.00359305	BCDIDJ_04213;BAB72727.1	BCDIDJ_04213;BAB72727.1	BCDIDJ_04213 All0770 protein;BAB72727.1 all0770 [Nostoc sp. PCC 7120 = FACHB-418]	1;1	1;1	1;1	2	1	1	1	8.2	8.2	8.2	17.031	158	158;158	0	0.2729	0	0	0	0	0	0	0	0	0	58953000	1				11	87	TRUE	89	104	110	110
alr1208/frr	ribosome recycling factor	sll0145	ribosome recycling factor					0.50457	1.59724	0	BCDIDJ_04658;BAB73165.1	BCDIDJ_04658;BAB73165.1	BCDIDJ_04658 ribosome recycling factor;BAB73165.1 ribosome recycling factor [Nostoc sp. PCC 7120 = FACHB-418]	1;1	1;1	1;1	2	1	1	1	10.4	10.4	10.4	20.237	182	182;182	0	222.13	118330	407090	0	118330	407090	0	1	1	0	26512000	1				25	7	TRUE	7	7	8	8
alr5164/HhoB	heat-shock peptidase HhoB	sll1427	heat-shock peptidase HhoB					0.34943	1.68438	0	BCDIDJ_00766;BAB74457.1	BCDIDJ_00766;BAB74457.1	BCDIDJ_00766 HhoA/HhoB/HtrA family serine endopeptidase;BAB74457.1 serine proteinase [Nostoc sp. PCC 7120 = FACHB-418]	1;1	1;1	1;1	2	1	1	1	2.5	2.5	2.5	42.893	405	405;407	0	145.88	81947	429300	0	81947	429300	0	1	1	0	41353000	1				42	59	TRUE	60	71	77	77
alr2246/gvpV	gas vesicle protein GvpV	NA	NA					0.00231135	0.00267202	0	BCDIDJ_00249;BAB73945.1	BCDIDJ_00249;BAB73945.1	BCDIDJ_00249 Alr2246 protein;BAB73945.1 alr2246 [Nostoc sp. PCC 7120 = FACHB-418]	1;1	1;1	1;1	2	1	1	1	13.5	13.5	13.5	12.336	104	104;113	0.012048	0.073113	542.05	681.02	0	542.05	681.02	0	1	1	0	162820000	1				30	145	TRUE	149	179	203	203
alr0882/UspA	universal stress protein	slr0244	universal stress protein								BCDIDJ_04323;BAB72839.1	BCDIDJ_04323;BAB72839.1	BCDIDJ_04323 UspA domain-containing protein;BAB72839.1 alr0882 [Nostoc sp. PCC 7120 = FACHB-418]	1;1	1;1	1;1	2	1	1	1	2.5	2.5	2.5	30.609	283	283;283	0.01	-0.00064002	0	0	0	0	0	0	0	0	0	0	1				17	26	TRUE	26	31	36	36
all0911/pstS1	phosphate ABC transporter substrate-binding protein PstS1	slr1247/pstS2	phosphate-binding protein PstS2								BCDIDJ_04353;BAB72868.1	BCDIDJ_04353;BAB72868.1	BCDIDJ_04353 phosphate ABC transporter substrate-binding protein PstS;BAB72868.1 ABC phosphate transport system phosphate-binding periplasmic protein [Nostoc sp. PCC 7120 = FACHB-418]	1;1	1;1	1;1	2	1	1	1	3.7	3.7	3.7	37.432	347	347;347	0	2.9464	0	0	0	0	0	0	0	0	0	0	1				18	61	TRUE	62	73	79	79
all0955	dienelactone hydrolase family protein	NA	NA								BCDIDJ_04400;BAB72912.1	BCDIDJ_04400;BAB72912.1	BCDIDJ_04400 All0955 protein;BAB72912.1 all0955 [Nostoc sp. PCC 7120 = FACHB-418]	1;1	1;1	1;1	2	1	1	1	2.8	2.8	2.8	27.18	246	246;246	0.010101	-0.00064002	0	0	0	0	0	0	0	0	0	0	1				20	58	TRUE	59	70	76	76
alr1137	hypothetical protein	NA	NA								BCDIDJ_04585;BAB73094.1	BCDIDJ_04585;BAB73094.1	BCDIDJ_04585 Alr1137 protein;BAB73094.1 alr1137 [Nostoc sp. PCC 7120 = FACHB-418]	1;1	1;1	1;1	2	1	1	1	6.5	6.5	6.5	13.097	107	107;107	0.0125	0.15353	0	0	0	0	0	0	0	0	0	0	2				24	138	TRUE	142	170;171	194;195	195
all2444/pilB1	pilus assembly ATPase PilB1	slr0063	pilus assembly ATPase PilB1								BCDIDJ_00444;BAB74143.1	BCDIDJ_00444;BAB74143.1	BCDIDJ_00444 Flp pilus assembly complex ATPase component TadA;BAB74143.1 general secretion pathway protein E [Nostoc sp. PCC 7120 = FACHB-418]	1;1	1;1	1;1	2	1	1	1	1	1	1	75.006	670	670;670	0.0098039	-0.00064002	0	0	0	0	0	0	0	0	0	0	1				37	134	TRUE	138	166	190	190
all2716	thylakoid membrane photosystem I accumulation factor	slr1796	thylakoid membrane photosystem I accumulation factor								BCDIDJ_00721;BAB74415.1	BCDIDJ_00721;BAB74415.1	BCDIDJ_00721 thylakoid membrane photosystem I accumulation factor;BAB74415.1 all2716 [Nostoc sp. PCC 7120 = FACHB-418]	1;1	1;1	1;1	2	1	1	1	3.6	3.6	3.6	22.055	195	195;195	0	0.32467	0	0	0	0	0	0	0	0	0	0	1				39	119	TRUE	123	147	169	169
all3746	cytochrome P450	slr0574	cytochrome P450								BCDIDJ_01787;BAB75445.1	BCDIDJ_01787;BAB75445.1	BCDIDJ_01787 Cytochrome P450;BAB75445.1 cytochrome P450 [Nostoc sp. PCC 7120 = FACHB-418]	1;1	1;1	1;1	2	1	1	1	1.5	1.5	1.5	52.794	462	462;462	0.009901	-0.00064002	0	0	0	0	0	0	0	0	0	0	1				50	125	TRUE	129	155	177	177
alr4404	1-Cys peroxiredoxin	slr1198	1-Cys peroxiredoxin								BCDIDJ_02451;BAB76103.1	BCDIDJ_02451;BAB76103.1	BCDIDJ_02451 peroxiredoxin;BAB76103.1 AhpC/TSA family protein [Nostoc sp. PCC 7120 = FACHB-418]	1;1	1;1	1;1	2	1	1	1	3.3	3.3	3.3	23.698	212	212;212	0	1.1845	0	0	0	0	0	0	0	0	0	0	1				64	115	TRUE	119	143	165	165
all5060	Uma2 family endonuclease	RS0224475	Uma2 family endonuclease								BCDIDJ_03111;BAB76759.1	BCDIDJ_03111;BAB76759.1	BCDIDJ_03111 All5060 protein;BAB76759.1 all5060 [Nostoc sp. PCC 7120 = FACHB-418]	1;1	1;1	1;1	2	1	1	1	3.7	3.7	3.7	21.599	190	190;190	0	1.536	0	0	0	0	0	0	0	0	0	0	1				78	126	TRUE	130	156	178	178
asr0023/apcC	allophycocyanin-associated core linker protein (LC)	ssr3383/apcC	phycobilisome small core linker polypeptide ApcC								BCDIDJ_03446;BAB77547.1	BCDIDJ_03446;BAB77547.1	BCDIDJ_03446 Phycobilisome linker polypeptide, allophycocyanin-associated, core;BAB77547.1 phycobilisome core linker protein Lc7.8 [Nostoc sp. PCC 7120 = FACHB-418]	1;1	1;1	1;1	2	1	1	1	14.7	14.7	14.7	7.84	68	68;68	0	10.887	0	0	0	0	0	0	0	0	0	0	1				88	81	TRUE	83	97	103	103
alr1602/pgl	6-phosphogluconolactonase	sll1479/pgl	6-phosphogluconolactonase								BCDIDJ_05060;BAB77968.1	BCDIDJ_05060;BAB77968.1	BCDIDJ_05060 6-phosphogluconolactonase;BAB77968.1 glucose-6-P-dehydrogenase [Nostoc sp. PCC 7120 = FACHB-418]	1;1	1;1	1;1	2	1	1	1	9.2	9.2	9.2	26.182	240	240;240	0.011905	0.062309	0	0	0	0	0	0	0	0	0	1350300000	2				91	39	TRUE	40	47;48	52;53	53
[truncated: 5 more columns]
