# Supplementary material for: Cyanoglobule lipid droplet accumulation as a stress response to nitrogen starvation in a non-N2-fixing mutant strain of Anabaena sp. PCC 7120
Source: PLoS One. 2026 Feb 20;21(2):e0343220. doi: 10.1371/journal.pone.0343220 (PMC12923008; doi:10.1371/journal.pone.0343220)
Supplement: S4 Table — (XLSX) [file pone.0343220.s008.xlsx]

## Sheet: Supp Table S4
Supplemental Table S4. Lipidomic Analysis of Isolated Cyanoglobules
Notes: Output was generated by Progenesis according to specifications described in the Materials & Methods. Annotations of lipids were made manually based on accurate mass matches and shared retention time and m/z values from LC-MS/MS analysis with Synechocystis sp. PCC 6803 as described in Susanto, et al. 2025.																									Normalised abundance								Raw abundance
																									Control				N-def				Control				N-def
Compound	Compound class	Confidence assessment	Retention Time (min)	m/z	Adduct	Formula	Monoisotopic mass (Da)	Neutral mass (Da)	Mass difference (Da)	Mass error (ppm)	Unique ID	Mode	Adducts (Progenesis)	Neutral mass (Da; Progenesis)	Charge (Progenesis)	Chromatographic peak width (min)	Anova (p)	q Value	Max Fold Change	Highest Mean	Lowest Mean	Isotope Distribution	Maximum Abundance	Minimum CV%	Rep 1	Rep 2	Rep 3	Rep 4	Rep 1	Rep 2	Rep 3	Rep 4	Rep 1	Rep 2	Rep 3	Rep 4	Rep 1	Rep 2	Rep 3	Rep 4
Canthaxanthin (9- or 13-cis)	Prenyl lipid	Accurate mass match	6.08038	565.405	M+H	C40H52O2	564.397	564.398	0.00128255	2.27242	6.08_564.3980n	Positive	M+H-H2O, M+H	564.398	1	0.76705	1.34239420668258E-05	3.5680124910769E-05	2.73432	Low Nitrogen	Control	100 - 43.1 - 15.5 - 3.13	9.90707e+07	7.77	3.51573e+07	3.71605e+07	3.0416e+07	4.21953e+07	1.06251e+08	9.62018e+07	1.04283e+08	8.95472e+07	3.29937e+07	3.71605e+07	2.94789e+07	3.93129e+07	1.59067e+08	1.33388e+08	1.38441e+08	1.23769e+08
Canthaxanthin (all trans)	Prenyl lipid	Accurate mass match	5.32207	565.405	M+H	C40H52O2	564.397	564.398	0.00109939	1.94791	5.32_564.3978n	Positive	M+H-H2O, M+H, M+K	564.398	1	2.04997	2.61865810591289E-07	2.73978543031239E-06	2.38361	Low Nitrogen	Control	100 - 42.4 - 9.22 - 1.09	1.47288e+08	4.82	5.81504e+07	6.19635e+07	6.54842e+07	6.1571e+07	1.4838e+08	1.51515e+08	1.52307e+08	1.36952e+08	5.45718e+07	6.19635e+07	6.34668e+07	5.7365e+07	2.22139e+08	2.10082e+08	2.02196e+08	1.89289e+08
Diacylglycerol (DAG; 51:2)	Neutral lipid	Accurate mass match	17.7919	834.827	M+NH4	C54H104O4	816.793	816.793	-0.000458849	-0.561769	17.79_816.7930n	Positive	M+NH4, M+Na	816.793	1	0.328683	0.0149129	0.00898799	1.18195	Low Nitrogen	Control	100 - 57.8 - 18.8 - 2.83 - 0.412	1.60647e+07	4.66	1.27921e+07	1.31527e+07	1.29477e+07	1.54741e+07	1.71296e+07	1.57216e+07	1.59935e+07	1.5414e+07	1.20049e+07	1.31527e+07	1.25488e+07	1.44171e+07	2.56447e+07	2.17987e+07	2.12322e+07	2.13046e+07
Didehydro-β-caroten-2-one (or others)	Prenyl lipid	Accurate mass match	10.5401	549.409	M+H	C40H52O	548.402	548.402	-5.73116e-05	-0.104507	10.54_549.4090m/z	Positive			1	0.694817	0.017946	0.0105608	1.19109	Low Nitrogen	Control	100 - 38	1.41387e+06	7.06	1.12907e+06	1.21337e+06	1.11197e+06	1.29376e+06	1.25012e+06	1.49924e+06	1.46919e+06	1.43694e+06	1.05959e+06	1.21337e+06	1.07771e+06	1.20538e+06	1.87155e+06	2.07875e+06	1.95043e+06	1.98609e+06
Didehydro-β-caroten-2-one (or others)	Prenyl lipid	Accurate mass match	15.9764	549.409	M+H	C40H52O	548.402	548.402	0.000111791	0.203849	15.98_549.4092m/z	Positive			1	0.356467	0.166971	0.0733384	1.10198	Control	Low Nitrogen	100 - 41.8	2.28091e+06	7.44	2.25171e+06	2.2254e+06	2.58656e+06	2.05998e+06	2.1956e+06	2.14187e+06	2.09443e+06	1.8474e+06	2.11314e+06	2.2254e+06	2.50687e+06	1.91926e+06	3.28703e+06	2.9698e+06	2.78046e+06	2.5534e+06
Echinenone	Prenyl lipid	Accurate mass match	10.7708	551.424	M+H	C40H54O	550.417	550.417	-0.000245755	-0.446488	10.77_551.4245m/z	Positive			1	0.410867	2.04784910806666E-07	2.37658591596736E-06	2.44124	Low Nitrogen	Control	100 - 30.9	441149	3.44	177859	183238	173746	187985	411275	469093	429298	454929	166913	183238	168393	175143	615718	650416	569914	628786
Echinenone	Prenyl lipid	Accurate mass match	12.173	551.425	M+H	C40H54O	550.417	550.417	-0.000117926	-0.214248	12.17_551.4246m/z	Positive			1	1.80605	3.35049459211367E-05	6.70281992896595E-05	1.27772	Low Nitrogen	Control	100 - 43 - 10.1 - 1.27 - 0.121	6.04291e+08	2.17	4.64108e+08	4.65423e+08	4.76319e+08	4.85933e+08	6.00218e+08	6.19331e+08	6.24501e+08	5.73112e+08	4.35546e+08	4.65423e+08	4.61644e+08	4.52739e+08	8.98585e+08	8.58728e+08	8.29057e+08	7.92133e+08
Fatty acyl esters of hydroxy fatty acid (FAHFA; 52:1)	Neutral lipid	Accurate mass match	17.525	806.796	M+NH4	C52H100O4	788.762	788.762	-0.000279862	-0.354812	17.53_788.7619n	Positive	M+H, M+NH4, M+Na	788.762	1	0.685133	0.0499938	0.025808	1.11566	Low Nitrogen	Control	100 - 54.7 - 15.8 - 3.12 - 0.343	2.80871e+07	3.89	2.27687e+07	2.54275e+07	2.47076e+07	2.77976e+07	2.85304e+07	2.93523e+07	2.76338e+07	2.68317e+07	2.13675e+07	2.54275e+07	2.39464e+07	2.58987e+07	4.27127e+07	4.06982e+07	3.66853e+07	3.70858e+07
Lutein+Zeaxanthin	Prenyl lipid	Accurate mass match	8.62948	569.435	M+H	C40H56O2	568.428	568.428	-0.000170777	-0.300437	8.63_569.4351m/z	Positive			1	1.07255	0.117976	0.0546998	1.13158	Low Nitrogen	Control	100 - 37.5 - 6.81	4.14498e+06	7.46	3.10363e+06	3.91955e+06	3.99635e+06	3.63253e+06	3.69277e+06	4.37447e+06	4.2079e+06	4.30478e+06	2.91263e+06	3.91955e+06	3.87323e+06	3.38438e+06	5.52843e+06	6.06539e+06	5.5862e+06	5.9499e+06
Menaquinone-6	Prenyl lipid	Accurate mass match	15.0426	581.436	M+H	C41H56O2	580.428	580.429	0.00110478	1.90339	15.04_581.4364m/z	Positive			2	0.187217	9.24935260138149E-05	0.000138765	2.40912	Low Nitrogen	Control	100 - 0.141	48053.2	10.78	19359.4	21175.1	22055.3	17195.9	51107.3	55736.9	38840.7	46528.1	18168	21175.1	21375.8	16021.2	76512.5	77281.5	51563	64309.3
Monogalactosyl diacylglycerol (MGDG; 32:2)	Galactolipid	Accurate mass match	10.0772	744.563	M+NH4	C41H74O10	726.528	726.53	0.0013925	1.91665	10.08_726.5296n	Positive	M+H, M+NH4, M+Na, M+K	726.53	1	1.07198	4.12194798684595E-05	7.74355793010724E-05	1.33147	Control	Low Nitrogen	100 - 44.3 - 12.1 - 2.39 - 0.364	1.13978e+08	0.79	1.14741e+08	1.13259e+08	1.13141e+08	1.1477e+08	8.98409e+07	8.54819e+07	8.77043e+07	7.93842e+07	1.07679e+08	1.13259e+08	1.09655e+08	1.0693e+08	1.34501e+08	1.18524e+08	1.16432e+08	1.09722e+08
Monogalactosyl diacylglycerol (MGDG; 34:1)	Galactolipid	Accurate mass match	13.935	774.61	M+NH4	C43H80O10	756.575	756.576	0.000848621	1.12166	13.94_756.5760n	Positive	M+H, M+NH4, M+Na, M+K	756.576	1	0.7295	0.237894	0.0984966	1.07443	Low Nitrogen	Control	100 - 47 - 13 - 2.58 - 0.404	1.28769e+08	7.64	1.12626e+08	1.16528e+08	1.16708e+08	1.33534e+08	1.30552e+08	1.35335e+08	1.34831e+08	1.14359e+08	1.05695e+08	1.16528e+08	1.13113e+08	1.24412e+08	1.95448e+08	1.87647e+08	1.78995e+08	1.58063e+08
Monogalactosyl diacylglycerol (MGDG; 34:3)	Galactolipid	Accurate mass match	10.3829	770.578	M+NH4	C43H76O10	752.544	752.545	0.000669241	0.889305	10.38_752.5445n	Positive	M+H, M+NH4, M+Na, M+K	752.545	1	3.62422	0.00134852	0.00113418	1.1529	Low Nitrogen	Control	100 - 46.6 - 12.8 - 2.58 - 0.406	3.3181e+08	3.09	2.80943e+08	2.94557e+08	2.79378e+08	2.96338e+08	3.42656e+08	3.38491e+08	3.32948e+08	3.13146e+08	2.63654e+08	2.94557e+08	2.7077e+08	2.76094e+08	5.1299e+08	4.69331e+08	4.42005e+08	4.32818e+08
Monogalactosyl diacylglycerol (MGDG; 36:1)	Galactolipid	Accurate mass match	15.2509	802.635	M+NH4	C45H84O10	784.606	784.602	-0.00483432	-6.16145	15.25_784.6016n	Positive	M+NH4, M+Na	784.602	1	0.259483	1.06741144390021E-06	6.55344216226587E-06	2.47682	Low Nitrogen	Control	100 - 63 - 53.4 - 35.3 - 33.9	1.14777e+06	5.03	475871	484988	461028	431742	1.17272e+06	1.2602e+06	1.06352e+06	1.09466e+06	446586	484988	446824	402249	1.75567e+06	1.74732e+06	1.41188e+06	1.51299e+06
Monogalactosyl diacylglycerol (MGDG; 36:2)	Galactolipid	Accurate mass match	12.4699	800.623	M+NH4	C45H82O10	782.591	782.589	-0.00175901	-2.24767	12.47_800.6229m/z	Positive			1	1.23395	0.783608	0.262503	1.00695	Low Nitrogen	Control	100 - 47.2 - 13.9 - 3.21 - 0.172	4.57032e+07	2.9	4.3146e+07	4.47095e+07	4.62528e+07	4.74426e+07	4.53063e+07	4.72062e+07	4.62099e+07	4.40905e+07	4.04907e+07	4.47095e+07	4.48278e+07	4.42018e+07	6.78279e+07	6.54533e+07	6.13461e+07	6.09402e+07
Pheophorbide a	Prenyl lipid	Accurate mass match	3.20895	593.277	M+H	C35H36N4O5	592.269	592.27	0.00131442	2.21929	3.21_593.2772m/z	Positive			1	0.657167	0.269299	0.109249	3.28098	Control	Low Nitrogen	100 - 39.4 - 8.44 - 0.902 - 0.0642	6.13816e+06	6.07	3.42102e+06	2.24047e+06	1.75378e+07	1.35336e+06	1.86637e+06	2.00918e+06	1.87642e+06	1.73135e+06	3.21049e+06	2.24047e+06	1.69975e+07	1.26091e+06	2.79413e+06	2.7858e+06	2.49104e+06	2.39301e+06
Pheophytin	Prenyl lipid	Accurate mass match	14.6125	871.575	M+H	C55H74N4O5	870.566	870.567	0.00152135	1.74754	14.61_870.5674n	Positive	M+H, M+Na, M+K, 2M+H	870.567	1	0.3042	0.934737	0.301141	1.26058	Control	Low Nitrogen	100 - 63.5 - 21.7 - 5.33 - 1.04 - 0.156	8.55673e+07	55.07	4.5121e+07	4.02537e+07	2.26876e+08	3.00187e+07	5.14814e+07	1.23864e+08	4.64926e+07	4.96803e+07	4.23442e+07	4.02537e+07	2.19886e+08	2.79681e+07	7.70726e+07	1.71743e+08	6.17213e+07	6.86661e+07
Phosphatidylserine (PS; 38:0)	Phospholipid	Accurate mass match	15.5894	820.607	M+H	C44H86NO10P	819.599	819.6	0.000990354	1.20834	15.59_819.5999n	Positive	M+H, M+Na	819.6	1	0.319433	0.00779362	0.00508205	1.25489	Control	Low Nitrogen	100 - 59.6 - 22.9 - 3.6	1.12785e+06	8.13	1.22211e+06	1.0452e+06	1.19075e+06	1.05332e+06	818476	1.00001e+06	884184	892372	1.1469e+06	1.0452e+06	1.15407e+06	981369	1.22534e+06	1.38656e+06	1.1738e+06	1.2334e+06
Phylloquinol acylester (C18:1)	Prenyl lipid	Accurate mass match	16.4114	734.645	M+NH4	C49H80O3	716.611	716.611	0.000486565	0.678982	16.41_734.6450m/z	Positive			1	0.1486	0.573775	0.202891	1.0548	Control	Low Nitrogen	100 - 44.9	50604.3	3.88	44608.8	59118	43922.7	54767.8	50110.5	45615.6	48419.4	47755.3	41863.5	59118	42569.5	51026.5	75020.3	63247.9	64279.2	66005.5
Phylloquinol acylester (C18:1)	Prenyl lipid	Accurate mass match	15.8285	734.645	M+NH4	C49H80O3	716.611	716.611	0.000555656	0.775395	15.83_734.6451m/z	Positive			1	0.419233	7.52706158402283E-07	5.39982980804354E-06	2.2546	Low Nitrogen	Control	100 - 65.2	7.49181e+06	3.46	3.28937e+06	3.43355e+06	3.39212e+06	3.17654e+06	7.88155e+06	7.68717e+06	7.64075e+06	6.75777e+06	3.08694e+06	3.43355e+06	3.28762e+06	2.95955e+06	1.17994e+07	1.06586e+07	1.01435e+07	9.34034e+06
Phylloquinol acylester (C18:2)	Prenyl lipid	Accurate mass match	15.5048	732.629	M+NH4	C49H78O3	714.595	714.595	0.000246747	0.345297	15.50_714.5953n	Positive	M+H, M+NH4	714.595	1	0.22245	1.23443379307364E-06	7.19051029321562E-06	2.54729	Low Nitrogen	Control	100 - 54.3 - 45.1 - 19.1	5.00678e+06	6.6	1.99927e+06	2.13429e+06	1.85149e+06	1.8771e+06	5.23422e+06	4.97611e+06	5.29115e+06	4.52566e+06	1.87623e+06	2.13429e+06	1.79444e+06	1.74888e+06	7.83612e+06	6.89958e+06	7.02427e+06	6.2552e+06
Phytoene	Prenyl lipid	Accurate mass match	17.2372	545.508	M+H	C40H64	544.501	544.5	-0.000562529	-1.03311	17.24_544.5002n	Positive	M+H, M+NH4	544.5	1	0.343233	0.000413672	0.000431675	1.31386	Low Nitrogen	Control	100 - 42 - 8.62 - 0.944	9.76358e+06	2.71	7.35094e+06	7.50612e+06	7.1995e+06	7.66824e+06	9.14566e+06	1.08034e+07	9.45744e+06	9.64785e+06	6.89855e+06	7.50612e+06	6.97769e+06	7.14442e+06	1.36919e+07	1.49793e+07	1.25552e+07	1.33349e+07
Phytoene	Prenyl lipid	Accurate mass match	17.5135	545.508	M+H	C40H64	544.501	544.501	-0.00028323	-0.520164	17.51_544.5005n	Positive	M+H, M+NH4	544.501	1	0.301883	5.04529517797447E-05	8.94292070006124E-05	1.38983	Low Nitrogen	Control	100 - 41.8 - 8.62 - 0.904	5.78511e+06	4.19	3.929e+06	4.14698e+06	4.23371e+06	4.3401e+06	5.61741e+06	6.20417e+06	5.72529e+06	5.59355e+06	3.68721e+06	4.14698e+06	4.10327e+06	4.04362e+06	8.4098e+06	8.60234e+06	7.60062e+06	7.7312e+06
Phytoene	Prenyl lipid	Accurate mass match	16.9457	545.508	M+H	C40H64	544.501	544.501	-0.000212394	-0.390071	16.95_544.5006n	Positive	M+H, M+NH4	544.501	1	0.8677	5.71211778654934E-07	4.64347285737168E-06	1.96905	Low Nitrogen	Control	100 - 42 - 8.33 - 0.672	4.57072e+06	3.63	2.33107e+06	2.33468e+06	2.17049e+06	2.44886e+06	4.76675e+06	4.64731e+06	4.4599e+06	4.40891e+06	2.18761e+06	2.33468e+06	2.10362e+06	2.28158e+06	7.13628e+06	6.44369e+06	5.92074e+06	6.09382e+06
Plastochromanol-8 (PCH2-8)	Prenyl lipid	Accurate mass match	14.2721	768.668	M+NH4	C53H82O2	750.631	750.634	0.00251053	3.34456	14.27_768.6678m/z	Positive			1	0.116683	0.00411144	0.00292918	1.5997	Low Nitrogen	Control	100 - 54.2 - 11.6	55782.1	14.06	40370.5	36695	34631.5	27784.5	57002.2	66258.2	48359.7	51508.1	37886.1	36695	33564.6	25886.5	85337.8	91869.8	64200	71192.6
Plastochromenol-8 (PC-8)	Prenyl lipid	Accurate mass match	15.4566	766.65	M+NH4	C53H80O2	748.616	748.616	-7.26331e-05	-0.0970232	15.46_748.6158n	Positive	M+NH4, M+Na	748.616	1	0.585083	2.38866277034733E-05	5.30002750607984E-05	1.71037	Low Nitrogen	Control	100 - 54 - 55.3 - 26.1 - 8.39 - 1.89	6.85977e+06	5.66	3.95179e+06	4.20631e+06	3.71476e+06	4.16996e+06	7.03659e+06	6.94966e+06	7.27967e+06	6.17318e+06	3.70859e+06	4.20631e+06	3.60031e+06	3.8851e+06	1.05345e+07	9.63598e+06	9.66414e+06	8.53233e+06
Plastoquinol-B (PQH2-B; C16:0)	Prenyl lipid	Accurate mass match	17.0964	1022.89	M+NH4	C69H112O4	1004.86	1004.86	-0.000944148	-0.939586	17.10_1004.8551n	Positive	M+NH4, M+Na	1004.86	1	0.947383	3.71485045277398E-05	7.21201264420281E-05	1.66362	Low Nitrogen	Control	100 - 66.1 - 22.3 - 3.79	4.81085e+07	6.4	2.74468e+07	2.99808e+07	2.70317e+07	3.12126e+07	4.99558e+07	5.14715e+07	4.57769e+07	4.52298e+07	2.57577e+07	2.99808e+07	2.61989e+07	2.90805e+07	7.47887e+07	7.13673e+07	6.07712e+07	6.25149e+07
Plastoquinol-B (PQH2-B; C18:0)	Prenyl lipid	Accurate mass match	17.3367	1050.92	M+NH4	C71H116O4	1032.89	1032.88	-0.00279228	-2.70337	17.34_1050.9184m/z	Positive			1	0.531667	2.79760881438662E-06	1.23136158292885E-05	1.6696	Low Nitrogen	Control	100 - 64.1 - 37.2 - 7.04 - 14.3	2.03759e+07	1.43	1.22016e+07	1.21847e+07	1.20018e+07	1.24281e+07	2.09693e+07	2.17684e+07	1.9164e+07	1.96018e+07	1.14507e+07	1.21847e+07	1.16321e+07	1.15791e+07	3.13931e+07	3.01827e+07	2.54412e+07	2.70929e+07
Plastoquinol-C (PQH2-C)	Prenyl lipid	Accurate mass match	14.764	784.66	M+NH4	C53H82O3	766.626	766.626	-0.000535445	-0.698443	14.76_766.6259n	Positive	M+NH4, M+Na, M+K	766.626	1	0.62485	4.8285029140116E-05	8.68540461279942E-05	1.70528	Low Nitrogen	Control	100 - 50.2 - 15.2 - 7.64 - 3.64 - 0.974	2.76455e+06	3.86	1.85153e+06	1.58311e+06	1.57484e+06	1.4752e+06	2.84494e+06	2.85541e+06	2.72754e+06	2.63031e+06	1.73759e+06	1.58311e+06	1.52632e+06	1.37443e+06	4.25915e+06	3.95914e+06	3.62095e+06	3.63552e+06
Plastoquinol-E (PQ-E; 18:0)	Prenyl lipid	Accurate mass match	17.4778	1034.93	M+NH4	C71H116O3	1016.89	1016.89	-0.000146466	-0.144033	17.48_1016.8923n	Positive	M+NH4, M+Na	1016.89	1	0.394167	3.04103462511751E-06	1.31033061736357E-05	1.82858	Low Nitrogen	Control	100 - 75.1 - 30.6 - 8.37 - 1.45	2.00701e+08	5.03	1.13236e+08	1.04123e+08	1.06075e+08	1.15597e+08	1.94866e+08	2.16878e+08	1.95904e+08	1.95157e+08	1.06267e+08	1.04123e+08	1.02807e+08	1.077e+08	2.91732e+08	3.0071e+08	2.60072e+08	2.69738e+08
Plastoquinol-E (PQH2-E; 16:0)	Prenyl lipid	Accurate mass match	17.2372	1006.9	M+NH4	C69H112O3	988.861	988.862	0.000552411	0.558634	17.24_1006.8955m/z	Positive			1	0.782233	8.48352495774751E-06	2.59736378913197E-05	1.53373	Low Nitrogen	Control	100 - 72.1 - 27.8 - 6.32 - 1.18	4.17486e+08	1.36	2.73518e+08	2.73985e+08	2.74613e+08	2.66695e+08	3.94231e+08	4.51459e+08	4.03291e+08	4.20964e+08	2.56685e+08	2.73985e+08	2.66153e+08	2.48477e+08	5.90202e+08	6.25966e+08	5.35389e+08	5.8184e+08
Plastoquinol-E (PQH2-E; 18:1)	Prenyl lipid	Accurate mass match	17.2012	1032.91	M+NH4	C71H114O3	1014.88	1014.88	-0.00150222	-1.4802	17.20_1032.9091m/z	Positive			1	0.342483	1.50373883345267E-08	3.26255581846333E-07	2.09881	Low Nitrogen	Control	100 - 79.9 - 53.2 - 25.3 - 9.59	1.5009e+08	2.38	7.20788e+07	7.00071e+07	7.36655e+07	7.02965e+07	1.5207e+08	1.49519e+08	1.44568e+08	1.54202e+08	6.7643e+07	7.00071e+07	7.1396e+07	6.54945e+07	2.27663e+08	2.07314e+08	1.91922e+08	2.13132e+08
Plastoquinol-E (PQH2-E; 18:2)	Prenyl lipid	Accurate mass match	16.9705	1030.89	M+NH4	C71H112O3	1012.86	1012.86	-0.00124063	-1.22487	16.97_1030.8937m/z	Positive			1	0.6813	1.47363533042899E-07	1.88835022567857E-06	2.9271	Low Nitrogen	Control	100 - 75.5 - 34.4 - 13.1 - 9.52 - 5.24 - 2.66 - 0.126	1.017e+08	5.41	3.34274e+07	3.58868e+07	3.28134e+07	3.68495e+07	1.07593e+08	1.04839e+08	9.88282e+07	9.55394e+07	3.13702e+07	3.58868e+07	3.18025e+07	3.43323e+07	1.61078e+08	1.45363e+08	1.31199e+08	1.32051e+08
Plastoquinone-A (PQ-9)	Prenyl lipid	Accurate mass match	15.1711	749.624	M+H	C53H80O2	748.616	748.617	0.00126033	1.68355	15.17_748.6171n	Positive	M+H, M+Na	748.617	1	0.900517	0.000482854	0.000486074	1.36137	Low Nitrogen	Control	100 - 65.9 - 22.3 - 4.55 - 0.203	9.01341e+06	5.28	6.7436e+06	6.92545e+06	6.69637e+06	6.11796e+06	9.11297e+06	9.90556e+06	8.43893e+06	8.59618e+06	6.32859e+06	6.92545e+06	6.49007e+06	5.70003e+06	1.3643e+07	1.37345e+07	1.12031e+07	1.18813e+07
Plastoquinone-B (PQ-B; C16:0)	Prenyl lipid	Accurate mass match	16.5588	1020.88	M+NH4	C69H110O4	1002.84	1002.84	0.00127469	1.27108	16.56_1002.8417n	Positive	M+NH4, M+Na	1002.84	1	0.9456	4.12506272473578E-08	7.5316154700136E-07	3.89681	Low Nitrogen	Control	100 - 78.8 - 11.5	7.56077e+06	4.78	1.96885e+06	2.01424e+06	1.97329e+06	1.80461e+06	8.0198e+06	7.74359e+06	7.55499e+06	6.92471e+06	1.84769e+06	2.01424e+06	1.91249e+06	1.68134e+06	1.20064e+07	1.07368e+07	1.00296e+07	9.57107e+06
Plastoquinone-B (PQ-B; C18:0)	Prenyl lipid	Accurate mass match	17.071	1048.91	M+NH4	C71H114O4	1030.87	1030.87	8.42503e-05	0.0817273	17.07_1048.9056m/z	Positive			1	0.367667	2.89676546827433E-06	1.2683574637816E-05	1.91489	Low Nitrogen	Control	100 - 72.2 - 61.9 - 35 - 18.4 - 6.07 - 2.25 - 0.801	1.94718e+07	4.09	9.68731e+06	1.05829e+07	9.5109e+06	1.08934e+07	1.97081e+07	2.04836e+07	1.90031e+07	1.86922e+07	9.09114e+06	1.05829e+07	9.21788e+06	1.01493e+07	2.9505e+07	2.84014e+07	2.52276e+07	2.58357e+07
Plastoquinone-B (PQ-B; C18:1)	Prenyl lipid	Accurate mass match	16.8337	1046.89	M+NH4	C71H112O4	1028.86	1028.85	-0.00134238	-1.30473	16.83_1028.8547n	Positive	M+NH4, M+Na	1028.85	1	0.539267	1.17749819006363E-07	1.63159989915475E-06	3.3385	Low Nitrogen	Control	100 - 70.1 - 60.4 - 37.3 - 56.5 - 35.7	1.87466e+07	5.61	5.63915e+06	5.79194e+06	5.13796e+06	5.89207e+06	1.95133e+07	1.92048e+07	1.90743e+07	1.71942e+07	5.29211e+06	5.79194e+06	4.97967e+06	5.48958e+06	2.92132e+07	2.66283e+07	2.53221e+07	2.37652e+07
Plastoquinone-B (PQ-B; C18:1)	Prenyl lipid	Accurate mass match	16.1513	1046.89	M+NH4	C71H112O4	1028.86	1028.86	0.0015104	1.46804	16.15_1028.8576n	Positive	M+NH4, M+Na, M+K	1028.86	1	0.177533	3.47153293112079E-07	3.26523056333402E-06	3.42989	Low Nitrogen	Control	91.9 - 74 - 100 - 74.9	2.48024e+06	5.84	638631	769305	756135	728429	2.62996e+06	2.47634e+06	2.52953e+06	2.28514e+06	599329	769305	732840	678669	3.9373e+06	3.43354e+06	3.35809e+06	3.15844e+06
Plastoquinone-B (PQ-B; C18:2)	Prenyl lipid	Accurate mass match	15.9177	1044.88	M+NH4	C71H110O4	1026.84	1026.84	0.00428907	4.17696	15.92_1026.8447n	Positive	M+H, M+NH4	1026.84	1	0.140817	1.94615143110921E-05	4.58009961596668E-05	3.70653	Low Nitrogen	Control	100 - 91.5	186464	7.63	41903.5	51679.6	64978.6	42665.6	184513	194064	199924	167355	39324.7	51679.6	62976.7	39751.1	276233	269078	265409	231311
Plastoquinone-B (PQ-B; C18:3)	Prenyl lipid	Accurate mass match	17.149	1025.83	M+H	C71H108O4	1024.82	1024.82	-0.00326072	-3.18174	17.15_1025.8288m/z	Positive			1	0.102183	0.000199232	0.000244962	1.80575	Low Nitrogen	Control	100 - 68.9	1.49519e+06	7.32	831254	706044	807787	966989	1.63139e+06	1.46083e+06	1.51844e+06	1.37012e+06	780098	706044	782900	900933	2.44235e+06	2.02549e+06	2.0158e+06	1.89373e+06
Plastoquinone-C (PQ-C)	Prenyl lipid	Accurate mass match	14.5073	782.644	M+NH4	C53H80O3	764.611	764.61	-0.000681496	-0.891298	14.51_764.6101n	Positive	M+H-H2O, M+NH4, M+Na	764.61	1	0.248133	7.96023401972157E-07	5.60124206560168E-06	2.08911	Low Nitrogen	Control	100 - 45.7 - 3.38 - 1.39 - 0.381	1.27573e+06	2.97	624229	626552	588391	603446	1.30314e+06	1.3371e+06	1.30348e+06	1.15918e+06	585813	626552	570264	562224	1.95093e+06	1.85395e+06	1.73044e+06	1.60217e+06
Plastoquinone-C (PQ-C)	Prenyl lipid	Accurate mass match	14.7317	782.645	M+NH4	C53H80O3	764.611	764.611	0.000587357	0.768178	14.73_764.6113n	Positive	M+H-H2O, M+NH4, M+Na	764.611	1	0.263667	8.87028564966474E-06	2.68463295803417E-05	2.39503	Low Nitrogen	Control	100 - 57.8	2.0412e+06	6.4	934854	908314	834025	731869	2.2171e+06	2.06355e+06	1.93358e+06	1.95056e+06	877322	908314	808330	681875	3.31921e+06	2.8612e+06	2.56693e+06	2.696e+06
Triacylglycerol (TAG; 46:0)	Neutral lipid	Accurate mass match	16.757	796.736	M+NH4	C49H94O6	778.705	778.702	-0.00292368	-3.75454	16.76_778.7021n	Positive	M+NH4, M+Na	778.702	1	0.570617	0.0228174	0.0130455	2.2959	Control	Low Nitrogen	100 - 50.3 - 18.3 - 2.1	826030	31.72	1.10157e+06	449108	1.09703e+06	656420	261894	524794	327621	324832	1.03377e+06	449108	1.06323e+06	611579	392081	727649	434934	448970
Triacylglycerol (TAG; 48:0)	Neutral lipid	Accurate mass match	17.0329	824.769	M+NH4	C51H98O6	806.736	806.735	-0.000867856	-1.07576	17.03_824.7693m/z	Positive			1	0.263483	0.0132842	0.00812025	2.62301	Control	Low Nitrogen	100 - 55.7 - 16.2 - 2.01	711188	33.5	868516	416104	936566	623565	160810	454436	221252	248041	815067	416104	907712	580969	240748	630094	293723	342833
Triacylglycerol (TAG; 48:1)	Neutral lipid	Accurate mass match	16.7441	822.753	M+NH4	C51H96O6	804.721	804.719	-0.0013629	-1.69364	16.74_839.7564n	Positive	M+H-H2O, M+NH4	839.756	1	0.236	0.405887	0.152686	1.19919	Control	Low Nitrogen	100 - 56.1 - 45.8 - 16.7	567424	26.46	514831	389951	789286	575629	348556	625570	522114	396445	483148	389951	764969	536307	521823	867378	693133	547950
Triacylglycerol (TAG; 50:0)	Neutral lipid	Accurate mass match	17.3117	852.802	M+NH4	C53H102O6	834.768	834.768	0.000350337	0.419682	17.31_869.8051n	Positive	M+H-H2O, M+H	869.805	1	0.192	0.00425215	0.00301711	2.05004	Control	Low Nitrogen	100 - 56 - 38.3 - 13	553539	21.97	680038	411069	624565	498484	229008	366592	223161	261292	638188	411069	605323	464432	342847	508295	296257	361148
Triacylglycerol (TAG; 52:0)	Neutral lipid	Accurate mass match	17.5491	880.832	M+NH4	C55H106O6	862.799	862.798	-0.000681439	-0.789801	17.55_880.8321m/z	Positive			1	0.1779	3.9685572119863E-05	7.55778702091023E-05	2.49338	Control	Low Nitrogen	100 - 54 - 71.2 - 33.8 - 21.8 - 3.25	697700	9.1	698660	607745	746168	738226	238771	336960	266427	277126	655664	607745	723180	687797	357463	467209	353696	383033
Unannotated			0.67705	200.146							0.68_200.1461m/z	Positive			1	0.0612333	0.226879	0.0947366	1.41276	Control	Low Nitrogen	100 - 9.3	2137.46	24.27	2572.44	2549.01	1501.8	1926.61	2633.79	578.274	1249.72	1590.11	2414.13	2549.01	1455.53	1795	3943.03	801.8	1659.06	2197.78
Unannotated			1.052	200.237							1.05_200.2375m/z	Positive			1	0.3211	0.000161659	0.000209849	3.15883	Control	Low Nitrogen	100 - 14.1	108255	15.7	106549	92813.5	132292	101366	28063.5	45389.8	27670.4	35958.9	99991.6	92813.5	128216	94441.8	42013.8	62934.8	36733.9	49701
Unannotated			0.66545	202.217							0.67_202.2174m/z	Positive			1	0.0739167	0.986181	0.312166	2.6658	Control	Low Nitrogen	100 - 9.29	1920.39	124.87	0	2722.64	4958.91	0	51.0299	2792.68	0	37.8067	0	2722.64	4806.13	0	76.3966	3872.16	0	52.255
Unannotated			5.32602	203.142							5.33_203.1418m/z	Positive			1	0.177183	1.81911434249393E-07	2.21908290897496E-06	2.45343	Low Nitrogen	Control	100 - 10.4	18477.4	2.89	7111.16	7783.17	8048.27	7182.35	18456.7	18879.8	18843.1	17729.9	6673.54	7783.17	7800.32	6691.71	27631.5	26177.6	25015.2	24505.6
Unannotated			5.14258	203.142							5.14_203.1419m/z	Positive			1	0.0848333	1.61549908028746E-06	8.69537607884793E-06	2.88423	Low Nitrogen	Control	100 - 12.9	7960.91	7.41	2541.88	2718.38	3117.83	2662.51	7445.58	8642.91	8264.85	7490.31	2385.45	2718.38	3021.78	2480.63	11146.8	11983.8	10972	10352.8
Unannotated			6.09108	203.142							6.09_203.1419m/z	Positive			1	0.0705	3.3743148760812E-05	6.73809120971749E-05	2.79297	Low Nitrogen	Control	100 - 11	6125	7.15	2176.23	2309.35	1977.49	2308.97	6784.43	5313.32	7235.94	5166.32	2042.3	2309.35	1916.57	2151.24	10156.9	7367.14	9606.08	7140.69
Unannotated			12.1493	203.142							12.15_203.1421m/z	Positive			1	0.247167	0.000239582	0.000283305	1.33953	Low Nitrogen	Control	100	16788.2	4.48	13328.1	12096.3	12523.2	12184.1	17101.1	18100.2	16118	15833.4	12507.8	12096.3	12137.4	11351.8	25602	25096.7	21397.5	21884.4
Unannotated			15.4117	203.179							15.41_203.1792m/z	Positive			1	0.03285	0.204212	0.0868687	1.33532	Control	Low Nitrogen	100	1176.09	25.94	1160.8	1497.2	769.102	1277.26	660.516	656.719	1157.62	1048.17	1089.37	1497.2	745.407	1190.01	988.856	910.568	1536.8	1448.74
Unannotated			0.800583	205.143							0.80_204.1361n	Positive	M+H, M+NH4	204.136	1	0.23455	0.0485952	0.0251997	7.75496	Control	Low Nitrogen	100	68841.1	68.92	8330.44	144168	88458.6	34407.4	17507.7	8128.74	3178.95	6692.79	7817.77	144168	85733.3	32057	26210.7	11270.8	4220.22	9250.52
Unannotated			11.5231	207.101							11.52_207.1012m/z	Positive			1	0.219267	0.0360185	0.0193757	1043.04	Control	Low Nitrogen	100 - 10.4	16183.3	105.99	43256.9	41.6116	132.103	21302.4	0	15.2966	38.3291	8.43638	40594.8	41.6116	128.034	19847.2	0	21.2094	50.8838	11.6604
Unannotated			1.69258	207.16							1.69_207.1595m/z	Positive			1	0.0537667	0.000117347	0.000165648	1.3528	Control	Low Nitrogen	100 - 5.71	4703.86	4.67	4993.87	4443.74	4614.97	4762.85	3452.54	3256.97	3597.4	3601.63	4686.54	4443.74	4472.79	4437.49	5168.78	4515.93	4775.73	4978.04
Unannotated			0.689367	207.16							0.69_207.1595m/z	Positive			1	0.155083	0.97328	0.309736	1.03607	Low Nitrogen	Control	100 - 59	21113	13.23	21633	20599	22729.1	16550.5	31838.1	18163.1	17477.4	16973.4	20301.7	20599	22028.8	15419.9	47664.6	25183.8	23202.2	23460
Unannotated			0.653283	209.139							0.65_208.1317n	Positive	M+H, M+Na	208.132	1	0.125067	0.978528	0.310769	2.88087	Control	Low Nitrogen	100 - 4.96 - 1.09	13898.4	113.42	868.592	24199.1	30525.8	0	251.702	18420.2	370.805	254.771	815.138	24199.1	29585.4	0	376.821	25540.3	492.262	352.135
Unannotated			19.6715	209.154							19.67_209.1536m/z	Positive			1	0.0197167	0.000130422	0.00017755	1.33276	Control	Low Nitrogen	100 - 13.9	1107.6	1.05	1095.43	1103.33	1123.05	1108.6	760.627	849.463	889.598	824.567	1028.02	1103.33	1088.45	1032.87	1138.73	1177.82	1180.99	1139.68
Unannotated			7.01187	211.109							7.01_211.1091m/z	Positive			1	0.113283	0.000360079	0.000387027	1.73479	Control	Low Nitrogen	100	10465.3	4.51	9401.09	9120.79	12455.7	10883.7	5674.03	6007.53	6126.14	6322.8	8822.54	9120.79	12072	10140.2	8494.57	8329.68	8132.76	8739.13
Unannotated			19.8234	211.169							19.82_211.1693m/z	Positive			1	0.0294333	0.732015	0.248317	1.03499	Control	Low Nitrogen	100 - 12	777.482	13.49	904.202	715.979	670.56	819.186	624.411	724.129	763.464	892.781	848.557	715.979	649.901	763.226	934.803	1004.03	1013.54	1233.97
Unannotated			19.9209	211.169							19.92_211.1693m/z	Positive			1	0.141867	0.154609	0.0685881	1.1602	Control	Low Nitrogen	100 - 11.9	4464.19	5.38	4712.15	4576.48	4153.68	4414.43	3102.84	4633.18	4278.99	3376.06	4422.16	4576.48	4025.71	4112.88	4645.25	6424.09	5680.57	4666.26
Unannotated			19.7253	211.169							19.73_211.1693m/z	Positive			1	0.0234667	0.455003	0.168195	1.05722	Control	Low Nitrogen	100 - 2.99	566.899	4.17	589.836	564.099	535.153	578.509	427.708	613.241	551.296	552.618	553.537	564.099	518.665	538.99	640.319	850.283	731.873	763.808
Unannotated			18.058	214.089							18.06_214.0892m/z	Positive			1	0.111567	1.48198745053563E-07	1.89038135050847E-06	1.51723	Control	Low Nitrogen	100 - 2.42	9447.6	1.58	9377.59	9480.44	9293.05	9639.31	6253.92	5999.53	6287.33	6366.68	8800.48	9480.44	9006.75	8980.84	9362.71	8318.59	8346.75	8799.78
Unannotated			17.1365	214.089							17.14_214.0893m/z	Positive			1	0.14135	0.0118761	0.00736161	1.32552	Control	Low Nitrogen	100	9470.37	2.27	9749.73	9237.99	9396.64	9497.1	5592.45	7268.47	7971.36	7746.34	9149.73	9237.99	9107.15	8848.34	8372.43	10078	10582.4	10706.7
Unannotated			17.6538	214.089							17.65_214.0893m/z	Positive			1	0.144217	0.00455108	0.00320399	1.42777	Control	Low Nitrogen	100 - 7.2	10939	4.73	11543.6	10361.2	11152.7	10698.6	6217.4	7202.91	8404.56	8821.6	10833.2	10361.2	10809.1	9967.77	9308.05	9987.13	11157.5	12192.9
Unannotated			17.4036	214.089							17.40_214.0894m/z	Positive			1	0.1017	5.05148316077841E-05	8.94545761450836E-05	1.60447	Control	Low Nitrogen	100 - 8.33	8085.55	6.27	8577.7	7577.77	7670.29	8516.43	5091.11	5163.71	5315.83	4586.87	8049.82	7577.77	7433.98	7934.67	7621.88	7159.69	7057.03	6339.79
Unannotated			16.681	214.089							16.68_214.0895m/z	Positive			1	0.323	0.000195946	0.000242095	1.48645	Control	Low Nitrogen	100 - 8.04	22232.5	5.62	23271.4	23151.3	21902.8	20604.6	13257.9	15682.6	15737.1	15149.7	21839.3	23151.3	21228	19197.1	19848.4	21744.6	20891.8	20939.3
Unannotated			15.9224	214.09							15.92_214.0896m/z	Positive			1	0.1232	0.000325661	0.000358163	2.29433	Control	Low Nitrogen	100 - 6.28	8740.93	14.1	9731.76	8800.79	9444.02	6987.13	2938.31	4267.14	4119.35	3914.39	9132.86	8800.79	9153.07	6509.83	4398.93	5916.57	5468.65	5410.33
Unannotated			19.9934	214.09							19.99_214.0896m/z	Positive			1	0.49055	1.64849283725843E-05	4.08250737286029E-05	1.46628	Control	Low Nitrogen	100 - 11.3 - 5.04 - 0.172	369165	1.7	377885	365481	369488	363805	234310	263671	264518	244579	354629	365481	358105	338953	350785	365591	351161	338048
Unannotated			16.5996	214.09							16.60_214.0896m/z	Positive			1	0.16055	2.83204748283694E-05	5.97081568772004E-05	2.08728	Control	Low Nitrogen	100 - 9.16 - 1.07	13986	5.53	15816.3	14032	14171.3	11924.7	6189.05	7074.84	6755.1	6783.46	14842.9	14032	13734.7	11110.1	9265.61	9809.55	8967.74	9375.84
Unannotated			16.1132	214.09							16.11_214.0897m/z	Positive			1	0.489733	1.338656761396E-05	3.56791249830909E-05	1.88779	Control	Low Nitrogen	100 - 9.83 - 1.8	39519.7	6.73	41652.7	39590.5	41084.1	35751.4	19130.4	20810.3	22714.1	21082.8	39089.3	39590.5	39818.3	33309.2	28640	28854.3	30154.1	29139.8
Unannotated			15.8053	214.09							15.81_214.0897m/z	Positive			1	0.441467	5.8025936632955E-05	9.9104607311957E-05	1.70883	Control	Low Nitrogen	100 - 8.54	30102.8	5.86	32636.7	29957.9	31269.4	26547.3	16328.1	17254.8	18592.7	18288.4	30628.2	29957.9	30306	24733.9	24444.7	23924.5	24682.8	25277.5
Unannotated			14.7317	214.09							14.73_214.0897m/z	Positive			1	0.127067	0.014323	0.00868302	1.4874	Control	Low Nitrogen	100 - 7.57	8252.92	7.36	9867.1	8411.3	8730.82	6002.44	5242.57	5556.08	5272.18	6123.36	9259.87	8411.3	8461.83	5592.41	7848.64	7703.74	6999.08	8463.47
Unannotated			18.6714	214.09							18.67_214.0897m/z	Positive			1	1.18972	2.18863857649465E-05	5.0155591556682E-05	1.62443	Control	Low Nitrogen	100 - 12.1 - 3.21	204832	4.46	219261	204843	208821	186402	118229	129812	125849	130487	205768	204843	202387	173669	177000	179990	167070	180354
Unannotated			15.2872	214.09							15.29_214.0898m/z	Positive			1	0.430367	0.000260691	0.000301924	1.9844	Control	Low Nitrogen	100 - 9.63	36096.5	11.22	39463.4	36636.4	38013.4	30272.9	16558.9	21101.2	15754.3	19346.3	37034.8	36636.4	36842.2	28204.9	24790.3	29257.6	20914.6	26739.8
Unannotated			14.4631	214.09							14.46_214.0899m/z	Positive			1	0.148517	0.000211129	0.000255874	1.63566	Control	Low Nitrogen	100 - 9.62	8412.72	8.32	9219.86	8876.13	7596.93	7957.98	4644.7	5487.48	4928.42	5512.71	8652.46	8876.13	7362.88	7414.36	6953.56	7608.61	6542.73	7619.46
Unannotated			14.1316	214.09							14.13_214.0899m/z	Positive			1	0.159233	0.000396722	0.000418838	1.68892	Control	Low Nitrogen	100 - 8.51	10255.9	7.55	11740	10367.8	10248.9	8666.91	6151.31	6262.11	5413.03	6463.32	11017.5	10367.8	9933.1	8074.87	9209.11	8682.67	7186.07	8933.35
Unannotated			0.653283	214.142							0.65_214.1418m/z	Positive			1	0.119083	0.0190223	0.0111192	2.39691	Control	Low Nitrogen	100 - 6.43	46026.6	29.53	34135.6	45996.9	28334.6	75639.4	12729.2	17193	26142.6	20745.2	32034.8	45996.9	27461.6	70472.4	19056.8	23838.9	34705.7	28673.2
Unannotated			0.70085	214.18							0.70_214.1802m/z	Positive			1	0.0339833	0.495437	0.180373	3.30776	Control	Low Nitrogen	100	2355.12	115.98	7189.03	1042.98	1188.47	0	1518.79	1329.21	0	0	6746.61	1042.98	1151.85	0	2273.78	1843	0	0
Unannotated			1.052	214.253							1.05_214.2531m/z	Positive			1	0.347383	0.00228903	0.00177919	1.78579	Control	Low Nitrogen	100 - 10.9	134382	12.87	119520	157620	123058	137331	65744.9	83142.9	60453.1	91662.7	112165	157620	119267	127950	98426.5	115281	80254.6	126693
Unannotated			17.8811	215.093							17.88_215.0926m/z	Positive			1	0.0500333	2.21818353018932E-07	2.5081258414602E-06	Infinity	Control	Low Nitrogen	100	128.635	41.87	73.3978	103.103	198.482	139.557	0	0	0	0	68.8808	103.103	192.367	130.024	0	0	0	0
Unannotated			17.1111	215.093							17.11_215.0929m/z	Positive			1	0.11625	2.95041768794135E-12	1.17742831584887E-09	Infinity	Control	Low Nitrogen	100	421.137	7.81	439.749	450.917	417.422	376.461	0	0	0	0	412.687	450.917	404.562	350.745	0	0	0	0
Unannotated			0.712	215.128							0.71_215.1276m/z	Positive			1	0.1473	0.736136	0.249442	1.54787	Control	Low Nitrogen	100	12848.4	104.69	23834.5	1237.11	1180.48	25141.6	741.62	934.971	11201.6	20324.7	22367.7	1237.11	1144.11	23424.1	1110.28	1296.38	14870.7	28092.1
Unannotated			0.833683	215.128							0.83_215.1278m/z	Positive			1	0.0566667	0.984141	0.312019	1.16361	Low Nitrogen	Control	100	2122.83	119.61	4345.8	0	0	2951.58	0	0	3434.56	5056.74	4078.35	0	0	2749.95	0	0	4559.56	6989.23
Unannotated			15.9886	216.049							15.99_216.0490m/z	Positive			1	0.0676333	7.08274823014721E-05	0.000114766	2.03654	Low Nitrogen	Control	100	5174.63	3.76	2489	2324.44	3099.61	2250.53	5427.26	5191.2	5122.06	4957.98	2335.82	2324.44	3004.12	2096.79	8125.13	7197.82	6799.8	6852.74
Unannotated			0.653283	216.16							0.65_216.1601m/z	Positive			1	0.0910833	0.479902	0.175817	2.17859	Control	Low Nitrogen	100 - 4.21	3979.67	82.15	2229.92	7085.35	6338.12	265.301	1138.47	5045.93	341.453	781.029	2092.69	7085.35	6142.85	247.178	1704.4	6996.39	453.296	1079.51
Unannotated			16.681	216.923							16.68_216.9227m/z	Positive			1	0.0350333	0.000166806	0.000214933	2.02103	Control	Low Nitrogen	100 - 1.76	3656.96	11.22	4169.26	3799.78	3267.74	3391.08	1671.32	2065.32	1938.48	1562.72	3912.68	3799.78	3167.06	3159.43	2502.13	2863.65	2573.43	2159.93
Unannotated			16.2879	216.923							16.29_216.9227m/z	Positive			1	0.0287667	0.00034685	0.000376428	2.33799	Control	Low Nitrogen	100	3411.4	8.41	4030.27	3000.43	3990.38	2624.51	1293.28	1442.35	1568.74	1532.07	3782.24	3000.43	3867.44	2445.22	1936.17	1999.88	2082.58	2117.57
Unannotated			15.6391	216.923							15.64_216.9228m/z	Positive			1	0.02135	0.000214478	0.000259483	2.13673	Control	Low Nitrogen	100 - 1.32	3429.2	13.22	3810.29	2811.64	3751.22	3343.66	1375.15	1888.06	1560.28	1596.05	3575.8	2811.64	3635.65	3115.25	2058.73	2617.88	2071.35	2205.99
Unannotated			19.1015	216.923							19.10_216.9228m/z	Positive			1	0.01535	0.00103036	0.000911727	1.60489	Control	Low Nitrogen	100	2184.8	6.87	2371.2	2107.64	2028.01	2232.35	1320.39	1110.05	1549.23	1465.68	2225.27	2107.64	1965.53	2079.86	1976.74	1539.14	2056.68	2025.8
Unannotated			18.7181	216.923							18.72_216.9228m/z	Positive			1	0.0172	0.0388375	0.0207008	1.54069	Control	Low Nitrogen	100	2375.54	16.26	2782.24	1929.34	2598.44	2192.14	1670.28	2001.24	1514.38	981.591	2611.02	1929.34	2518.39	2042.39	2500.56	2774.8	2010.42	1356.72
Unannotated			18.9531	216.923							18.95_216.9228m/z	Positive			1	0.0172667	0.00242081	0.0018645	1.99191	Control	Low Nitrogen	100	2396.42	3.71	2395.06	2338.45	2329.68	2522.48	1154.09	1229.94	810.662	1617.62	2247.66	2338.45	2257.91	2350.17	1727.78	1705.36	1076.2	2235.81
Unannotated			16.3412	216.923							16.34_216.9229m/z	Positive			1	0.0321667	6.28709054006915E-05	0.000104979	2.58921	Control	Low Nitrogen	100	3534.65	10.14	3911.65	3758.79	3156.57	3311.61	1312.51	1541.55	1524.58	1081.94	3670.92	3758.79	3059.32	3085.39	1964.96	2137.43	2023.96	1495.42
Unannotated			19.0498	216.923							19.05_216.9229m/z	Positive			1	0.02615	0.0229712	0.0131227	1.33099	Control	Low Nitrogen	100 - 1.37	3080.78	12.72	3598.34	3168.87	2750.03	2805.89	2134.84	2284.13	2028.33	2811.33	3376.89	3168.87	2665.3	2614.22	3196.06	3167.04	2692.71	3885.71
Unannotated			19.4887	216.923							19.49_177.9599n	Positive	M+K, 2M+H	177.96	1	0.0854	0.0020932	0.00164436	1.54131	Control	Low Nitrogen	100 - 2.75	32797.7	10.37	36686.1	32703.5	28413.3	33387.9	22517.6	17614.2	23845.1	21139.7	34428.4	32703.5	27538	31107.2	33711.1	24422.9	31655.6	29218.4
Unannotated			0.653283	217.106							0.65_217.1056m/z	Positive			1	0.0739167	0.214585	0.0905029	2.97874	Control	Low Nitrogen	100 - 4.09	3285.52	97.72	542.874	5718.36	6393.01	487.823	205.852	3762.39	334.327	109.39	509.465	5718.36	6196.05	454.5	308.18	5216.71	443.836	151.195
Unannotated			1.052	217.162							1.05_217.1624m/z	Positive			1	0.0401833	0.0136693	0.00833009	1.72353	Control	Low Nitrogen	100	2259.49	17.02	3016.68	1639.68	2028.58	2353.03	1084.05	1171.36	1569.29	1419.16	2831.03	1639.68	1966.09	2192.29	1622.92	1624.13	2083.31	1961.51
Unannotated			14.6039	218.022							14.60_218.0218m/z	Positive			1	0.0553333	0.872431	0.285831	1.22309	Control	Low Nitrogen	100	1721.16	85.83	711.445	670.239	5066.55	436.389	956.4	3211.02	682.106	779.339	667.662	670.239	4910.46	406.579	1431.82	4452.21	905.531	1077.17
Unannotated			19.5179	218.175							19.52_218.1750m/z	Positive			1	0.0556833	0.53124	0.190944	1.07338	Control	Low Nitrogen	73.1 - 100 - 8.43	2060.53	11.21	1790.87	2027.71	2354.05	2069.47	1460.53	2606.31	1892.02	1719.8	1680.66	2027.71	2281.53	1928.1	2186.56	3613.75	2511.76	2377.04
Unannotated			0.66545	218.212							0.67_218.2124m/z	Positive			1	0.0740833	0.497835	0.180961	2.8019	Control	Low Nitrogen	100 - 8.58	2012.15	104.64	466.108	1993.67	5422.29	166.546	518.15	1827.82	329.495	197.092	437.423	1993.67	5255.24	155.169	775.721	2534.35	437.422	272.412
Unannotated			14.6039	218.269							14.60_218.2692m/z	Positive			1	0.0553333	0.343881	0.133886	1.02869	Control	Low Nitrogen	100	315.503	155.25	0	0	1262.01	0	126.385	1016.6	0	83.8368	0	0	1223.13	0	189.21	1409.55	0	115.876
Unannotated			19.4934	218.92							19.49_218.9200m/z	Positive			1	0.0264833	0.0609039	0.0307436	1.64577	Control	Low Nitrogen	100	2733.83	19.07	3333.52	2769.53	2060.59	2771.68	2024.61	828.672	1992.05	1799.15	3128.38	2769.53	1997.1	2582.34	3031.04	1148.99	2644.55	2486.71
Unannotated			16.0078	219.174							16.01_219.1743m/z	Positive			1	0.0504667	0.000225357	0.000269377	1.93506	Control	Low Nitrogen	100 - 11.9	2889.49	6.2	2724.68	2744.51	3055.03	3033.76	1358.07	1816.53	1533.5	1264.83	2557	2744.51	2960.91	2826.52	2033.16	2518.7	2035.8	1748.2
Unannotated			19.628	219.174							19.63_219.1743m/z	Positive			1	0.215133	0.00219857	0.00171988	1.14644	Control	Low Nitrogen	100 - 16.1	25156.6	3.04	24514.6	24137.9	25327.8	26646.1	21720.5	22548.3	22403.1	21101.3	23006	24137.9	24547.4	24825.8	32517.7	31264.2	29741.2	29165.4
Unannotated			19.9887	219.174							19.99_219.1743m/z	Positive			1	0.11135	0.00327762	0.00242031	1.35575	Control	Low Nitrogen	100 - 15.5	13705.6	6.9	13133	14303.9	12693.5	14692.2	10110.1	10377.4	11286.2	8663.34	12324.8	14303.9	12302.4	13688.5	15135.8	14388.7	14983.1	11974.1
Unannotated			19.862	219.174							19.86_219.1743m/z	Positive			1	0.0200167	0.0406426	0.0215683	1.29277	Control	Low Nitrogen	100 - 16.5	2566.01	11.05	2291.09	2485.81	2524.23	2962.92	2158.02	2330.25	1873.08	1578.21	2150.09	2485.81	2446.46	2760.52	3230.76	3230.99	2486.61	2181.34
Unannotated			17.9061	220.956							17.91_220.9559m/z	Positive			1	0.140767	0.000217559	0.000261849	2.36554	Control	Low Nitrogen	100	14041.3	4.47	14599.4	13352.7	14545.8	13667.3	4282.64	6393.37	5994.96	7072.13	13701	13352.7	14097.7	12733.7	6411.52	8864.67	7958.62	9774.83
Unannotated			17.6792	220.956							17.68_220.9560m/z	Positive			1	0.156733	9.08165969020214E-05	0.000137133	2.00531	Control	Low Nitrogen	100	14840.4	6.45	15328.3	14062.5	14019.8	15951.1	6232.93	6914.6	8100.57	8354.16	14385	14062.5	13587.9	14861.5	9331.29	9587.37	10753.9	11546.8
Unannotated			17.3903	220.956							17.39_220.9560m/z	Positive			1	0.154067	1.58301812431816E-05	3.9602978860062E-05	2.48571	Control	Low Nitrogen	100	13893.4	5.34	14591	13146.7	13366.7	14469.2	4570.95	5920.84	6235.08	5630.31	13693.1	13146.7	12954.9	13480.8	6843.15	8209.49	8277.39	7782
Unannotated			16.7021	220.956							16.70_220.9563m/z	Positive			1	0.0840333	0.000355659	0.000383308	1.92011	Control	Low Nitrogen	100 - 1.79	9996.49	10.57	11095.8	10285.6	8562.31	10042.3	4718.89	5968.29	5713.18	4424.48	10412.9	10285.6	8298.52	9356.31	7064.63	8275.28	7584.53	6115.35
Unannotated			15.9224	220.956							15.92_220.9564m/z	Positive			1	0.0814333	0.000288265	0.000326946	2.44102	Control	Low Nitrogen	100 - 2.69	8339.28	16.85	10355.5	7490.69	8392.29	7118.61	3028.53	2830.83	3786.81	4019.09	9718.23	7490.69	8133.74	6632.33	4534	3925.07	5027.18	5555.03
Unannotated			16.5949	220.956							16.59_220.9564m/z	Positive			1	0.16055	1.74007866025061E-05	4.22688131458401E-05	2.47458	Control	Low Nitrogen	100 - 2.45	19227.1	9.87	21800.1	18766.1	19396.1	16946	6623.33	8204.56	8061.44	8190.01	20458.5	18766.1	18798.5	15788.4	9915.76	11376	10702	11319.9
Unannotated			15.8053	220.956							15.81_220.9564m/z	Positive			1	0.133283	5.22346898745862E-06	1.8852418535611E-05	2.24343	Control	Low Nitrogen	100 - 2.15	13245.5	6.76	13832.4	13625.2	13612.6	11911.7	5255.21	6055.9	6348.48	5956.94	12981.2	13625.2	13193.2	11098	7867.56	8396.75	8427.93	8233.45
Unannotated			16.3795	220.956							16.38_220.9564m/z	Positive			1	0.460533	3.96222613330277E-06	1.57806147177428E-05	2.2686	Control	Low Nitrogen	100 - 2.78	52004	4.41	54560.3	50701.7	53211.9	49542.2	20033.8	22883.8	24797.3	23978.9	51202.7	50701.7	51572.5	46157.9	29992.5	31729.3	32919.7	33142.7
Unannotated			15.6127	220.956							15.61_220.9564m/z	Positive			1	0.232267	0.000105683	0.000153764	2.08029	Control	Low Nitrogen	100 - 2.43	23035.3	8.81	25924.8	21606.6	22975.9	21633.9	9210.52	10495.2	12187.7	12399.2	24329.4	21606.6	22268.1	20156	13789	14552	16179.8	17137.7
Unannotated			15.0241	220.957							15.02_220.9565m/z	Positive			1	0.0804	2.76532659315709E-06	1.22382087327462E-05	2.10009	Control	Low Nitrogen	100 - 2.12	10665.1	4.42	10914.2	10473.2	11168.1	10104.8	4815.57	5475.55	4686.19	5336.2	10242.5	10473.2	10824	9414.52	7209.37	7592.08	6221.15	7375.49
Unannotated			6.09698	220.957							6.10_220.9565m/z	Positive			1	0.0152833	7.72321747339877E-05	0.00012148	1.83407	Control	Low Nitrogen	100	1931.66	4.9	2043.01	1826.15	1887.92	1969.55	1034.54	908.182	1056.03	1214.06	1917.28	1826.15	1829.76	1835.01	1548.81	1259.23	1401.94	1678.03
Unannotated			18.839	220.957							18.84_220.9566m/z	Positive			1	0.846417	6.02151427464559E-06	2.07156566346551E-05	1.57953	Control	Low Nitrogen	100 - 3.74	176815	4.2	187056	173152	177090	169961	104455	115081	113821	114410	175544	173152	171634	158351	156378	159564	151103	158133
Unannotated			14.7221	220.957							14.72_220.9566m/z	Positive			1	0.1044	0.0124889	0.00768791	1.65605	Control	Low Nitrogen	100 - 2.25	11352.7	19.73	14020.4	12621.3	9626.66	9142.49	5631.32	7539.07	5826.4	8424.45	13157.6	12621.3	9330.08	8517.96	8430.63	10453.2	7734.85	11643.9
Unannotated			15.2308	220.957							15.23_220.9566m/z	Positive			1	0.217217	4.74787400859267E-05	8.5845931012942E-05	2.42339	Control	Low Nitrogen	100 - 2.54	26971	8.02	29509.1	27234.2	26910.3	24230.2	9740.07	12596.7	9608.27	12572.6	27693.1	27234.2	26081.2	22575	14581.8	17465.9	12755.5	17377.4
Unannotated			14.5576	220.957							14.56_220.9566m/z	Positive			1	0.18475	0.000113727	0.000162589	2.00469	Control	Low Nitrogen	100 - 2.45	15561	10.24	16490.9	16923.4	13349.9	15479.9	6539.05	7866.37	8153.54	8490.24	15476	16923.4	12938.7	14422.4	9789.59	10907	10824.2	11734.9
Unannotated			9.82802	220.957							9.83_220.9566m/z	Positive			1	0.01535	0.00355706	0.00258902	2.07688	Control	Low Nitrogen	100	1785.86	2.25	1824.68	1735.81	1810.86	1772.1	702.587	566.107	984.569	1186.25	1712.39	1735.81	1755.07	1651.05	1051.84	784.931	1307.07	1639.58
Unannotated			13.1308	220.957							13.13_220.9566m/z	Positive			1	0.01995	7.77544918277862E-05	0.000121685	2.97421	Control	Low Nitrogen	100 - 3.47	2036.07	5.61	2091.3	2170.21	1931.76	1951.02	501.371	869.261	701.23	666.44	1962.6	2170.21	1872.25	1817.74	750.6	1205.27	930.919	921.128
Unannotated			12.9898	220.957							12.99_220.9566m/z	Positive			1	0.0357	0.00054436	0.00053528	3.54093	Control	Low Nitrogen	100 - 3.14	3068.12	4.56	3260.37	2935.19	3004.61	3072.29	475.12	823.379	1152.8	1014.59	3059.73	2935.19	2912.04	2862.42	711.301	1141.65	1530.4	1402.33
Unannotated			11.5695	220.957							11.57_220.9566m/z	Positive			1	0.07335	5.86380008620324E-05	9.98813308526359E-05	1.51174	Control	Low Nitrogen	100 - 3.44	8160.85	5.57	8931.76	7852.15	7858.16	8001.34	5085.4	5313.57	5805.72	5388.58	8382.09	7852.15	7616.06	7454.76	7613.34	7367.48	7707.39	7447.89
Unannotated			13.7989	220.957							13.80_220.9566m/z	Positive			1	0.207333	0.00153133	0.0012652	1.65726	Control	Low Nitrogen	100 - 2.63	17477.8	12.57	19901.7	18615.4	14999.1	16394.9	9371.31	10552.6	9644.98	12615.9	18676.9	18615.4	14537	15275	14029.8	14631.6	12804.2	17437.2
Unannotated			9.65908	220.957							9.66_220.9566m/z	Positive			1	0.0140667	0.00423623	0.00300735	2.1761	Control	Low Nitrogen	100 - 5.83	2129.55	16.4	2040.81	1891.85	1940.32	2645.21	1101.45	590.401	990.085	1232.49	1915.22	1891.85	1880.54	2464.51	1648.98	818.615	1314.39	1703.5
Unannotated			6.13032	220.957							6.13_220.9566m/z	Positive			1	0.01665	0.000607693	0.000587198	1.57951	Control	Low Nitrogen	100 - 4.07	1863.22	8.93	1829.97	1616.09	1954.68	2052.15	1023.66	1214.53	1225.84	1254.44	1717.35	1616.09	1894.46	1911.96	1532.52	1684	1627.37	1733.84
Unannotated			11.78	220.957							11.78_220.9566m/z	Positive			1	0.0266333	0.000210034	0.000254768	1.49189	Control	Low Nitrogen	100 - 1.82	3580.92	5.4	3562.85	3360.47	3831.73	3568.61	2194.14	2692.91	2348	2365.95	3343.59	3360.47	3713.68	3324.84	3284.83	3733.83	3117.09	3270.13
Unannotated			11.685	220.957							11.69_220.9566m/z	Positive			1	0.03515	0.00230318	0.0017887	1.40726	Control	Low Nitrogen	100 - 2.75	3823.33	9.23	4040.77	3296	3984.85	3971.69	2559.96	2464.75	3036.66	2806.04	3792.09	3296	3862.09	3700.38	3832.5	3417.48	4031.32	3878.4
Unannotated			11.3603	220.957							11.36_220.9566m/z	Positive			1	0.0385	0.00456374	0.00321048	2.03287	Control	Low Nitrogen	100 - 4.1	3832.58	13.32	4324.8	4106.45	4439.23	2459.85	1523.19	2029.34	1912	2076.68	4058.65	4106.45	4302.46	2291.82	2280.36	2813.76	2538.28	2870.3
Unannotated			14.1695	220.957							14.17_220.9567m/z	Positive			1	0.17845	4.97998711396219E-05	8.87145523835368E-05	1.93473	Control	Low Nitrogen	100 - 2.28	17210.9	6.67	19889.1	17361	15607.7	15986	8373.61	9190.23	8430.73	9588.55	18665.1	17361	15126.8	14894	12536.1	12742.6	11192.2	13252.9
Unannotated			11.4454	220.957							11.45_220.9567m/z	Positive			1	0.0333667	5.20449797600797E-05	9.16116974475484E-05	2.19072	Control	Low Nitrogen	100 - 2.42	3654.17	6.39	3679.1	3437.42	3529.15	3971.03	1444.58	1560.3	2013.03	1654.2	3452.69	3437.42	3420.42	3699.76	2162.68	2163.42	2672.4	2286.37
Unannotated			7.2148	220.957							7.21_220.9567m/z	Positive			1	0.0184333	0.0012733	0.00108544	1.54534	Control	Low Nitrogen	100 - 2.94	1844.89	4.04	1942.43	1774.1	1861.48	1801.55	1178.16	1283.19	1353.09	960.93	1822.89	1774.1	1804.13	1678.48	1763.81	1779.2	1796.3	1328.16
Unannotated			13.3911	220.957							13.39_220.9567m/z	Positive			1	0.0591167	0.000195096	0.000241472	1.97574	Control	Low Nitrogen	100 - 2.53	5522.51	9.45	5914.19	4772.42	5837.21	5566.2	2542.78	2409.24	2981.19	3247.45	5550.23	4772.42	5657.37	5185.97	3806.78	3340.51	3957.68	4488.51
Unannotated			9.53473	220.957							9.53_220.9567m/z	Positive			1	0.0185667	0.00220382	0.00172302	2.2029	Control	Low Nitrogen	100 - 3.18	1810.91	4.14	1841.06	1702.86	1824.62	1875.09	520.911	786.467	1133.59	847.257	1727.76	1702.86	1768.41	1747	779.854	1090.47	1504.89	1171.05
Unannotated			9.70485	220.957							9.70_220.9567m/z	Positive			1	0.04015	0.00012205	0.000170303	1.72284	Control	Low Nitrogen	100 - 3.69	4307.28	6.67	4458.21	3878.94	4406.26	4485.7	2197.83	2419.62	2569.86	2813.11	4183.84	3878.94	4270.51	4179.28	3290.36	3354.9	3411.62	3888.17
Unannotated			8.12508	220.957							8.13_220.9567m/z	Positive			1	0.0153667	6.15664028323915E-05	0.000103357	1.77467	Control	Low Nitrogen	100 - 2.58	1703.24	2.55	1693.04	1647.05	1746.04	1726.85	1018.9	853.156	883.176	1083.78	1588.85	1647.05	1692.24	1608.89	1525.39	1182.94	1172.46	1497.97
Unannotated			9.57827	220.957							9.58_220.9567m/z	Positive			1	0.0140667	0.000238994	0.000282894	1.86578	Control	Low Nitrogen	100	2043.06	3.48	1820.57	2209.24	1738.47	2403.95	1062.24	1066.55	1108.5	1142.78	1708.53	2209.24	1684.91	2239.74	1590.27	1478.82	1471.59	1579.51
Unannotated			9.60487	220.957							9.60_220.9567m/z	Positive			1	0.0140833	2.87933506704086E-07	2.90376489360037E-06	1.62371	Control	Low Nitrogen	100 - 3.1	1930.57	1.84	1973.38	1896.83	1854.23	1997.83	1172.38	1167.95	1206.06	1209.55	1851.94	1896.83	1797.1	1861.36	1755.17	1619.42	1601.11	1671.8
Unannotated			0.72335	221.151							0.72_221.1508m/z	Positive			1	0.20415	0.0865771	0.0419011	1.46137	Control	Low Nitrogen	100	45885.4	15.58	49824.4	44908.5	52545.4	36263.4	30467.1	38866.5	17598.5	38663.9	46758.2	44908.5	50926.6	33786.2	45612.2	53890	23362.9	53439.8
Unannotated			19.9056	221.154							19.91_221.1536m/z	Positive			1	0.0234667	0.0039664	0.00284325	1.38728	Control	Low Nitrogen	100 - 10.5	1805.73	7.79	1742.58	1874.38	1643.8	1962.15	1160.8	1463.88	1414.47	1167.39	1635.34	1874.38	1593.16	1828.11	1737.83	2029.73	1877.78	1613.52
Unannotated			0.67705	222.148							0.68_222.1477m/z	Positive			1	0.0360833	0.376689	0.14348	5.25077	Control	Low Nitrogen	100	386.714	93.91	511.7	830.801	204.355	0	0	186.758	0	107.838	480.209	830.801	198.059	0	0	258.948	0	149.049
Unannotated			0.61545	223.035							0.62_200.0457n	Positive	M+H, M+Na	200.046	1	0.1041	0.997549	0.314839	1.06964	Low Nitrogen	Control	100 - 4.79 - 0.109	16654.4	32.23	20338.4	16247.1	17178.5	8516.16	31861.2	11581.1	9636.12	13539.1	19086.7	16247.1	16649.2	7934.41	47699.3	16057.7	12792.4	18713.3
Unannotated			0.67705	223.154							0.68_223.1544m/z	Positive			1	0.116833	0.525969	0.189416	2.49591	Control	Low Nitrogen	100	11876.9	117.82	0	20349.9	27157.9	0	0	19034.3	0	0	0	20349.9	26321.2	0	0	26391.8	0	0
Unannotated			0.00905	224.186							0.01_224.1859m/z	Positive			1	0.0151167	0.00166662	0.00135698	1.34467	Control	Low Nitrogen	100 - 3.12	1200.32	3.58	1252.23	1202.78	1199.28	1147	760.435	919.8	940.577	949.798	1175.17	1202.78	1162.33	1068.65	1138.44	1275.34	1248.66	1312.77
Unannotated			0.1085	224.186							0.11_224.1859m/z	Positive			1	0.02345	8.83088254459707E-05	0.00013451	1.40584	Control	Low Nitrogen	100 - 3.21	1951.53	4.95	2042.55	1846.14	2023.86	1893.57	1284.68	1392.35	1455.8	1419.83	1916.85	1846.14	1961.51	1764.22	1923.29	1930.54	1932.65	1962.43
Unannotated			0.189183	224.186							0.19_224.1859m/z	Positive			1	0.0197	0.000922127	0.000828018	1.39483	Control	Low Nitrogen	100 - 3.22	1547.28	7.63	1703.71	1485.36	1567.37	1432.68	991.986	1095.14	1168.28	1181.77	1598.86	1485.36	1519.08	1334.81	1485.1	1518.46	1550.95	1633.39
Unannotated			0.265183	224.186							0.27_224.1859m/z	Positive			1	0.02815	0.000716512	0.000671445	1.34815	Control	Low Nitrogen	100 - 4.09	2054.03	6.49	2249.78	1970.42	2027.64	1968.27	1387.81	1494.44	1610.39	1601.7	2111.33	1970.42	1965.17	1833.82	2077.69	2072.1	2137.88	2213.81
Unannotated			1.06445	225.132							1.06_225.1325m/z	Positive			1	3.0308	2.26912398149093E-05	5.1618915017879E-05	1.51617	Control	Low Nitrogen	100	85948	3.06	88624.3	82768.8	84898.5	87500.2	51738.1	57525.3	60183.9	57302.3	83170.2	82768.8	82283	81523	77456.9	79761.1	79897.2	79201
Unannotated			19.8187	226.074							19.82_226.0743m/z	Positive			1	0.06335	0.000471165	0.000476022	1.42538	Control	Low Nitrogen	100 - 4.09	3601.4	3.95	4083.98	3600.28	3275.19	3446.15	2605.26	2507.48	2393.14	2600.61	3832.64	3600.28	3174.28	3210.74	3900.33	3476.72	3177.01	3594.47
Unannotated			19.9102	226.074							19.91_226.0743m/z	Positive			1	0.08665	0.00242384	0.00186589	1.56561	Control	Low Nitrogen	100 - 4.02	5319.72	9.14	4671.84	5493.01	5286.19	5827.86	2835.01	3593.82	4037.03	3125.58	4384.33	5493.01	5123.33	5429.76	4244.28	4982.98	5359.36	4320.06
Unannotated			19.7612	226.074							19.76_226.0743m/z	Positive			1	0.122533	0.00384287	0.00276748	1.31313	Control	Low Nitrogen	100 - 3.85	6186.54	6.18	6240.99	5681.81	6211.78	6611.58	4084.95	4940.92	5180.79	4638.47	5856.91	5681.81	6020.41	6159.94	6115.56	6850.8	6877.77	6411.11
Unannotated			0.70085	226.109							0.70_226.1086m/z	Positive			1	0.262083	0.00186275	0.00149357	1.39889	Control	Low Nitrogen	100 - 12	1.23276e+06	4.65	1.25695e+06	1.24981e+06	1.27588e+06	1.14839e+06	1.01456e+06	893845	758840	857711	1.1796e+06	1.24981e+06	1.23657e+06	1.06995e+06	1.51889e+06	1.23935e+06	1.0074e+06	1.1855e+06
Unannotated			3.68878	226.181							3.69_243.1840n	Positive	M+H-H2O, M+Na	243.184	1	0.11825	0.349058	0.135656	1.75697	Control	Low Nitrogen	100 - 12.2 - 0.471	16548.4	63.46	26685.8	24059.1	10545.8	4903	10732.1	17647.7	5361.43	3933.72	25043.6	24059.1	10220.9	4568.08	16066.9	24469.3	7117.58	5437.04
Unannotated			3.49655	226.181							3.50_226.1807m/z	Positive			1	0.0202167	0.487336	0.177888	1.35646	Control	Low Nitrogen	100 - 8.22	1538.61	58.89	2357.97	2268.49	935.35	592.607	1182.11	2405.6	562.417	386.981	2212.86	2268.49	906.534	552.125	1769.73	3335.47	746.637	534.87
Unannotated			17.8288	226.951							17.83_226.9509m/z	Positive			1	0.140767	0.0013034	0.00110502	2.15954	Control	Low Nitrogen	100	13104.8	8.42	13353.3	11521.7	14086.1	13458.3	4192.29	5826.99	6263.06	7990.99	12531.5	11521.7	13652.1	12538.9	6276.26	8079.36	8314.53	11044.8
Unannotated			17.6018	226.951							17.60_226.9511m/z	Positive			1	0.1321	0.000746237	0.00069464	1.7688	Control	Low Nitrogen	100	12450.8	8.83	12740.8	11738.7	11447.5	13876.4	6310.3	7741.81	5872.47	8231.95	11956.8	11738.7	11094.8	12928.4	9447.13	10734.3	7796	11377.9
Unannotated			17.3903	226.951							17.39_226.9511m/z	Positive			1	0.154183	6.25546673965749E-05	0.000104639	2.11057	Control	Low Nitrogen	100	14794.3	8.94	15211.2	13384.8	14151.9	16429.5	6094.64	6474.85	7611.6	7857.5	14275.1	13384.8	13715.9	15307.2	9124.26	8977.65	10104.8	10860.3
Unannotated			18.2521	226.951							18.25_226.9512m/z	Positive			1	0.12605	3.05270325008378E-05	6.28324636743917E-05	2.03758	Control	Low Nitrogen	100	11202.8	8.29	12465.9	10236.7	10964.4	11144.4	4854.68	5576.15	5404.49	6157.17	11698.8	10236.7	10626.6	10383.1	7267.92	7731.57	7174.73	8510.21
Unannotated			0.712	226.951							0.71_226.9512m/z	Positive			1	0.0336833	0.175387	0.0764448	7.00281	Control	Low Nitrogen	100	2613.03	82.67	4559.82	1689.57	4202.72	0	0	1492.56	0	0	4279.2	1689.57	4073.24	0	0	2069.5	0	0
Unannotated			5.33558	226.951							5.34_226.9514m/z	Positive			1	0.0150833	0.00155887	0.00128344	2.1457	Control	Low Nitrogen	100	1660.55	4.11	1575.1	1651.56	1675	1740.53	492.92	874.668	914.757	813.238	1478.16	1651.56	1623.4	1621.63	737.949	1212.76	1214.39	1124.03
Unannotated			18.7259	226.951							18.73_226.9514m/z	Positive			1	0.0919833	0.000126056	0.000173889	1.65359	Control	Low Nitrogen	100 - 0.125	11026.5	5.65	11951.5	10806.5	10747.9	10600.2	5902.53	6788.24	6445.1	7537.12	11216	10806.5	10416.8	9876.12	8836.66	9412.18	8556.2	10417.5
Unannotated			10.7847	226.951							10.78_226.9514m/z	Positive			1	0.165617	0.000122264	0.000170347	3.41322	Control	Low Nitrogen	100	11568.2	7.67	12757.4	10648	11255.7	11611.8	2208.45	3485.3	3796.44	4066.77	11972.3	10648	10908.9	10818.5	3306.26	4832.52	5039.96	5620.93
Unannotated			9.1604	226.951							9.16_226.9515m/z	Positive			1	0.0172833	1.42258142802332E-05	3.69477510153041E-05	3.24788	Control	Low Nitrogen	100	1617.04	10.19	1691.44	1371.04	1721.35	1684.35	418.602	491.916	603.034	477.95	1587.35	1371.04	1668.32	1569.29	626.688	682.062	800.558	660.604
Unannotated			9.02077	226.951							9.02_226.9515m/z	Positive			1	0.0256	0.0147512	0.00890591	2.2176	Control	Low Nitrogen	100	1685.16	16.31	1686.06	2002.36	1720.17	1332.05	352.993	750.493	895.117	1041	1582.3	2002.36	1667.17	1241.05	528.464	1040.59	1188.31	1438.83
Unannotated			15.7914	226.951							15.79_226.9515m/z	Positive			1	0.102733	1.98493404046651E-07	2.32979728887163E-06	2.14898	Control	Low Nitrogen	100 - 0.852	14465.8	3.42	14888.7	14644.4	14839.6	13490.7	6390.11	6893.79	6830.31	6811.79	13972.4	14644.4	14382.4	12569.1	9566.6	9558.53	9067.59	9415
Unannotated			9.19612	226.952							9.20_226.9515m/z	Positive			1	0.01725	2.50938819343904E-05	5.48941375209378E-05	2.44553	Control	Low Nitrogen	100	1811.32	1.27	1840.06	1817.22	1786.25	1801.76	588.241	738.135	821.06	815.232	1726.82	1817.22	1731.22	1678.68	880.653	1023.45	1090	1126.78
Unannotated			16.2474	226.952							16.25_226.9516m/z	Positive			1	0.176733	7.21064055497767E-06	2.32866358737017E-05	2.46105	Control	Low Nitrogen	100 - 0.792	27718.9	8.37	29399.5	26075	30276	25125.2	9888.35	11753.9	11434.3	11975.5	27590.3	26075	29343.2	23408.8	14803.8	16297.3	15179.6	16552.1
Unannotated			13.4143	226.952							13.41_226.9516m/z	Positive			1	0.08825	1.30744889140777E-05	3.50178457727959E-05	1.99036	Control	Low Nitrogen	100	6580.4	5.92	7161.59	6431.34	6331.84	6396.81	3109.26	3622.28	3004.26	3488.74	6720.86	6431.34	6136.77	5959.84	4654.86	5022.44	3988.31	4822
Unannotated			15.0426	226.952							15.04_226.9516m/z	Positive			1	0.125233	6.3222723059031E-06	2.14582353018565E-05	2.01534	Control	Low Nitrogen	100 - 0.328	20548.2	3.46	20801.2	20108.7	21429.2	19853.9	9137.72	10714.3	9785.65	11146	19521.1	20108.7	20769	18497.6	13680	14855.8	12991	15405.6
Unannotated			8.77997	226.952							8.78_226.9516m/z	Positive			1	0.0334667	0.00353828	0.00258005	50.2209	Control	Low Nitrogen	100	2909.22	12.39	3226.7	2862.11	3127.78	2420.28	0	0	0	231.714	3028.13	2862.11	3031.41	2254.95	0	0	0	320.266
Unannotated			6.12435	226.952							6.12_226.9516m/z	Positive			1	0.01795	0.00013096	0.000177936	1.59806	Control	Low Nitrogen	100	1760.44	3.82	1717.6	1728	1735.35	1860.81	1012.05	1178.12	1218.11	998.16	1611.89	1728	1681.89	1733.7	1515.14	1633.51	1617.1	1379.62
Unannotated			6.53093	226.952							6.53_226.9516m/z	Positive			1	0.0159	0.000250323	0.000292952	1.52071	Control	Low Nitrogen	100	1737.41	2.47	1800.99	1721.89	1719.39	1707.38	1004.66	1082.47	1273.87	1208.99	1690.16	1721.89	1666.41	1590.75	1504.07	1500.9	1691.12	1671.02
Unannotated			7.93853	226.952							7.94_226.9516m/z	Positive			1	0.0313	0.000165379	0.000213488	1.84036	Control	Low Nitrogen	100	3137.86	4.02	3332.49	2897.5	2671.35	3650.12	1672.51	1722.09	1633.33	1792.2	3127.4	2897.5	2589.05	3400.78	2503.91	2387.74	2168.32	2477.12
Unannotated			9.28543	226.952							9.29_226.9516m/z	Positive			1	0.0261833	1.39714520803746E-05	3.65850872385306E-05	1.90616	Control	Low Nitrogen	100	2827.96	4.69	2855.27	2659.03	2816.74	2980.79	1308.27	1534.32	1613.92	1477.83	2679.55	2659.03	2729.96	2777.17	1958.61	2127.4	2142.57	2042.6
Unannotated			14.4498	226.952							14.45_226.9516m/z	Positive			1	0.0886333	0.00229354	0.0017822	1.87644	Control	Low Nitrogen	100 - 0.356	8639.07	17.67	8648.3	8057.76	7124.25	10726	3736.22	4277.25	4659.63	5742.74	8116.08	8057.76	6904.76	9993.26	5593.48	5930.59	6185.9	7937.39
Unannotated			8.6844	226.952							8.68_226.9517m/z	Positive			1	0.0424167	0.00341907	0.00250555	5.35844	Control	Low Nitrogen	100	3509.66	10.58	3724.07	3303.31	3102.72	3908.54	236.557	295.725	651.1	1436.53	3494.89	3303.31	3007.13	3641.54	354.148	410.034	864.369	1985.52
Unannotated			8.30667	226.952							8.31_226.9517m/z	Positive			1	0.0171833	0.00332783	0.00245091	1.73063	Control	Low Nitrogen	100	1700	5.37	1720.98	1565.35	1759	1754.67	784.161	785.931	1198.26	1160.87	1615.07	1565.35	1704.81	1634.81	1173.96	1089.73	1590.75	1604.5
Unannotated			8.5894	226.952							8.59_226.9517m/z	Positive			1	0.0382333	0.00444371	0.00313789	1.84383	Control	Low Nitrogen	100	3744.88	5.47	3558.43	4017.39	3620.8	3782.92	1316.9	2229.44	2527.41	2050.38	3339.44	4017.39	3509.24	3524.51	1971.53	3091.21	3355.27	2833.95
Unannotated			7.9818	226.952							7.98_226.9517m/z	Positive			1	0.0354333	0.00268168	0.00203291	1.6348	Control	Low Nitrogen	100	3430.44	8.62	3756.32	3354.08	3061.88	3549.46	1602.61	2145.49	2486.05	2159.38	3525.16	3354.08	2967.55	3307	2399.26	2974.81	3300.35	2984.62
Unannotated			8.45655	226.952							8.46_226.9517m/z	Positive			1	0.0356	1.01776935889086E-05	2.95524323162246E-05	1.90642	Control	Low Nitrogen	100	3274.57	5.39	3350.36	3475.8	3070.13	3201.99	1547.62	1675.32	1813.39	1834.27	3144.17	3475.8	2975.54	2983.26	2316.94	2322.91	2407.37	2535.25
Unannotated			7.87608	226.952							7.88_226.9517m/z	Positive			1	0.02005	0.00134341	0.00113241	1.65041	Control	Low Nitrogen	100	2127.71	11.78	2212.6	2063.61	1819.99	2414.65	1089.37	1234.78	1341.9	1490.74	2076.43	2063.61	1763.92	2249.7	1630.9	1712.08	1781.44	2060.44
Unannotated			8.07595	226.952							8.08_226.9518m/z	Positive			1	0.0166667	0.00849162	0.00548344	1.51166	Control	Low Nitrogen	100	1661.98	10.78	1719.35	1273.72	1721.49	1933.37	1113.45	1193.8	928.626	1161.9	1613.54	1273.72	1668.45	1801.3	1666.94	1655.25	1232.8	1605.93
Unannotated			14.1773	226.952							14.18_226.9518m/z	Positive			1	0.254833	4.11752216225025E-05	7.74355793010724E-05	1.90357	Control	Low Nitrogen	100	24601.9	7.72	27879.9	24657.3	23282.2	22588.4	11857	13684	12294.9	13860.3	26164.1	24657.3	22564.9	21045.4	17751.1	18973.5	16322.2	19157.2
Unannotated			9.42048	226.952							9.42_226.9518m/z	Positive			1	0.0337667	7.42328791616398E-05	0.000118159	2.37651	Control	Low Nitrogen	100	3684.26	10.92	3940.16	3737.19	3099.97	3959.71	1389.09	1489.15	1890.74	1432.14	3697.68	3737.19	3004.46	3689.22	2079.6	2064.77	2510.06	1979.45
Unannotated			7.30035	226.952							7.30_226.9518m/z	Positive			1	0.0166667	2.66078857980023E-06	1.19885784985848E-05	2.04098	Control	Low Nitrogen	100	1703.12	4.87	1722.79	1587.23	1718.1	1784.37	800.85	793.287	919.765	823.959	1616.77	1587.23	1665.17	1662.48	1198.95	1099.93	1221.04	1138.84
Unannotated			8.12508	226.952							8.13_226.9518m/z	Positive			1	0.0153667	4.21214397281489E-05	7.854895410224E-05	1.78132	Control	Low Nitrogen	100	1742.31	4.81	1760.37	1672.12	1683.36	1853.37	1070.99	875.39	917.777	1048.24	1652.03	1672.12	1631.5	1726.76	1603.37	1213.76	1218.4	1448.83
Unannotated			8.34943	226.952							8.35_226.9518m/z	Positive			1	0.0313333	0.0176721	0.0104194	1.61303	Control	Low Nitrogen	100	2424.67	17.68	2635.75	2479.88	1807.56	2775.51	1079.59	1726.24	1769.05	1437.85	2473.55	2479.88	1751.87	2585.91	1616.26	2393.5	2348.5	1987.34
Unannotated			8.24375	226.952							8.24_226.9518m/z	Positive			1	0.0153333	0.0138199	0.00841272	1.56225	Control	Low Nitrogen	100	1729.39	7.51	1725.24	1676.84	1605.76	1909.73	731.804	1192.82	1276.62	1226.7	1619.07	1676.84	1556.29	1779.27	1095.58	1653.9	1694.78	1695.5
Unannotated			7.5102	226.952							7.51_226.9518m/z	Positive			1	0.0150167	0.00394782	0.00283284	1.67452	Control	Low Nitrogen	100	1594.98	12.81	1674.85	1195.97	1754.53	1754.55	1011.11	1096.33	846.411	856.13	1571.77	1195.97	1700.48	1634.7	1513.73	1520.11	1123.65	1183.31
Unannotated			19.4981	226.952							19.50_226.9518m/z	Positive			1	0.1351	0.00135457	0.00113839	1.54096	Control	Low Nitrogen	100 - 2.92 - 0.67	41736.5	8.67	47030	43052.6	34848.1	42015.4	27043.1	24373.3	30103.5	26819.2	44135.7	43052.6	33774.5	39145.3	40486.1	33794.7	39964	37068.4
Unannotated			0.653283	228.16							0.65_228.1600m/z	Positive			1	0.0373167	0.771066	0.259109	2.57603	Control	Low Nitrogen	100	2083.37	96.85	716.837	3644.11	3972.52	0	257.456	2226.86	272.709	477.982	672.723	3644.11	3850.13	0	385.437	3087.64	362.035	660.649
Unannotated			0.712	228.196							0.71_228.1957m/z	Positive			1	0.124967	0.974996	0.310045	1.51931	Control	Low Nitrogen	100 - 5.62	65201.5	50.23	176939	55039.3	12025.4	16802.6	69954.2	43518.1	17252	40936.8	166050	55039.3	11654.9	15654.8	104728	60339.6	22902.9	56581.3
Unannotated			3.68408	228.196							3.68_227.1890n	Positive	M+H, M+Na	227.189	1	0.366533	0.401605	0.151361	1.68129	Control	Low Nitrogen	100 - 13.9	335137	63.07	535021	487799	224565	93161.1	227660	369841	118390	81442.4	502096	487799	217646	86797.2	340829	512799	157169	112567
Unannotated			18.5006	228.232							18.50_228.2322m/z	Positive			1	1.33355	2.74105105546596E-06	1.22103497783573E-05	1.66533	Control	Low Nitrogen	100	139953	3.62	147099	137027	139914	135773	78295.7	86361.3	84334.9	87165.9	138047	137027	135603	126498	117216	119743	111959	120477
Unannotated			1.54247	228.269							1.54_228.2691m/z	Positive			1	0.551383	0.00794842	0.00517092	1.49879	Control	Low Nitrogen	100 - 16.3	218331	11.86	220951	183974	246852	221547	136150	176850	117971	151715	207354	183974	239247	206413	203830	245209	156612	209695
Unannotated			0.653283	229.106							0.65_229.1061m/z	Positive			1	0.0373167	0.34368	0.133827	3.81006	Control	Low Nitrogen	100 - 9.3	1316.94	104.78	256.896	2384.32	2626.54	0	27.5445	1355.05	0	0	241.087	2384.32	2545.62	0	41.2368	1878.83	0	0
Unannotated			14.991	229.236							14.99_229.2357m/z	Positive			1	0.45965	0.000588525	0.000571048	2.51409	Control	Low Nitrogen	100	5042.95	13.74	5869.85	4753.26	5287.84	4260.84	1687.58	2326.43	1496.48	2513.02	5508.61	4753.26	5124.93	3969.78	2526.47	3225.69	1986.65	3473.4
Unannotated			1.10387	230.248							1.10_230.2481m/z	Positive			1	0.6508	0.054607	0.0278875	1.12131	Low Nitrogen	Control	100 - 15.1	3.14485e+06	4.67	2.83365e+06	2.96235e+06	2.64685e+06	2.77564e+06	3.24362e+06	3.24739e+06	3.31361e+06	2.77478e+06	2.65927e+06	2.96235e+06	2.56531e+06	2.58603e+06	4.85601e+06	4.50265e+06	4.39899e+06	3.83519e+06
Unannotated			15.8053	230.985							15.81_230.9851m/z	Positive			1	0.133283	5.50987548408877E-06	1.95328034468736E-05	1.9888	Control	Low Nitrogen	100 - 1.79	18155.6	6.15	18488.7	18580.1	19034.2	16519.4	8612.87	9761.99	9532.26	8608.7	17350.9	18580.1	18447.8	15391	12894.3	13535.4	12654.6	11898.6
Unannotated			16.5823	230.985							16.58_230.9851m/z	Positive			1	0.117067	2.98726160621321E-05	6.18600576467885E-05	2.41672	Control	Low Nitrogen	100 - 2.78	19547.5	9.34	22215.9	19195.4	20238.8	16539.9	7029.47	8630.32	8061.39	8632.52	20848.7	19195.4	19615.3	15410	10523.8	11966.3	10701.9	11931.5
Unannotated			16.2879	230.985							16.29_230.9852m/z	Positive			1	0.272633	3.01704184124674E-06	1.30622694170773E-05	2.26747	Control	Low Nitrogen	100 - 4.05	45183.4	5.63	48383.7	42826.1	46039.5	43484.3	17746.5	19912.6	21413.9	20634.4	45406.1	42826.1	44621.1	40513.9	26568.2	27609.7	28428	28520.1
Unannotated			19.484	230.985							19.48_230.9854m/z	Positive			1	0.84655	7.59176909115311E-06	2.40722172795171E-05	1.57958	Control	Low Nitrogen	100 - 4.76 - 0.187	165111	4.41	175864	161437	163165	159980	97372.1	107455	107755	105531	165041	161437	158138	149051	145775	148991	143050	145861
Unannotated			19.6421	231.116							19.64_231.1160m/z	Positive			1	0.49055	3.04422377073177E-06	1.31033061736357E-05	1.46959	Control	Low Nitrogen	100 - 12.4	16401.3	2.1	16884	16137.2	16414.3	16169.7	10540.5	11192.8	11644.2	11264.4	15845	16137.2	15908.6	15065.1	15780.2	15519.3	15458.3	15569.3
Unannotated			15.9224	231.989							15.92_231.9886m/z	Positive			1	0.0814333	0.0312793	0.0171465	9.61563	Control	Low Nitrogen	100	381.877	32.69	477.43	497.925	246.474	305.679	52.5829	0	0	106.274	448.049	497.925	238.881	284.798	78.7216	0	0	146.888
Unannotated			1.10387	232.254							1.10_232.2545m/z	Positive			1	0.17395	0.114026	0.0530711	1.09144	Low Nitrogen	Control	100 - 3.92	17853	4.99	16734.1	17264	15389.1	16042	17574.9	18260.8	19454.8	16121.4	15704.3	17264	14915	14946.2	26311.4	25319.4	25827.2	22282.4
Unannotated			0.82235	233.151							0.82_233.1509m/z	Positive			1	0.18965	0.467387	0.171999	1.32795	Control	Low Nitrogen	100	33172.3	38.86	43686.5	34271.2	40503.6	14227.7	27201.9	34752.5	11554.3	26411.4	40998	34271.2	39255.8	13255.8	40723.9	48185.7	15338.9	36504.8
Unannotated			19.8141	235.169							19.81_235.1691m/z	Positive			1	0.0341	0.0165047	0.00983066	1.43826	Control	Low Nitrogen	100 - 15.2	3993.1	5.82	4002.87	3576.48	3221.16	5171.9	2619.26	2654.48	2919.37	2912.25	3756.53	3576.48	3121.92	4818.6	3921.28	3680.55	3875.61	4025.2
Unannotated			19.6421	235.169							19.64_235.1691m/z	Positive			1	0.0294167	0.000609604	0.000588842	1.43063	Control	Low Nitrogen	100 - 16.1	3731.16	4.22	3613.87	3395.89	3626.43	4288.46	2497.21	2743.8	2647.32	2543.91	3391.46	3395.89	3514.71	3995.51	3738.57	3804.39	3514.46	3516.09
Unannotated			19.984	235.169							19.98_235.1691m/z	Positive			1	0.0879	0.000655859	0.000625609	1.68091	Control	Low Nitrogen	100 - 13.8	11862.4	10.49	11073.7	11268.2	10935.3	14172.4	6458.3	7201.73	8046.29	6522.19	10392.2	11268.2	10598.4	13204.2	9668.7	9985.49	10681.9	9014.72
Unannotated			19.848	235.169							19.85_235.1691m/z	Positive			1	0.0140667	0.015544	0.00931405	1.46377	Control	Low Nitrogen	100 - 14.5	2149.56	15.48	1897.05	1942.24	2049.24	2709.69	1700.98	1619.67	1324.19	1229.19	1780.3	1942.24	1986.1	2524.59	2546.54	2245.73	1757.93	1698.94
Unannotated			19.6818	235.169							19.68_235.1692m/z	Positive			1	0.0197	0.0270238	0.0150801	1.4417	Control	Low Nitrogen	100 - 14.3	2563.43	9.29	2529.81	1906.21	2538.97	3278.75	1552.98	1858.56	1934.92	1765.82	2374.12	1906.21	2460.74	3054.77	2324.96	2576.97	2568.71	2440.65
Unannotated			19.7206	235.169							19.72_235.1692m/z	Positive			1	0.0481833	0.00254734	0.00194639	1.46613	Control	Low Nitrogen	100 - 14.8	5830.76	9.58	5398.75	5415.21	5599.07	6910	3464.45	4047.98	4385.01	4010.45	5066.51	5415.21	5426.57	6437.97	5186.62	5612.68	5821.32	5543.09
Unannotated			19.5998	235.169							19.60_235.1692m/z	Positive			1	0.11585	0.0239352	0.0135956	1.30319	Control	Low Nitrogen	100 - 13.8	6461.52	11.62	5719.03	5911.46	7086.57	7128.99	4140.02	5728.84	5038.31	4925.81	5367.08	5911.46	6868.24	6642.01	6198.01	7943.27	6688.61	6808.26
Unannotated			0.653283	236.167							0.65_236.1670m/z	Positive			1	0.13435	0.207957	0.0881948	1.6075	Control	Low Nitrogen	100 - 57.8	26000.7	35.42	16797.4	37792.8	34886.5	14526	20555.1	21394.9	9652.37	13095.9	15763.7	37792.8	33811.7	13533.7	30773	29664.9	12814	18100.7
Unannotated			17.7542	236.843							17.75_236.8429m/z	Positive			1	0.09825	0.00071833	0.000672697	1.67304	Control	Low Nitrogen	100	13848.4	8.81	14344.4	14224.5	11371.6	15452.9	8815.04	8667.42	7211.5	8415.51	13461.7	14224.5	11021.3	14397.3	13197	12017.7	9573.63	11631.6
Unannotated			17.7542	237.09							17.75_237.0900m/z	Positive			1	0.0740167	0.0334324	0.0181735	2.5558	Control	Low Nitrogen	100	3667.05	41.61	2747.15	4124.45	2192.05	5604.56	2566.98	1047.86	1506.49	617.866	2578.09	4124.45	2124.52	5221.7	3843.02	1452.9	1999.94	853.99
Unannotated			0.689367	237.147							0.69_237.1472m/z	Positive			1	0.08125	0.380489	0.144632	2.12203	Control	Low Nitrogen	100	2649.41	48.33	3265.52	1220.65	5500.51	610.968	1558.38	1689.34	363.084	1383.32	3064.56	1220.65	5331.04	569.232	2333.04	2342.33	482.012	1911.97
Unannotated			0.66545	238.142							0.67_238.1417m/z	Positive			1	0.124967	0.198983	0.0848898	3.82036	Control	Low Nitrogen	100	8800.06	114.27	1290.01	22294.8	10653.6	961.842	523.866	7913.71	348.3	427.984	1210.63	22294.8	10325.3	896.137	784.278	10972.7	462.385	591.543
Unannotated			1.06445	239.106							1.06_239.1062m/z	Positive			1	0.0767667	0.163153	0.0718422	4.48077	Control	Low Nitrogen	100 - 7.23	2855.72	99.86	1243.24	2568.28	650.546	6960.81	0	211.875	1884.12	453.318	1166.73	2568.28	630.504	6485.31	0	293.774	2501.26	626.559
Unannotated			0.628133	239.106							0.63_238.0990n	Positive	M+H, M+Na, M+K	238.099	1	0.309083	0.172792	0.0755744	4.0642	Control	Low Nitrogen	100 - 8.36 - 3.76 - 0.208	4.27325e+06	99.68	1.59842e+06	4.70411e+06	674102	1.01164e+07	38137.6	699932	2.51639e+06	951291	1.50005e+06	4.70411e+06	653334	9.42532e+06	57095.6	970485	3.34063e+06	1.31484e+06
Unannotated			0.61545	239.175							0.62_239.1752m/z	Positive			1	0.118517	0.189585	0.081618	2.26154	Low Nitrogen	Control	100 - 19.6	12159.6	58.81	8136.05	4338.69	8766.77	265.269	8274.53	11262.4	6611.31	22490.1	7635.35	4338.69	8496.68	247.148	12387.8	15615.8	8776.85	31085
Unannotated			0.67705	242.175							0.68_242.1753m/z	Positive			1	0.13625	0.627383	0.218664	3.04948	Control	Low Nitrogen	100	8125.25	98.76	2461.51	15040.5	14999	0	488.099	10013	0	156.779	2310.03	15040.5	14536.9	0	730.731	13883.5	0	216.694
Unannotated			1.5365	242.285							1.54_242.2847m/z	Positive			1	0.526683	0.0149532	0.0090103	1.36463	Low Nitrogen	Control	100 - 16.7	131080	12	88243	109552	84863.8	101563	128915	140849	107477	147079	82812.5	109552	82249.3	94624.7	192998	195292	142681	203286
Unannotated			0.640567	242.285							0.64_242.2850m/z	Positive			1	0.0740833	0.0700772	0.0347957	1.2728	Control	Low Nitrogen	100 - 13.1	4929.34	10	4432.64	4894.38	4783.18	5607.16	4262.14	4218.83	2794.13	4216.23	4159.85	4894.38	4635.81	5224.13	6380.84	5849.59	3709.34	5827.51
Unannotated			0.640567	243.122							0.64_243.1224m/z	Positive			1	0.0503167	0.642338	0.222959	1.38038	Control	Low Nitrogen	100 - 39.6	681.44	77.78	873.141	484.042	1368.58	0	574.59	977.526	66.113	356.415	819.407	484.042	1326.41	0	860.216	1355.38	87.7684	492.623
Unannotated			0.67705	243.16							0.68_243.1596m/z	Positive			1	0.0354	0.413326	0.1549	1.7112	Control	Low Nitrogen	100	533.87	121.63	4.61391	1324.91	805.958	0	0	1247.94	0	0	4.32996	1324.91	781.128	0	0	1730.32	0	0
Unannotated			17.9572	243.837							17.96_243.8374m/z	Positive			1	0.04865	0.246902	0.10155	1.22081	Control	Low Nitrogen	100	2847.54	20.09	2724.54	2094.95	3193.3	3377.36	3097.54	2148.55	1753.38	2330.55	2556.87	2094.95	3094.92	3146.65	4637.31	2979.05	2327.7	3221.2
Unannotated			17.9694	243.851							17.97_243.8513m/z	Positive			1	0.10215	0.108277	0.0507843	1.18898	Control	Low Nitrogen	100	8801.52	11	8387.79	7627.51	9552.83	9637.96	9065.01	6753.59	7345.09	6446.55	7871.6	7627.51	9258.52	8979.58	13571.2	9364.12	9750.99	8910.17
Unannotated			17.9572	244.1							17.96_244.0995m/z	Positive			1	0.10215	0.31597	0.12497	1.28582	Control	Low Nitrogen	100	2261.41	20.98	2696.78	1595.16	2463.81	2289.9	662.33	2981.64	2379.84	1011.11	2530.81	1595.16	2387.91	2133.48	991.573	4134.17	3159.36	1397.52
Unannotated			0.67705	244.155							0.68_244.1548m/z	Positive			1	0.0354	0.205387	0.0872357	4.03011	Control	Low Nitrogen	100	2162.6	67.4	3693.25	1740.45	2880.65	336.045	615.582	1131	0	399.862	3465.96	1740.45	2791.9	313.09	921.586	1568.18	0	552.674
Unannotated			3.87063	244.191							3.87_244.1911m/z	Positive			1	0.3235	0.316848	0.125282	1.77673	Control	Low Nitrogen	100 - 14.2	87191.2	60.77	145095	118137	57788.7	27744.4	51531.8	89992.6	32219.4	22552.6	136166	118137	56008.3	25849.2	77148.1	124778	42772.8	31171.3
Unannotated			3.51465	244.191							3.51_244.1912m/z	Positive			1	0.0193667	0.362385	0.138884	1.47645	Control	Low Nitrogen	100 - 11.1	1844.62	49.1	2783.43	2367.22	1459.28	768.542	1369.85	2210.39	789.707	627.503	2612.14	2367.22	1414.32	716.042	2050.8	3064.8	1048.38	867.311
Unannotated			1.07348	244.264							1.07_244.2638m/z	Positive			1	0.352383	0.15251	0.0677969	1.41318	Control	Low Nitrogen	100 - 14.3	96803.6	27.52	82218.8	83359.7	84903.3	136732	57359.7	55990.3	115172	45479.2	77159	83359.7	82287.6	127392	85872.9	77632.9	152897	62859.5
Unannotated			0.640567	245.017							0.64_245.0167m/z	Positive			1	0.116417	0.63757	0.221641	1.27969	Low Nitrogen	Control	100 - 3.92 - 0.206	18210.1	55.68	21008.9	11140.2	20324.8	4446.26	36463.9	12803.2	7434	16139.1	19716	11140.2	19698.6	4142.53	54590	17752.2	9869.01	22306.8
Unannotated			19.6092	245.128							19.61_245.1282m/z	Positive			1	0.26675	0.000114629	0.000163182	1.38229	Control	Low Nitrogen	100 - 16.6	7647.25	3.74	7754.07	7234.12	7711.12	7889.69	5035.38	5773.45	5691.56	5628.88	7276.87	7234.12	7473.56	7350.73	7538.44	8005.12	7555.84	7780.02
Unannotated			0.77825	245.194							0.78_245.1937m/z	Positive			1	0.0548	0.136828	0.0619095	Infinity	Control	Low Nitrogen	100	1709.52	158.79	0	5701.33	1136.75	0	0	0	0	0	0	5701.33	1101.73	0	0	0	0	0
Unannotated			0.61545	246.111							0.62_246.1106m/z	Positive			1	0.06625	0.432294	0.160861	1.28538	Control	Low Nitrogen	100 - 14.9 - 11.8	3474.51	39.1	4785.25	2921.89	4365.47	1825.44	4525.41	2135.76	2060.42	2090.79	4490.76	2921.89	4230.98	1700.74	6774.98	2961.32	2735.31	2889.81
Unannotated			0.61545	246.171							0.62_246.1709m/z	Positive			1	0.02985	0.868238	0.284708	2.09992	Control	Low Nitrogen	100 - 23.2	657.38	92.08	323.105	974.738	1331.68	0	188.834	912.755	44.5316	106.078	303.221	974.738	1290.65	0	282.703	1265.57	59.118	146.617
Unannotated			0.66545	247.133							0.67_247.1335m/z	Positive			1	0.0616	0.134176	0.061027	2.04684	Low Nitrogen	Control	100	351.6	59.49	524.677	0	162.43	0	643.404	360.723	220.508	181.767	492.388	0	157.426	0	963.237	500.157	292.735	251.231
Unannotated			1.87527	247.227							1.88_246.2199n	Positive	M+H, M+NH4	246.22	1	0.2509	0.876743	0.286857	1.05004	Control	Low Nitrogen	100 - 15	45455.8	101.07	60400	3272.87	3369.31	114781	11959	2387.21	94885	63927.2	56682.9	3272.87	3265.51	106940	17903.8	3309.96	125965	88357.7
Unannotated			1.66952	247.227							1.67_246.2199n	Positive	M+H, M+NH4	246.22	1	0.110433	0.872483	0.285831	1.01502	Low Nitrogen	Control	100 - 14.4	15690.1	98.32	22150.5	1115.41	1145.47	37420.4	4999.29	638.362	33126.7	23996.1	20787.4	1115.41	1110.18	34864.2	7484.42	885.115	43977.4	33166.5
Unannotated			18.5006	247.975							18.50_247.9751m/z	Positive			1	0.0471667	1.26749092259626E-05	3.42100351841142E-05	2.19662	Control	Low Nitrogen	100 - 1.78	4380.08	7.06	4370.85	4812.77	4238.43	4098.28	1828.94	1926.68	1924.51	2295.9	4101.86	4812.77	4107.85	3818.32	2738.09	2671.42	2554.89	3173.31
Unannotated			18.5987	247.975							18.60_247.9753m/z	Positive			1	0.0207333	1.82339942866871E-05	4.37139766783055E-05	2.7574	Control	Low Nitrogen	100	2552.98	4.87	2696.11	2669.78	2839.39	2006.64	861.998	967.911	934.292	939.26	2530.18	2669.78	2751.91	1869.57	1290.49	1342.05	1240.32	1298.21
Unannotated			19.3285	247.975							19.33_247.9753m/z	Positive			1	0.0264833	0.000461503	0.000467952	1.59071	Control	Low Nitrogen	100 - 2.77	3778.61	3.29	3931.61	3730.8	3638.76	3813.26	1961.79	2686.15	2404.09	2449.68	3689.66	3730.8	3526.66	3552.77	2936.99	3724.45	3191.55	3385.86
Unannotated			19.0056	247.975							19.01_247.9753m/z	Positive			1	0.0493833	9.96580774569322E-05	0.000147221	1.6294	Control	Low Nitrogen	100 - 1.59	6470.12	5.44	6871.44	6623.42	6063.31	6322.31	3669.78	4424.67	4128.47	3660.5	6448.56	6623.42	5876.51	5890.43	5494.02	6134.99	5480.75	5059.4
Unannotated			18.7725	247.975							18.77_247.9754m/z	Positive			1	0.0473	0.00930903	0.0059603	1.7203	Control	Low Nitrogen	100	5929.76	6.97	5818.56	5460.16	6456.21	5984.1	2290.71	4510.36	3089.55	3897.12	5460.48	5460.16	6257.31	5575.32	3429.42	6253.81	4101.54	5386.45
Unannotated			18.8917	247.975							18.89_247.9754m/z	Positive			1	0.041	6.68727900843269E-05	0.000110147	1.6184	Control	Low Nitrogen	100	4991.02	4.57	5525.01	5087.85	4489.28	4861.95	3057.94	2895.62	3174.12	3208.06	5185	5087.85	4350.97	4529.83	4578.03	4014.89	4213.81	4434.06
Unannotated			19.0865	247.975							19.09_247.9754m/z	Positive			1	0.0636167	2.76181350999938E-05	5.88492145748631E-05	1.64635	Control	Low Nitrogen	100 - 2.93	8338.69	5.45	8950.92	7863.77	8340.82	8199.27	4713.72	5391.48	5338.64	4815.96	8400.07	7863.77	8083.85	7639.17	7056.89	7475.51	7087.32	6656.44
Unannotated			19.2836	247.975							19.28_247.9754m/z	Positive			1	0.02905	1.60457731176455E-05	3.99500017902245E-05	1.6692	Control	Low Nitrogen	100 - 2.1	3781.08	3.75	3990.5	3742.41	3706.89	3684.54	2048.67	2295.29	2269.94	2446.94	3744.92	3742.41	3592.69	3432.84	3067.06	3182.52	3013.46	3382.07
Unannotated			19.0439	247.975							19.04_247.9754m/z	Positive			1	0.02145	0.0332638	0.0180994	1.23228	Control	Low Nitrogen	100	2874.17	8.93	3100.71	3092.18	2647.49	2656.29	2153.9	2406.53	2050.96	2718.17	2909.88	3092.18	2565.92	2474.83	3224.6	3336.75	2722.76	3756.95
Unannotated			19.1948	247.975							19.19_247.9754m/z	Positive			1	0.06275	1.78269109163409E-05	4.30419311259372E-05	1.582	Control	Low Nitrogen	100 - 2.25	8242.53	2.23	8405.53	7979	8276.32	8309.29	4959.87	5494.21	5561.33	4825.38	7888.24	7979	8021.33	7741.67	7425.4	7617.95	7382.95	6669.46
Unannotated			18.5416	247.975							18.54_247.9755m/z	Positive			1	0.0173333	0.00268139	0.00203291	1.66203	Control	Low Nitrogen	100	2521.45	9.3	2600.44	1962.53	2473.72	3049.14	1722.41	1402.1	1483.17	1460.71	2440.4	1962.53	2397.5	2840.85	2578.61	1944.07	1968.98	2018.94
Unannotated			19.4563	247.976							19.46_247.9755m/z	Positive			1	0.0306667	0.000300297	0.000336224	1.44978	Control	Low Nitrogen	100 - 3.27	4130.81	6.35	4120.58	3791.78	4182.46	4428.41	2987.86	2536.72	2928.64	2943.81	3866.99	3791.78	4053.6	4125.91	4473.12	3517.27	3887.91	4068.81
Unannotated			0.70085	248.09							0.70_248.0904m/z	Positive			1	0.0661	0.212819	0.0899277	3.47153	Control	Low Nitrogen	100	8321.61	50.15	7389.68	7723.64	14078.8	4094.29	2592.12	4147.73	0	2848.55	6934.92	7723.64	13645.1	3814.6	3880.66	5750.99	0	3937.16
Unannotated			0.67705	248.15							0.68_248.1496m/z	Positive			1	0.0602833	0.461387	0.170195	1.12056	Control	Low Nitrogen	100	3366.6	87.82	6552.38	0	241.558	6672.48	1303.58	244.461	4773.76	5695.82	6149.14	0	234.116	6216.68	1951.59	338.955	6337.4	7872.54
Unannotated			0.833683	249.112							0.83_249.1119m/z	Positive			1	0.05685	0.668427	0.229929	3.09639	Low Nitrogen	Control	100	2112.72	125.11	0	0	962.103	1767.17	0	0	8450.89	0	0	0	932.462	1646.45	0	0	11219	0
Unannotated			0.72335	249.112							0.72_249.1119m/z	Positive			1	0.0329667	0.98372	0.311954	1.57576	Low Nitrogen	Control	100	2310.08	157.72	0	0	1003.07	4860.97	0	776.287	8464.04	0	0	0	972.165	4528.91	0	1076.35	11236.4	0
Unannotated			18.5416	249.185							18.54_249.1848m/z	Positive			1	0.2424	1.05022477348005E-06	6.49273385873938E-06	2.38635	Control	Low Nitrogen	100 - 22.7	11510.8	4.29	12025.2	10979.6	11821.8	11216.4	5041.96	4562.23	4463.26	5226.87	11285.1	10979.6	11457.6	10450.2	7548.3	6325.73	5925.21	7224.38
Unannotated			16.3717	249.185							16.37_249.1850m/z	Positive			1	0.424467	2.48540899250305E-06	1.14879206167596E-05	2.1185	Control	Low Nitrogen	100	9644.65	5.26	10337.1	9506.71	9611.17	9123.66	4147.64	4652.57	4504.08	4906.03	9700.92	9506.71	9315.06	8500.41	6209.41	6450.98	5979.4	6780.93
Unannotated			19.001	249.185							19.00_249.1850m/z	Positive			1	0.3739	3.30001086851217E-05	6.62254850514411E-05	1.5089	Control	Low Nitrogen	100 - 29.5 - 53.6	33966.7	3.48	35615.3	33502.2	33897.6	32851.5	20346.3	23340.6	23195	23161.4	33423.5	33502.2	32853.3	30607.4	30460.4	32362.6	30792.6	32012.8
Unannotated			13.7575	249.185							13.76_249.1851m/z	Positive			1	0.1813	0.00538398	0.00369992	1.49154	Control	Low Nitrogen	100	4820.07	10.27	5451.67	4943.56	4308	4577.07	2791.88	3433.06	2811.67	3889.87	5116.17	4943.56	4175.28	4264.4	4179.71	4760.07	3732.63	5376.43
Unannotated			0.66545	250.142							0.67_250.1424m/z	Positive			1	0.0488	0.31914	0.125956	10.4152	Control	Low Nitrogen	100	1277.81	104.8	270.23	2175.4	2665.62	0	0	414.733	0	76.0181	253.6	2175.4	2583.49	0	0	575.044	0	105.069
Unannotated			0.712	250.178							0.71_250.1776m/z	Positive			1	0.270317	0.780094	0.261671	2.94705	Control	Low Nitrogen	100	40145.2	64.43	117664	36873.1	2996.17	3047.27	22593.3	18287.2	2568.52	11039.6	110423	36873.1	2903.86	2839.11	33824.4	25355.9	3409.84	15258.5
Unannotated			3.86593	250.178							3.87_250.1781m/z	Positive			1	0.06405	0.340187	0.132707	1.63046	Control	Low Nitrogen	100 - 12.6	6973.03	58.22	11661.8	8813.32	4881.19	2535.85	4362.61	7779.02	2905.29	2059.97	10944.1	8813.32	4730.81	2362.62	6531.25	10785.9	3856.92	2847.22
Unannotated			0.67705	251.126							0.68_228.1371n	Positive	M+H, M+NH4, M+Na	228.137	1	0.0714333	0.213809	0.0902775	1.78105	Control	Low Nitrogen	100 - 21.8	7507.01	58.36	4898.6	13290.9	8396.71	3441.79	3470.4	8192.09	1886.86	3310.42	4597.13	13290.9	8138.02	3206.68	5195.52	11358.7	2504.91	4575.53
Unannotated			19.9887	251.164							19.99_251.1642m/z	Positive			1	0.0341	0.00266069	0.00202029	1.63623	Control	Low Nitrogen	100	2574.6	10.56	2634.77	2589.37	2209.27	2864.97	1620.9	1279.76	1924.12	1469.18	2472.63	2589.37	2141.21	2669.26	2426.65	1774.44	2554.36	2030.65
Unannotated			0.689367	251.185							0.69_251.1851m/z	Positive			1	0.136433	0.970706	0.309269	2.53544	Control	Low Nitrogen	100 - 3.75	39153.6	109.04	4433.4	75465.6	76715.6	0	1270.12	59057.5	224.519	1217.99	4160.56	75465.6	74352.1	0	1901.49	81885.6	298.06	1683.46
Unannotated			18.2521	251.185							18.25_251.1852m/z	Positive			1	0.0916833	0.0419981	0.02222	11.936	Control	Low Nitrogen	100	1115.24	19.49	1423.38	912.037	1067.89	1057.64	0	109.672	135.647	128.421	1335.79	912.037	1034.99	985.393	0	152.065	180.079	177.498
Unannotated			17.2372	251.852							17.24_251.8523m/z	Positive			1	0.0981833	0.0256911	0.0144373	1.34156	Low Nitrogen	Control	100	9645.96	12.13	8532.82	7577.18	6846.05	5804.36	8479.64	11153.8	9018.35	9932.03	8007.7	7577.18	6635.13	5407.85	12694.8	15465.2	11972.3	13727.7
Unannotated			17.2372	252.1							17.24_252.1004m/z	Positive			1	0.0861333	0.898773	0.292693	1.10073	Low Nitrogen	Control	100	1889.05	26.46	1885.63	2149.13	1747.32	1082.6	2489.62	2763.38	1812.9	490.303	1769.59	2149.13	1693.49	1008.65	3727.2	3831.55	2406.71	677.678
Unannotated			0.67705	252.157							0.68_229.1677n	Positive	M+H-H2O, M+H, M+Na	229.168	1	0.183267	0.258841	0.10566	2.95079	Control	Low Nitrogen	100 - 1.77	48628.4	105.43	8740.94	108500	74066.4	3206.11	3202.7	59084	1189.54	2442.94	8203.01	108500	71784.5	2987.1	4794.76	81922.4	1579.17	3376.54
Unannotated			0.70085	253.177							0.70_253.1771m/z	Positive			1	0.168233	0.198064	0.0845882	1.57213	Control	Low Nitrogen	100 - 3.93	45845.4	30.81	50297.5	48740.7	58653.5	25690	32780.5	41344.7	10133.3	32386.8	47202.2	48740.7	56846.4	23935.1	49075.6	57326.1	13452.5	44763.8
Unannotated			0.628133	253.192							0.63_253.1918m/z	Positive			1	0.0831167	0.629089	0.219122	1.25892	Low Nitrogen	Control	100 - 15.5	6385.42	25.37	4452.53	4244.37	4602.03	6989.71	3741.28	5697.26	4277.28	11825.9	4178.52	4244.37	4460.25	6512.24	5601.06	7899.48	5678.31	16345.3
Unannotated			13.5434	254.246							13.54_254.2461m/z	Positive			1	0.119867	0.396581	0.149892	1.46903	Control	Low Nitrogen	100 - 3.01	11542	68.06	5804.05	7374.95	9944.93	23044.1	7545.09	4508.33	15762.5	3611.7	5446.86	7374.95	9638.54	21470	11295.7	6250.98	20925.5	4991.95
Unannotated			10.9658	254.247							10.97_254.2470m/z	Positive			1	0.223267	0.255947	0.104742	2.27155	Control	Low Nitrogen	100 - 11.6	19575.6	88.92	7102.29	8178.66	13488.4	49532.8	6797.7	3608.4	19920.2	4144.52	6665.21	8178.66	13072.9	46149.2	10176.8	5003.2	26445.1	5728.39
Unannotated			0.640567	255.101							0.64_255.1007m/z	Positive			1	0.0373167	0.664288	0.228759	1.54888	Control	Low Nitrogen	100	2590.35	107.88	1187.59	2746.13	0	6427.67	126.835	1105.52	4301.75	1155.49	1114.5	2746.13	0	5988.59	189.883	1532.85	5710.79	1597.08
Unannotated			0.689367	255.121							0.69_255.1206m/z	Positive			1	0.04655	0.250151	0.102583	2.06976	Control	Low Nitrogen	100	3555.94	45.01	2418.12	4715.11	5133.52	1957.03	610.251	4105.38	0	2156.54	2269.31	4715.11	4975.36	1823.34	913.604	5692.28	0	2980.69
Unannotated			12.0374	255.21							12.04_255.2102m/z	Positive			1	0.656317	2.96313434650086E-05	6.15887070253831E-05	1.20539	Low Nitrogen	Control	100 - 13.5	231149	2.25	190309	189071	198184	189487	225950	236793	235325	226526	178597	189071	192078	176543	338269	328324	312406	313096
Unannotated			19.9312	255.232							19.93_255.2318m/z	Positive			1	0.14655	0.000374145	0.00039877	1.46567	Control	Low Nitrogen	100 - 17.2	8841.1	5.11	8559.92	8622.89	8666.51	9515.08	5451.31	6837.51	6019.1	5820.51	8033.14	8622.89	8399.51	8865.1	8161.14	9480.49	7990.67	8044.89
Unannotated			0.628133	256.131							0.63_238.0976n	Positive	M+H-H2O, M+NH4	238.098	1	0.166267	0.294935	0.118088	1.2808	Control	Low Nitrogen	100 - 11.5 - 2.64 - 0.124	71400.3	31.25	70690.6	104005	53326.6	57579.1	77578.7	37287.1	60669.1	47450.7	66340.3	104005	51683.7	53645.9	116143	51700.1	80541.4	65584.6
Unannotated			0.640567	256.176							0.64_238.1426n	Positive	M+H, M+NH4	238.143	1	0.09655	0.411211	0.154294	1.93264	Control	Low Nitrogen	100 - 27.8	16889.6	79.2	26106.4	7617.62	30442.7	3391.74	10014.5	17816.8	1384.76	5740.39	24499.8	7617.62	29504.8	3160.04	14992.7	24703.8	1838.34	7934.15
Unannotated			1.052	256.227							1.05_256.2275m/z	Positive			1	0.0518667	0.649099	0.224831	2.06193	Control	Low Nitrogen	100	2008.73	36.32	5475.12	1280.07	351.962	927.784	1398.09	890.292	548.275	1060.16	5138.18	1280.07	341.118	864.406	2093.07	1234.43	727.863	1465.31
Unannotated			3.20895	256.264							3.21_256.2638m/z	Positive			1	0.0184167	0.0122578	0.00755895	1.3726	Control	Low Nitrogen	100 - 13.1	2162.58	5.81	2561.7	1854.74	2363.36	1870.53	1677.36	1485	1512.85	1626.95	2404.05	1854.74	2290.55	1742.75	2511.16	2059.02	2008.38	2248.71
Unannotated			2.3302	256.3							2.33_256.3003m/z	Positive			1	0.124783	0.338194	0.13209	1.15229	Control	Low Nitrogen	100 - 17.5	18333.1	18.75	18620.1	15102.8	23598	16011.7	14625.1	20210	13402.7	15402.9	17474.2	15102.8	22871	14917.9	21895.1	28022	17792.8	21289.3
Unannotated			18.5812	257.175							18.58_257.1752m/z	Positive			1	0.0465	0.00232624	0.0018011	2.24927	Control	Low Nitrogen	100 - 30.3	1213.33	11.45	1191.99	1288.35	1345.26	1027.71	409.997	777.635	567.811	402.286	1118.64	1288.35	1303.82	957.507	613.805	1078.22	753.798	556.024
Unannotated			19.305	257.175							19.30_257.1754m/z	Positive			1	0.364567	4.11679628438133E-05	7.74355793010724E-05	1.31171	Control	Low Nitrogen	100 - 57.8	10810.5	2.71	11215	11001.5	10871.3	10154.2	8258.33	8518.42	8217.1	7972.35	10524.8	11001.5	10536.4	9460.53	12363.5	11811.1	10908.6	11019.1
Unannotated			19.9934	257.248							19.99_257.2476m/z	Positive			1	0.3501	0.000225906	0.000269688	1.47943	Control	Low Nitrogen	100 - 16 - 2.99	72994.1	4.64	72147.5	69233.6	73182.8	77412.7	43677.9	54111.3	50396.2	49172	67707.5	69233.6	70928.1	72124.6	65390.1	75027.5	66903.5	67963.6
Unannotated			1.64948	258.28							1.65_258.2796m/z	Positive			1	0.821117	3.76350930242353E-05	7.28577366573454E-05	1.70875	Low Nitrogen	Control	100 - 17.4	2.54284e+06	6.16	1.44125e+06	1.47184e+06	1.41779e+06	1.62163e+06	2.76451e+06	2.59083e+06	2.52985e+06	2.28618e+06	1.35255e+06	1.47184e+06	1.37411e+06	1.51085e+06	4.13874e+06	3.5923e+06	3.3585e+06	3.15987e+06
Unannotated			17.2012	258.356							17.20_258.3562m/z	Positive			1	0.0389667	0.00744855	0.0048821	19.3378	Low Nitrogen	Control	100	1143.75	35.45	236.582	0	0	0	1461.27	698.272	903.026	1512.42	222.023	0	0	0	2187.67	968.183	1198.81	2090.4
Unannotated			17.4657	258.86							17.47_258.8600m/z	Positive			1	0.0364	0.00690355	0.00457426	3.20862	Low Nitrogen	Control	100	2233.07	24.69	397.61	586.639	392.102	1407.48	2091.97	2087.05	3020.7	1732.55	373.141	586.639	380.022	1311.34	3131.88	2893.78	4010.14	2394.66
Unannotated			0.67705	259.152							0.68_259.1524m/z	Positive			1	0.0714333	0.607696	0.212945	2.60166	Control	Low Nitrogen	100 - 27.1	5195.13	96.51	1574.24	8644.28	10300.6	261.399	1293.19	4941.3	643.737	1109.19	1477.36	8644.28	9983.27	243.543	1936.02	6851.32	854.593	1533.07
Unannotated			16.7266	259.205							16.73_259.2053m/z	Positive			1	0.10555	0.0404351	0.0214704	1.32716	Control	Low Nitrogen	100 - 13.1	6511.33	6.57	6201.98	7024.74	6118.58	6700.04	5512.73	5773.9	4792.96	3545.34	5820.3	7024.74	5930.07	6242.35	8253.09	8005.75	6362.9	4900.24
Unannotated			16.5541	259.205							16.55_259.2055m/z	Positive			1	0.157467	1.00151971710316E-05	2.92345611504628E-05	1.82536	Control	Low Nitrogen	100 - 13.7	13103.5	2.22	13479	14345.4	12883.4	11706.1	6957.45	7211.35	7336.67	7208.83	12649.5	14345.4	12486.5	10906.4	10416	9998.83	9739.81	9963.77
Unannotated			15.9022	259.205							15.90_259.2055m/z	Positive			1	0.4066	7.53514855600379E-06	2.39743209971534E-05	1.71138	Control	Low Nitrogen	100 - 12.7	36666.3	4	36682	37742.3	38752.3	33488.5	21509.9	22184.7	21797.6	20207.5	34424.5	37742.3	37558.4	31200.8	32202.4	30760	28937.5	27930
Unannotated			2.79323	259.206							2.79_259.2061m/z	Positive			1	0.391767	0.00704253	0.0046542	1.58699	Low Nitrogen	Control	100 - 19.1 - 0.416	215522	11.03	101556	159116	125906	156645	251169	203145	203821	203954	95306.5	159116	122027	145944	376023	281669	270582	281898
Unannotated			0.640567	260.187							0.64_260.1869m/z	Positive			1	0.0373167	0.450109	0.166584	2.37518	Control	Low Nitrogen	100 - 3.54	2333.19	95.07	611.479	4253.16	4245.19	222.918	466.81	2728.26	165.833	568.373	573.848	4253.16	4114.4	207.691	698.86	3782.85	220.152	785.583
Unannotated			1.63882	260.286							1.64_260.2858m/z	Positive			1	0.10755	3.54666243280732E-05	6.9771895767781E-05	1.6938	Low Nitrogen	Control	100	11957.4	5.91	6826.21	6943.52	6790.96	7677.5	12977.9	12071.3	12025.1	10755.5	6406.11	6943.52	6581.74	7153.04	19429.1	16737.3	15963.9	14865.9
Unannotated			1.63882	260.619							1.64_260.6192m/z	Positive			1	0.10755	7.73853025624049E-05	0.000121598	1.90252	Low Nitrogen	Control	100	2058.7	9	1037.44	1108.73	978.032	1204.16	2315.34	2061.68	2051.35	1806.44	973.598	1108.73	947.901	1121.9	3466.29	2858.6	2723.27	2496.79
Unannotated			19.7253	261.123							19.73_261.1233m/z	Positive			1	0.263467	0.000816707	0.000748024	1.25973	Control	Low Nitrogen	100 - 9.49	9629.78	2.99	10373.3	8989.52	9179.4	9976.88	7429.82	7884.35	7794.16	7468.98	9734.94	8989.52	8896.6	9295.35	11123.1	10932	10347.1	10323.3
Unannotated			0.66545	262.166							0.67_244.1320n	Positive	M+H-H2O, M+H, M+NH4	244.132	1	0.124967	0.0562828	0.0286804	3.30797	Control	Low Nitrogen	100 - 15.6	13504.1	53.21	20307.5	11389.4	17984.5	4335.1	2944.36	8889.93	1102.51	3392.4	19057.8	11389.4	17430.5	4038.96	4407.99	12326.3	1463.63	4688.84
Unannotated			0.628133	262.202							0.63_262.2018m/z	Positive			1	0.111717	0.211533	0.0894988	1.30376	Control	Low Nitrogen	100 - 10.8	10162.5	23.54	11768.5	11269.2	6605.55	11006.9	10237.4	5428.95	7200.23	8312.5	11044.2	11269.2	6402.04	10255.1	15326.4	7527.46	9558.68	11489.2
Unannotated			18.0831	263.081							18.08_263.0809m/z	Positive			1	0.104117	5.96440917066676E-06	2.05736662715372E-05	2.65236	Control	Low Nitrogen	100 - 9.96	7149.08	6.78	7456.43	6427.46	7317.33	7395.09	2466.42	2680.85	2491.18	3143.01	6997.56	6427.46	7091.89	6889.93	3692.46	3717.11	3307.17	4344.15
Unannotated			17.8811	263.081							17.88_263.0809m/z	Positive			1	0.0625833	0.00475017	0.00332155	2.64781	Control	Low Nitrogen	100 - 12.3	4819.45	7.01	5173.74	4362.08	4902.91	4839.1	1387.73	1006.59	1731.68	3154.67	4855.34	4362.08	4751.86	4508.53	2077.56	1395.68	2298.89	4360.27
Unannotated			17.6407	263.081							17.64_263.0811m/z	Positive			1	0.105367	0.00263722	0.00200461	2.03443	Control	Low Nitrogen	100 - 13.8	6850.09	14.48	7108.91	5906.16	6255.4	8129.9	2432.24	3053.16	3456.01	4526.91	6671.42	5906.16	6062.68	7574.54	3641.29	4233.33	4588.03	6256.92
Unannotated			15.4566	263.081							15.46_263.0813m/z	Positive			1	0.0370167	0.00105923	0.000933428	1.76373	Control	Low Nitrogen	100 - 16.3	2490.67	13.43	2609.36	2208.82	2233.82	2910.69	1171.1	1364.53	1483.39	1629.63	2448.78	2208.82	2165	2711.86	1753.25	1891.97	1969.27	2252.41
Unannotated			16.8337	263.081							16.83_263.0813m/z	Positive			1	0.0770833	0.000817497	0.000748502	1.81554	Control	Low Nitrogen	100 - 14.6	4023.38	11.07	4318.27	3740.93	4479.8	3554.54	1772.74	2223.63	2263.9	2604.06	4052.52	3740.93	4341.78	3311.72	2653.97	3083.15	3005.44	3599.23
Unannotated			16.7266	263.081							16.73_263.0814m/z	Positive			1	0.0416	0.000269001	0.000309368	1.91398	Control	Low Nitrogen	100 - 17.4	2911.65	8.51	3169.89	2873.11	2354.23	3249.36	1411.15	1409.28	1653.67	1610.9	2974.81	2873.11	2281.7	3027.4	2112.63	1954.02	2195.33	2226.52
Unannotated			0.800583	263.091							0.80_263.0912m/z	Positive			1	0.167983	0.918287	0.297177	2.65339	Low Nitrogen	Control	100	9212.14	179.17	0	0	1118.45	12768.9	2179.57	0	34669	0	0	0	1083.99	11896.6	3263.03	0	46024.8	0
Unannotated			0.67705	264.157							0.68_264.1574m/z	Positive			1	0.0354	0.215513	0.0907774	6.59143	Control	Low Nitrogen	100	2448.28	110.94	194.426	4849.07	4749.62	0	0	1485.73	0	0	182.461	4849.07	4603.29	0	0	2060.03	0	0
Unannotated			0.712	265.107							0.71_265.1067m/z	Positive			1	0.0556	0.640057	0.222222	2.89933	Low Nitrogen	Control	100	6051.13	66.81	969.611	973.607	2548.17	3856.92	4089.64	2293.6	17821.3	0	909.941	973.607	2469.67	3593.45	6122.58	3180.17	23658.7	0
Unannotated			0.901283	265.107							0.90_265.1068m/z	Positive			1	0.10185	0.533781	0.191611	4.97668	Low Nitrogen	Control	100	4903.92	185.23	0	0	0	3941.52	1108.79	0	18506.9	0	0	0	0	3672.27	1659.97	0	24568.8	0
Unannotated			0.800583	265.107							0.80_265.1069m/z	Positive			1	0.04385	0.590638	0.20809	1.41956	Low Nitrogen	Control	100	2259.86	170.53	0	0	0	6367.81	0	1046.69	7992.77	0	0	0	0	5932.82	0	1451.27	10610.8	0
Unannotated			0.689367	265.141							0.69_265.1414m/z	Positive			1	0.0916833	0.241761	0.0998408	2.39896	Control	Low Nitrogen	100	6582.88	75.2	2800.1	14118.2	7551.6	1861.59	2726.38	5583.35	728.717	1937.78	2627.78	14118.2	7318.95	1734.42	4081.66	7741.55	967.41	2678.33
Unannotated			0.734533	265.177							0.73_265.1770m/z	Positive			1	0.270083	0.00771653	0.00503884	1.46886	Control	Low Nitrogen	100	189947	5.96	199325	185074	199145	176243	130148	150844	96995	139277	187059	185074	193010	164204	194844	209151	128766	192504
Unannotated			0.66545	266.137							0.67_266.1375m/z	Positive			1	0.0364833	0.443078	0.164505	4.45901	Control	Low Nitrogen	100	1089.41	114.65	41.6216	2393.8	1922.21	0	54.4074	922.858	0	0	39.0601	2393.8	1862.99	0	81.4531	1279.58	0	0
Unannotated			0.689367	266.172							0.69_243.1829n	Positive	M+H-H2O, M+H, M+Na	243.183	1	0.20445	0.158626	0.0701031	2.01112	Control	Low Nitrogen	100 - 10.3 - 0.365 - 0.17	267155	51.16	261504	435078	271593	100445	119384	258252	46238.1	107481	245411	435078	263225	93583.9	178729	358077	61383.5	148557
Unannotated			3.50123	266.173							3.50_266.1733m/z	Positive			1	0.0736167	0.113364	0.0528155	1.62964	Control	Low Nitrogen	100 - 63.2	3695.43	33.52	4842.78	4528.67	3267.21	2143.05	2552.07	3370.85	1685.9	1461.73	4544.75	4528.67	3166.55	1996.66	3820.7	4673.83	2238.12	2020.35
Unannotated			0.628133	267.101							0.63_267.1013m/z	Positive			1	0.1041	0.144417	0.0646832	4.71644	Control	Low Nitrogen	100 - 12.9 - 3.69	30709.8	97.61	7920.78	37418.1	5568.9	71931.3	412.816	4350.87	15395.6	5885.54	7433.32	37418.1	5397.33	67017.6	618.025	6032.67	20438.5	8134.77
Unannotated			0.72335	267.122							0.72_267.1225m/z	Positive			1	0.3872	0.904992	0.294033	1.02039	Low Nitrogen	Control	100 - 12.8	622494	74.48	327357	341495	488542	1.28284e+06	542563	320622	1.40444e+06	222352	307211	341495	473491	1.1952e+06	812269	444556	1.86446e+06	307327
Unannotated			19.3875	267.172							19.39_267.1720m/z	Positive			1	0.0230333	0.00046587	0.000471246	1.65849	Control	Low Nitrogen	100	906.367	7.97	978.24	871.269	953.484	822.473	592.774	559.039	452.629	581.566	918.038	871.269	924.108	766.289	887.439	775.131	600.889	803.818
Unannotated			1.54843	267.172							1.55_267.1723m/z	Positive			1	0.0306833	0.793749	0.2652	1.18436	Control	Low Nitrogen	100 - 10.8	3634.88	41.15	6499.48	2022.37	1908.79	4108.9	4853.35	1876.72	2815.47	2730.75	6099.5	2022.37	1849.98	3828.22	7265.93	2602.15	3737.68	3774.34
Unannotated			5.0414	267.211							5.04_267.2107m/z	Positive			1	0.11155	0.63853	0.221885	1.28152	Control	Low Nitrogen	100 - 12.3	4395.61	28.5	2007.2	6449.8	2847.36	6278.08	4003.71	2036.37	3479.54	4200.39	1883.67	6449.8	2759.63	5849.22	5993.94	2823.51	4619.26	5805.62
Unannotated			15.352	268.218							15.35_268.2182m/z	Positive			2	0.184367	0.000569043	0.000555812	1.37193	Control	Low Nitrogen	100 - 41.6	58556.6	5.12	56378.8	55664.9	61802.2	60380.5	40034.1	41079.1	47962	41652.8	52909.2	55664.9	59898.2	56255.9	59934.9	56957.9	63672.1	57571
Unannotated			1.15903	269.212							1.16_269.2118m/z	Positive			1	0.03205	0.289395	0.116287	1.30752	Control	Low Nitrogen	100 - 16.6	1319.41	28.81	1261.92	1530.71	1674.79	810.232	731.069	1408.1	694.128	1203.08	1184.26	1530.71	1623.19	754.884	1094.48	1952.39	921.49	1662.85
Unannotated			15.3758	269.225							15.38_269.2251m/z	Positive			1	0.0476833	0.0142963	0.00866873	1.47722	Control	Low Nitrogen	100 - 9.42	5194.17	12.37	5690.46	5143.1	4304.05	5639.05	3216.37	2833.05	4489.07	3526.24	5340.27	5143.1	4171.45	5253.84	4815.21	3928.14	5959.47	4873.84
Unannotated			14.5704	269.226							14.57_269.2261m/z	Positive			1	0.0751333	0.00222638	0.00173832	1.47187	Low Nitrogen	Control	100 - 12.7	3558.9	4.39	2460.17	2921.86	2091.43	2198.34	3457.98	3702.79	3393.56	3681.29	2308.77	2921.86	2026.99	2048.17	5176.93	5134.07	4505.12	5088.14
Unannotated			15.5632	269.226							15.56_269.2262m/z	Positive			1	0.0707667	0.0502154	0.0259005	1.19484	Low Nitrogen	Control	100 - 10.8	2789.69	9.9	2723.05	2259.21	2212.23	2144.67	2519.54	3083.69	2963.97	2591.56	2555.47	2259.21	2144.08	1998.16	3771.99	4275.66	3934.82	3581.96
Unannotated			15.0988	269.226							15.10_269.2263m/z	Positive			1	0.128517	0.619146	0.216252	1.0565	Control	Low Nitrogen	100 - 19.4	19970	10.72	20889.4	21316.2	22078.2	15596.2	18062.2	21881.6	17360.8	18303.6	19603.9	21316.2	21398	14530.9	27040.9	30339.7	23047.4	25298.5
Unannotated			19.9794	269.284							19.98_269.2837m/z	Positive			1	0.101967	0.000220116	0.000264357	1.86742	Control	Low Nitrogen	100 - 16.8	18163	6.33	16970.8	18488.2	17580.5	19612.4	8149.4	10047.9	11543.9	9163.69	15926.4	18488.2	17038.9	18272.6	12200.4	13931.8	15325.2	12665.7
Unannotated			0.66545	270.192							0.67_270.1921m/z	Positive			1	0.0838667	0.729092	0.247535	2.54604	Control	Low Nitrogen	100 - 9.65 - 5.95	8528.25	100.01	2407.53	15245.1	16460.4	0	2035.34	9586.82	487.337	1288.97	2259.37	15245.1	15953.3	0	3047.1	13292.5	646.964	1781.57
Unannotated			3.6794	270.243							3.68_270.2431m/z	Positive			1	0.0615333	0.351451	0.136385	1.84888	Control	Low Nitrogen	100 - 10.4	6818.33	68.81	11293.8	10303.4	3881.04	1795.15	4170.09	7372.4	1827.46	1381.34	10598.7	10303.4	3761.47	1672.53	6243.03	10222.1	2426.04	1909.23
Unannotated			3.52998	270.28							3.53_270.2795m/z	Positive			1	0.0453667	0.00416294	0.00296361	1.37653	Control	Low Nitrogen	100 - 16.8	6749.33	8.86	6926.23	5698.35	7021.55	7351.18	4587.59	4858.56	4636.11	5530.37	6499.98	5698.35	6805.23	6849.01	6868.06	6736.59	6154.68	7643.87
Unannotated			2.31612	270.316							2.32_270.3160m/z	Positive			1	0.09825	0.00881203	0.00566546	1.41483	Low Nitrogen	Control	100 - 18.9	14330.7	11.55	10339.4	9486.27	12096.4	8593.64	13845.4	16624.6	12688.9	14163.9	9703.14	9486.27	11723.8	8006.6	20728	23050.8	16845.2	19576.8
Unannotated			3.17392	271.206							3.17_271.2060m/z	Positive			1	0.21395	0.770177	0.258842	1.16528	Control	Low Nitrogen	100 - 18.1	24315.2	12.63	13393.6	34963.5	16539	32364.5	19121.2	18227.5	22277.7	23839.4	12569.3	34963.5	16029.4	30153.6	28626.2	25273.2	29574.7	32949.8
Unannotated			3.87662	271.227							3.88_271.2269m/z	Positive			1	0.0166333	0.151658	0.0674722	1.94313	Control	Low Nitrogen	100	1444.98	40.9	2216.2	1836.33	1145.61	581.771	912.36	1059.51	627.51	375.154	2079.81	1836.33	1110.31	542.03	1365.89	1469.05	833.052	518.524
Unannotated			1.39093	271.227							1.39_271.2269m/z	Positive			1	0.174133	0.00623735	0.00419755	1.71969	Control	Low Nitrogen	100 - 18.5	6275.02	9.46	6427.67	6146.8	6976.03	5549.58	3080.6	4906.17	2746.01	3862.89	6032.11	6146.8	6761.11	5170.48	4611.95	6802.61	3645.47	5339.14
Unannotated			1.28842	271.227							1.29_271.2271m/z	Positive			1	0.14255	0.0153763	0.00923723	1.85194	Control	Low Nitrogen	100 - 26.9	4232.97	17.71	4494.22	4646.65	4676.44	3114.56	1861.42	3337.24	1556.18	2387.91	4217.64	4646.65	4532.36	2901.8	2786.72	4627.23	2065.91	3300.48
Unannotated			3.72717	271.227							3.73_271.2271m/z	Positive			1	0.10375	0.214482	0.0904795	1.83012	Control	Low Nitrogen	100 - 24.8 - 5.8	6070.2	54.05	9439.11	8138.12	4324.88	2378.69	3442.69	6038.06	2261.27	1525.32	8858.22	8138.12	4191.63	2216.2	5154.04	8372.02	3001.95	2108.23
Unannotated			3.60422	271.227							3.60_271.2272m/z	Positive			1	0.08365	0.255977	0.104742	1.65422	Control	Low Nitrogen	100 - 17.1	4069.82	49.46	5976.78	5491.53	3097.32	1713.66	2678.11	4660.87	1497.04	1005.04	5608.96	5491.53	3001.89	1596.59	4009.4	6462.49	1987.4	1389.13
Unannotated			19.9934	271.263							19.99_271.2630m/z	Positive			1	0.194717	1.59961616921223E-05	3.98620092629988E-05	1.63167	Control	Low Nitrogen	100 - 8.82	16486.1	4.43	16014	16780.1	15776.3	17374	9765.24	10753.3	10535.8	9360.96	15028.5	16780.1	15290.3	16187.1	14619.5	14909.9	13986.8	12938.4
Unannotated			1.62818	272.295							1.63_272.2952m/z	Positive			1	0.30765	0.443361	0.164545	1.21718	Control	Low Nitrogen	100 - 18.4	45542.1	38.99	34611.8	36440.9	39083.5	72032.3	33182.8	27559.6	65823.2	23098.6	32481.7	36440.9	37879.4	67111.7	49677.8	38212.6	87383.6	31926
Unannotated			1.80952	272.295							1.81_272.2952m/z	Positive			1	0.153233	0.569251	0.201654	1.18745	Control	Low Nitrogen	100 - 18.6	23442.2	50.41	15736.1	17877.5	19112.7	41042.6	17426.1	13791.4	36660.8	11088	14767.7	17877.5	18523.8	38238.9	26088.6	19122.3	48669.1	15325.5
Unannotated			0.653283	273.133							0.65_273.1334m/z	Positive			1	0.0373167	0.24916	0.102312	1.9072	Control	Low Nitrogen	100 - 8.43	1660.77	63.74	585.542	2647.27	2488.98	921.304	326.224	1879.42	622.386	655.132	549.507	2647.27	2412.29	858.369	488.389	2605.89	826.249	905.498
Unannotated			0.689367	273.168							0.69_272.1606n	Positive	M+H, M+Na	272.161	1	0.0939667	0.353633	0.136893	2.38694	Control	Low Nitrogen	100 - 26.9 - 1.26	18412.1	83.53	7824.6	28809.9	34150.5	2863.26	5105.61	17969.9	3341.44	4437.7	7343.07	28809.9	33098.4	2667.67	7643.6	24916.1	4435.94	6133.61
Unannotated			0.689367	274.201							0.69_274.2015m/z	Positive			1	0.0587167	0.444821	0.164923	1.95252	Low Nitrogen	Control	100	3135.16	65.29	1380.78	3107.62	1621.63	312.775	4926.91	4483.02	422.423	2708.3	1295.8	3107.62	1571.67	291.409	7376.06	6215.89	560.788	3743.31
Unannotated			17.8935	274.273							17.89_274.2734m/z	Positive			1	0.0895333	0.000294111	0.00033129	1.79504	Control	Low Nitrogen	100 - 8.73	9145.02	7.51	9686.42	8140.66	9330.08	9422.92	4248.46	5026.75	5933.46	5169.75	9090.31	8140.66	9042.64	8779.23	6360.35	6969.79	7876.97	7145.43
Unannotated			18.0453	274.273							18.05_274.2735m/z	Positive			1	0.0645833	0.000305645	0.000340982	1.47978	Control	Low Nitrogen	100 - 7.94	6531.77	7.28	6292.75	5975.1	7102.01	6757.23	4036.28	4816.05	4453.49	4350.3	5905.48	5975.1	6883.21	6295.64	6042.7	6677.65	5912.23	6012.82
Unannotated			18.2521	274.274							18.25_274.2736m/z	Positive			1	0.21685	5.53225674352342E-05	9.5692701008754E-05	2.0101	Control	Low Nitrogen	100 - 11.9	26031.9	7.36	28521.5	25842.2	23851.2	25912.6	11534.6	15198.7	12256.4	12812.3	26766.3	25842.2	23116.4	24142.5	17268.5	21073.7	16271.1	17708.7
Unannotated			17.3903	274.274							17.39_274.2736m/z	Positive			1	0.141917	0.00128363	0.00109291	1.60801	Control	Low Nitrogen	100 - 11.1	12875.7	9.27	13488.6	11943.3	11815.2	14255.7	7931.59	8531.64	9032.82	6532.84	12658.5	11943.3	11451.2	13281.9	11874.4	11829.5	11991.5	9029.45
Unannotated			17.6538	274.274							17.65_274.2736m/z	Positive			1	0.1322	0.000100992	0.000148581	1.67727	Control	Low Nitrogen	100 - 11.8	12334.6	3.13	12505.5	11785.6	12372.1	12675.2	6587.4	6979.84	7321.51	8527.14	11735.9	11785.6	11990.9	11809.4	9861.97	9677.84	9719.68	11785.9
Unannotated			0.99155	274.274							0.99_274.2739m/z	Positive			1	0.55955	0.950645	0.304545	1.00391	Control	Low Nitrogen	100 - 16	815561	31.9	879500	1.0981e+06	814222	470423	1.32061e+06	559434	658331	711157	825374	1.0981e+06	789137	438288	1.97708e+06	775679	873969	982934
Unannotated			16.7266	274.274							16.73_274.2739m/z	Positive			1	0.994133	7.13009206643189E-06	2.31066446093777E-05	1.87692	Control	Low Nitrogen	100 - 14.7	102712	5.05	109162	100937	103904	96845.4	49118.2	55894.2	57603.4	56279	102444	100937	100703	90229.8	73534.7	77499.6	76471.5	77786.6
Unannotated			13.6063	274.274							13.61_274.2739m/z	Positive			1	0.0305667	0.0120646	0.00746127	1.76698	Control	Low Nitrogen	100 - 9.52	2855.41	15.98	3361.27	3080.77	2648.32	2331.27	1179.33	2290.67	1330.4	1663.51	3154.41	3080.77	2566.73	2172.02	1765.57	3176.11	1766.17	2299.25
Unannotated			15.713	274.274							15.71_274.2740m/z	Positive			1	0.583867	2.38575546214204E-05	5.29778462510085E-05	1.82244	Control	Low Nitrogen	100 - 13.8	54282.2	7.26	59243.9	51756.3	55665	50463.8	27249.1	29038.9	32332.4	30521.5	55598	51756.3	53950	47016.6	40794.5	40263.6	42923	42185.7
Unannotated			14.0198	274.274							14.02_274.2740m/z	Positive			1	0.09885	0.0040863	0.00291425	1.60364	Control	Low Nitrogen	100 - 13.2	8260.61	13.23	9705.73	7956.77	8301.73	7078.2	4104.62	6000.75	4921.51	5577.73	9108.43	7956.77	8045.96	6594.68	6145.01	8320.29	6533.56	7709.32
Unannotated			14.6659	274.274							14.67_274.2740m/z	Positive			1	0.1681	0.00146054	0.00121429	1.67049	Control	Low Nitrogen	100 - 12.8	16388.2	12.43	19246.3	16641	15819.2	13846.4	8947.09	10813.6	8578.11	10902.9	18061.8	16641	15331.8	12900.6	13394.7	14993.4	11387.9	15069.5
Unannotated			14.5704	274.274							14.57_274.2740m/z	Positive			1	0.238467	0.000167433	0.000215343	1.75948	Control	Low Nitrogen	100 - 12.2	18572.7	8.67	20297.8	19486.3	17744.9	16761.7	9337.91	10035.9	10943.2	11906.2	19048.7	19486.3	17198.2	15616.7	13979.7	13915.1	14527.6	16456.3
Unannotated			15.2606	274.274							15.26_274.2741m/z	Positive			1	0.149017	8.15064543424615E-06	2.54245652247138E-05	2.06949	Control	Low Nitrogen	100 - 14.3	16783.9	7.05	18524.5	15364.8	16451.3	16795.1	7926.16	8928.4	7597.28	7988.81	17384.5	15364.8	15944.4	15647.8	11866.2	12379.6	10085.8	11041.8
Unannotated			15.0713	274.274							15.07_274.2741m/z	Positive			1	0.310633	0.000515065	0.000511859	2.00744	Control	Low Nitrogen	100 - 13	37222	12.77	41459.8	38669.2	38350.2	30408.7	16911.5	21225.8	15346.6	20684	38908.4	38669.2	37168.7	28331.5	25318.1	29430.5	20373.4	28588.6
Unannotated			18.6354	274.274							18.64_274.2741m/z	Positive			1	1.10787	4.45288961459234E-06	1.70618880213698E-05	1.64905	Control	Low Nitrogen	100 - 18.2	233291	3.58	243708	227740	236229	225489	130802	143832	143215	148030	228710	227740	228951	210085	195823	199429	190125	204602
Unannotated			13.7173	274.274							13.72_274.2742m/z	Positive			1	0.06345	0.0259388	0.0145648	1.2687	Control	Low Nitrogen	100 - 12.6	5882.77	11.52	6858.51	5514.66	5348.43	5809.49	4474.44	4637.13	4047.88	5388	6436.43	5514.66	5183.65	5412.64	6698.67	6429.57	5373.77	7447.09
Unannotated			13.8605	274.274							13.86_274.2742m/z	Positive			1	0.137633	0.00194484	0.0015452	1.54893	Control	Low Nitrogen	100 - 12.2	10466.8	10.69	11794	11245.3	8885.28	9942.59	5920.68	6952.59	6521.12	7635.37	11068.2	11245.3	8611.54	9263.4	8863.83	9640.05	8657.12	10553.3
Unannotated			14.2372	274.274							14.24_274.2744m/z	Positive			1	0.140533	0.000115665	0.000163932	1.70807	Control	Low Nitrogen	100 - 14.7	13171.8	7.35	14584.5	12831.9	12388.5	12882.3	7686.6	8158.85	6691.1	8309.48	13686.9	12831.9	12006.8	12002.3	11507.6	11312.6	8882.77	11485
Unannotated			0.70085	275.201							0.70_275.2009m/z	Positive			1	0.0700667	0.651401	0.22546	3.05184	Control	Low Nitrogen	100	2438.69	70.69	746.969	1008.97	7998.82	0	978.153	1518.98	311.827	387.4	701	1008.97	7752.39	0	1464.39	2106.12	413.966	535.45
Unannotated			0.9236	275.201							0.92_275.2010m/z	Positive			1	0.614167	0.196353	0.0840117	3.88375	Control	Low Nitrogen	100	38232.9	18.53	11579	14992.2	114641	11719.5	8052	12368.4	9738.21	9218.62	10866.5	14992.2	111109	10918.9	12054.6	17149.3	12928	12741.6
Unannotated			0.67705	276.145							0.68_276.1447m/z	Positive			1	0.0612333	0.785848	0.263095	1.04191	Control	Low Nitrogen	100 - 15.4	2153.44	39.13	1933.75	3264.03	2183.16	1232.8	877.713	2551.76	1532.82	3304.96	1814.75	3264.03	2115.9	1148.59	1314.02	3538.13	2034.9	4567.99
Unannotated			0.640567	276.183							0.64_276.1830m/z	Positive			1	0.0373167	0.986165	0.312166	1.59821	Control	Low Nitrogen	100 - 18.1	1501.37	21.37	952.328	2022.25	2893.1	137.816	934.983	1223	772.762	826.896	893.721	2022.25	2803.96	128.402	1399.76	1695.73	1025.88	1142.9
Unannotated			17.6407	276.195							17.64_276.1952m/z	Positive			1	0.07745	7.46193578761156E-05	0.000118707	2.0248	Control	Low Nitrogen	100 - 11.2	4471.44	3.57	4613.44	4279.31	4401.04	4591.96	2159.18	2129.68	1879.72	2664.76	4329.52	4279.31	4265.45	4278.28	3232.5	2952.9	2495.43	3683.13
Unannotated			18.6526	276.195							18.65_276.1953m/z	Positive			1	0.0894833	0.0011187	0.000977205	1.70239	Control	Low Nitrogen	100 - 16.7	11796.5	10.51	13461.6	11348.5	11859.3	10516.7	6374.74	6318.19	6395.7	8629.02	12633.2	11348.5	11493.9	9798.31	9543.59	8760.43	8490.62	11926.7
Unannotated			18.4498	276.195							18.45_276.1955m/z	Positive			1	0.0762667	0.000407126	0.000426917	2.62527	Control	Low Nitrogen	100 - 19.9	8936.57	13.53	10273.7	7341.92	8964.99	9165.65	2618.72	2956.93	3473.56	4567.01	9641.45	7341.92	8688.8	8539.54	3920.47	4099.9	4611.33	6312.34
Unannotated			18.8104	276.196							18.81_276.1955m/z	Positive			1	0.125683	0.000313747	0.00034849	1.73145	Control	Low Nitrogen	100 - 19.9	18964.2	3.9	19048.6	17898	19533.8	19376.5	8813.25	12066.7	11048.5	11882.7	17876.3	17898	18932	18052.9	13194.3	16731	14667.5	16423.7
Unannotated			11.7402	276.196							11.74_276.1955m/z	Positive			1	0.0552	0.00329737	0.00243297	1.41893	Control	Low Nitrogen	100 - 8.8	2673.41	9.26	2803.57	2799.62	2244.26	2846.19	1658.44	2026.71	2016.99	1834.25	2631.03	2799.62	2175.11	2651.77	2482.84	2810.12	2677.66	2535.22
Unannotated			5.581	276.196							5.58_276.1956m/z	Positive			1	0.1352	0.000205288	0.000250747	1.52884	Control	Low Nitrogen	100 - 16.1	9622.48	6.93	10361.8	9118.85	8843.61	10165.7	5661.04	6623.11	6355.27	6536.55	9724.13	9118.85	8571.15	9471.24	8475.13	9183.22	8436.95	9034.56
Unannotated			18.9963	276.196							19.00_276.1957m/z	Positive			1	0.21115	6.46375154805812E-05	0.000107397	1.5547	Control	Low Nitrogen	100 - 18.3	33244.9	5.08	35694.2	32151.1	32094.9	33039.3	19421.8	22300.3	20820.9	22990.7	33497.5	32151.1	31106.1	30782.3	29076.3	30920.3	27640.8	31776.9
Unannotated			19.3331	276.196							19.33_276.1957m/z	Positive			1	0.0731167	0.000173881	0.000221292	1.5025	Control	Low Nitrogen	100 - 18.6	12984.5	3.17	13589.9	12703.7	12753.5	12890.8	7520.88	8882.09	8794.8	9369.99	12753.6	12703.7	12360.6	12010.2	11259.5	12315.4	11675.5	12950.8
Unannotated			4.34908	276.196							4.35_276.1958m/z	Positive			1	0.121683	0.00017206	0.000219676	1.65465	Control	Low Nitrogen	100	5367.65	5.16	5420.67	4625.48	5380.62	6043.82	3118.69	3316.64	3445.94	3094.64	5087.08	4625.48	5214.85	5630.96	4668.98	4598.65	4574.66	4277.3
Unannotated			19.2836	276.196							19.28_276.1958m/z	Positive			1	0.160767	0.000116399	0.000164795	1.52611	Control	Low Nitrogen	100 - 19.7	27033.5	6.17	28734.2	27283.8	27380.7	24735.2	15892.1	18365.2	18580	18018.7	26965.8	27283.8	26537.1	23045.5	23792.1	25464.1	24665.9	24904.8
Unannotated			1.06445	276.28							1.06_276.2801m/z	Positive			1	0.150883	0.966334	0.308122	1.00637	Control	Low Nitrogen	100	2279.58	54.96	3104.48	3238.39	2259.01	516.453	4113.64	736.038	1712.8	2498.16	2913.43	3238.39	2189.41	481.174	6158.51	1020.55	2273.83	3452.87
Unannotated			0.628133	277.091							0.63_277.0906m/z	Positive			1	0.07095	0.949055	0.304314	4.95969	Control	Low Nitrogen	100 - 7.46 - 4.75	6170.17	19.34	982.226	399.573	23110.2	188.658	1003.76	1190.59	1577.82	1204.08	921.779	399.573	22398.2	175.77	1502.72	1650.8	2094.64	1664.24
Unannotated			7.75537	277.216							7.76_277.2161m/z	Positive			1	0.170417	0.109661	0.0513215	6.09417	Control	Low Nitrogen	100 - 18.1	10450.7	15.16	3421.96	2864.63	32947.3	2568.89	1398.7	1629.3	2002.08	1829.39	3211.37	2864.63	31932.3	2393.41	2093.98	2259.1	2657.86	2528.51
Unannotated			7.62122	277.216							7.62_277.2161m/z	Positive			1	0.0402667	0.16157	0.0712017	4.15605	Control	Low Nitrogen	100 - 16.1	1983.3	24.55	746.892	718.428	5918.4	549.49	321.461	454.233	552.324	580.815	700.928	718.428	5736.06	511.954	481.258	629.813	733.239	802.781
Unannotated			0.640567	278.114							0.64_278.1136m/z	Positive			1	0.0616	0.318166	0.125739	1.55005	Control	Low Nitrogen	100 - 10.1	6468.87	45.12	3709.14	12580.5	5427.7	4158.14	6684.53	3178.52	4462.43	2367.88	3480.88	12580.5	5260.49	3874.09	10007.4	4407.14	5924.11	3272.79
Unannotated			0.689367	278.16							0.69_277.1526n	Positive	M+H, M+NH4	277.153	1	0.169067	0.91405	0.296321	1.135	Control	Low Nitrogen	100	36401.7	87.1	65573.4	3988.24	7343.04	68702.3	8653.36	7381.1	52534.3	59719.1	61537.9	3988.24	7116.81	64009.2	12954.9	10234.2	69742	82541.4
Unannotated			18.0831	278.914							18.08_278.9144m/z	Positive			1	0.08955	0.00187277	0.00149988	4.06777	Control	Low Nitrogen	100	6991.6	5.91	7177.59	7084.37	6388.61	7315.85	801.397	1184.82	1845.65	3043.25	6735.87	7084.37	6191.78	6816.1	1199.77	1642.8	2450.2	4206.27
Unannotated			17.856	278.914							17.86_278.9144m/z	Positive			1	0.0397667	0.00129986	0.00110336	2.4599	Control	Low Nitrogen	100	3824.21	7.04	3992.02	3555.49	4111.42	3637.93	1020.47	1804.46	2091.19	1302.38	3746.35	3555.49	3984.76	3389.42	1527.74	2501.95	2776.16	1800.1
Unannotated			17.1365	278.914							17.14_278.9145m/z	Positive			1	0.0504667	0.128924	0.0590893	5.43564	Control	Low Nitrogen	100	4029.76	10.85	4323.75	3431.33	3978.52	4385.44	0	617.139	1282.83	1065.47	4057.66	3431.33	3855.95	4085.87	0	855.689	1703.02	1472.65
Unannotated			17.6668	278.915							17.67_278.9145m/z	Positive			1	0.10715	2.8286483749973E-05	5.96927563409107E-05	1.9247	Control	Low Nitrogen	100	8706.92	5.98	9028.75	8060.16	8524.66	9214.12	4253.89	4041.9	4840.11	4959.26	8473.11	8060.16	8262.03	8584.7	6368.49	5604.26	6425.49	6854.5
Unannotated			17.4269	278.915							17.43_278.9145m/z	Positive			1	0.1294	0.000432345	0.00044616	3.01327	Control	Low Nitrogen	100	8751.25	14.11	9075.68	7971.36	7608.91	10349	1882.87	2784.43	3286.66	3662.99	8517.15	7971.36	7374.5	9642.08	2818.83	3860.72	4363.2	5062.84
Unannotated			17.0585	278.915							17.06_278.9145m/z	Positive			1	0.03815	0.124761	0.0574925	5.23932	Control	Low Nitrogen	100	2709.88	7.79	2873.49	2498.09	2559.63	2908.29	0	548.437	500.557	1019.88	2696.66	2498.09	2480.78	2709.62	0	760.431	664.515	1409.64
Unannotated			16.9074	278.915							16.91_278.9147m/z	Positive			1	0.0852667	0.000160938	0.000209205	2.73967	Control	Low Nitrogen	100	5970.17	1.88	5843.93	5922.53	6010.22	6104	1505.43	2324.44	2211.19	2675.57	5484.29	5922.53	5825.05	5687.03	2253.77	3222.93	2935.47	3698.06
Unannotated			16.7833	278.915							16.78_278.9148m/z	Positive			1	0.0767	2.37729290432087E-05	5.28970092499094E-05	2.25976	Control	Low Nitrogen	100	5449.25	4.89	5828.16	5363.51	5401.53	5203.81	2044.57	2261.53	2629.16	2710.46	5469.49	5363.51	5235.11	4848.33	3060.92	3135.71	3490.34	3746.29
Unannotated			16.2255	278.915							16.23_278.9149m/z	Positive			1	0.0235167	0.000446378	0.000456761	2.82032	Control	Low Nitrogen	100	3079.27	8.34	2880.95	2916.99	3442.96	3076.19	723.325	1180.44	1461.84	1001.67	2703.65	2916.99	3336.89	2866.05	1082.89	1636.72	1940.67	1384.47
Unannotated			15.8188	278.915							15.82_278.9150m/z	Positive			1	0.04765	0.000431901	0.000445867	2.5427	Control	Low Nitrogen	100	3763.36	15.6	4048.61	3837.91	4247.84	2919.09	1102.46	1837.2	1463.44	1517.15	3799.45	3837.91	4116.97	2719.68	1650.48	2547.36	1942.79	2096.95
Unannotated			16.2879	278.915							16.29_278.9151m/z	Positive			1	0.0287667	0.000729426	0.000680807	2.36077	Control	Low Nitrogen	100	3089.65	9.69	3658.77	2631.78	3780.99	2287.07	1161.13	1471.11	1297.33	1305.42	3433.6	2631.78	3664.5	2130.84	1738.32	2039.75	1722.27	1804.3
Unannotated			19.4363	278.915							19.44_278.9152m/z	Positive			1	0.116933	1.01604274235223E-05	2.95350427121135E-05	1.4585	Control	Low Nitrogen	100 - 1.25	21889.1	3.84	22657.1	21123.2	22676	21100.3	14752.8	14530.3	15840.5	14908.1	21262.7	21123.2	21977.4	19658.9	22086.4	20146.9	21029.1	20605.3
Unannotated			0.744967	279.093							0.74_279.0931m/z	Positive			1	0.3261	0.00109235	0.000958081	1.49246	Control	Low Nitrogen	100 - 14.8	448727	6.83	446152	437943	491516	419296	299847	345077	256926	300798	418695	437943	476373	390653	448900	478463	341083	415751
Unannotated			1.44858	279.16							1.45_279.1596m/z	Positive			1	0.207583	0.000493292	0.000494776	1.3482	Control	Low Nitrogen	100 - 15.2 - 0.0569	89338.8	3.04	92338.3	89533.5	85748.7	89734.8	68636.1	70279.1	58491.4	67653.7	86655.8	89533.5	83106.9	83604.9	102755	97444.9	77650.4	93508.3
Unannotated			1.70325	279.16							1.70_279.1596m/z	Positive			1	0.3281	0.000386623	0.000410035	1.32342	Control	Low Nitrogen	100 - 16.2 - 0.467	200713	3.46	206090	196991	192787	206984	164067	154897	138460	149223	193407	196991	186848	192845	245625	214772	183813	206251
Unannotated			0.61545	279.208							0.62_279.2077m/z	Positive			1	0.055	0.908193	0.294729	1.03453	Control	Low Nitrogen	100 - 21.3	2439.44	44.86	1551.94	3642.82	1473.01	3090	1739.55	2290.97	1365.3	4036.22	1456.43	3642.82	1427.63	2878.92	2604.28	3176.52	1812.5	5578.71
Unannotated			19.9747	279.232							19.97_279.2317m/z	Positive			1	0.0294	0.0862019	0.0417702	1.18145	Control	Low Nitrogen	100 - 17.3	3404.84	7.92	3690.76	3210.12	3576.49	3141.97	2539.25	2724.83	3554.42	2709.18	3463.63	3210.12	3466.3	2927.34	3801.5	3778.09	4718.67	3744.53
Unannotated			0.653283	280.153							0.65_280.1525m/z	Positive			1	0.0854	0.377015	0.143585	4.23717	Control	Low Nitrogen	100 - 3.43	6008.26	121.98	0	14937.7	9076.87	18.4517	0.111526	5670.09	0.940263	0.817394	0	14937.7	8797.23	17.1913	0.166965	7861.82	1.24825	1.12977
Unannotated			18.0453	280.911							18.05_280.9110m/z	Positive			1	0.0500167	0.0668182	0.0333438	5.90822	Control	Low Nitrogen	100	2773.34	3.98	2919.49	2718.25	2791.28	2664.33	0	0	794.247	1083.37	2739.83	2718.25	2705.29	2482.33	0	0	1054.4	1497.39
Unannotated			17.8811	280.911							17.88_280.9115m/z	Positive			1	0.0773167	0.0969339	0.0463276	7.66242	Control	Low Nitrogen	100	4169.39	3.2	4204.18	4000.82	4150.09	4322.48	610.307	0	856.256	709.977	3945.45	4000.82	4022.23	4027.21	913.688	0	1136.72	981.304
Unannotated			17.6145	280.912							17.61_280.9117m/z	Positive			1	0.10715	0.00188877	0.00151053	2.28772	Control	Low Nitrogen	100	5294.11	11.68	5252.08	5040.07	4722.16	6162.15	1427.85	2504.22	2569.03	2755.48	4928.86	5040.07	4576.68	5741.21	2137.63	3472.21	3410.52	3808.51
Unannotated			18.9716	280.912							18.97_280.9122m/z	Positive			1	0.106133	2.85450303263435E-05	6.00004545770947E-05	1.61523	Control	Low Nitrogen	100	11861.3	2.61	12270	11640	11933.2	11602.1	6601.33	8029.89	7268.65	7473.75	11514.9	11640	11565.5	10809.5	9882.83	11133.8	9649.51	10329.9
Unannotated			19.3238	280.912							19.32_280.9122m/z	Positive			1	0.0140667	0.00166665	0.00135698	1.62217	Control	Low Nitrogen	100	2189.36	3.44	2182.81	2249.51	2239.6	2085.51	1073.46	1555.21	1231.76	1538.16	2048.48	2249.51	2170.61	1943.05	1607.08	2156.36	1635.22	2125.99
Unannotated			19.0545	280.912							19.05_280.9122m/z	Positive			1	0.0259833	0.00613215	0.00413872	1.47013	Control	Low Nitrogen	100	3473.99	11.33	3650.21	3649.98	2885.13	3710.66	1924.42	2515.5	2331.08	2681.24	3425.57	3649.98	2796.24	3457.18	2881.04	3487.84	3094.63	3705.91
Unannotated			19.4316	280.912							19.43_280.9122m/z	Positive			1	0.0140667	7.35099502209291E-05	0.000117472	1.46979	Control	Low Nitrogen	100	2413.72	4.87	2343.31	2234.38	2560.2	2516.99	1540.52	1620.9	1724.28	1683.17	2199.1	2234.38	2481.32	2345.05	2306.3	2247.44	2289.08	2326.41
Unannotated			0.734533	281.102							0.73_281.1016m/z	Positive			1	0.3635	0.903404	0.293722	1.03305	Low Nitrogen	Control	100 - 6.96	235198	78.06	113091	121176	186823	489601	194013	116208	554501	76070.3	106132	121176	181068	456156	290455	161128	736128	105141
Unannotated			0.653283	281.137							0.65_242.1738n	Positive	M+H, M+K	242.174	1	0.0616	0.215833	0.0908576	1.49571	Control	Low Nitrogen	100 - 3.23	4944.97	27.25	2503.34	6735.75	6071.03	4469.74	2967.25	4331.02	2243.75	3682.34	2349.29	6735.75	5883.99	4164.4	4442.25	6005.13	2978.7	5089.59
Unannotated			0.70085	281.173							0.70_281.1729m/z	Positive			1	0.180383	0.338067	0.132083	1.73131	Control	Low Nitrogen	100	26002.9	58.72	19756.4	34380.4	42081.9	7792.81	23105.6	23523	1013.36	12434.6	18540.5	34380.4	40785.4	7260.48	34591.3	32615.6	1345.28	17186.7
Unannotated			0.67705	281.196							0.68_280.1892n	Positive	M+H, M+NH4	280.189	1	0.0714333	0.688492	0.235786	2.61744	Control	Low Nitrogen	100 - 7.96	15379.4	112.29	902.281	31522.9	29092.3	0	370.467	22819.6	0	312.869	846.754	31522.9	28196	0	554.626	31640.3	0	432.435
Unannotated			19.6421	281.197							19.64_281.1972m/z	Positive			1	0.247983	2.731588379834E-05	5.85176231908512E-05	1.47738	Control	Low Nitrogen	100 - 15	87732	3.32	88285.8	83933.1	87702.2	91006.9	55224.6	59708.8	63895.7	58704.6	82852.6	83933.1	85000.2	84790.1	82676.6	82788.8	84824.8	81139.3
Unannotated			19.5179	281.197							19.52_281.1974m/z	Positive			1	0.0198167	0.0973364	0.0464723	1.39739	Control	Low Nitrogen	100 - 7.73	1670.41	17.81	1295.08	1575.52	1956.43	1854.62	772.753	1628.28	1291.16	1089.33	1215.38	1575.52	1896.16	1727.93	1156.89	2257.67	1714.08	1505.63
Unannotated			0.61545	281.224							0.62_281.2237m/z	Positive			1	0.0787667	0.799488	0.266767	1.05192	Low Nitrogen	Control	100	3360.57	53.85	3072.29	1844.99	1717.89	6143.63	2160.85	2806.7	2428.85	6045.86	2883.21	1844.99	1664.97	5723.95	3235	3891.61	3224.43	8356.36
Unannotated			12.1394	281.225							12.14_281.2252m/z	Positive			1	0.0265167	0.169427	0.0742774	1.5809	Low Nitrogen	Control	100	2948.31	23.76	3352.21	1356.89	2150.34	600.375	3276.96	3369.44	1900.33	3246.52	3145.91	1356.89	2084.09	559.363	4905.93	4671.86	2522.79	4487.21
Unannotated			17.856	281.247							17.86_281.2471m/z	Positive			1	0.0648667	0.00743711	0.00487576	18.6291	Control	Low Nitrogen	100	1149.87	28.43	1007.53	937.875	1637.36	1016.7	0	0	246.897	0	945.527	937.875	1586.92	947.245	0	0	327.768	0
Unannotated			17.6145	281.247							17.61_281.2471m/z	Positive			1	0.0928333	0.00063186	0.000607817	2.99135	Control	Low Nitrogen	100	1631.55	8.72	1422.44	1661.4	1722.98	1719.37	334.669	746.984	586.842	513.187	1334.9	1661.4	1669.89	1601.92	501.032	1035.72	779.062	709.307
Unannotated			13.5608	281.293							13.56_298.2963n	Positive	M+H-H2O, M+H	298.296	1	0.259417	0.0963992	0.0461194	1.91992	Control	Low Nitrogen	100	16591.2	43.12	10063.8	13956.4	12241.4	30103.4	8955.67	6449.34	13763.3	5398.23	9444.45	13956.4	11864.2	28047	13407.5	8942.28	18271.5	7461.22
Unannotated			14.3194	281.293							14.32_281.2931m/z	Positive			1	0.07335	0.364894	0.139711	1.32126	Control	Low Nitrogen	100	10492	39.96	6664.34	7845.92	11153.1	16304.7	10061.4	5301.59	11250.4	5150.29	6254.21	7845.92	10809.5	15190.9	15062.9	7350.88	14935.4	7118.54
Unannotated			1.97888	281.296							1.98_281.2957m/z	Positive			1	0.615717	0.00947969	0.00605708	1.63072	Control	Low Nitrogen	100 - 19.9 - 0.503 - 0.425	383984	9.09	411365	396354	332768	395447	276305	161071	228972	275527	386049	396354	322516	368434	413655	223332	303972	380823
Unannotated			0.66545	282.148							0.67_282.1483m/z	Positive			1	0.0364833	0.135888	0.0615839	10.4023	Control	Low Nitrogen	100 - 29.2	2168.33	40.42	148.615	3137.5	291.755	5095.45	139.459	164.072	328.928	201.33	139.469	3137.5	282.766	4747.37	208.783	227.493	436.669	278.271
Unannotated			0.640567	282.169							0.64_282.1685m/z	Positive			1	0.0739167	0.135474	0.0614262	3.67493	Control	Low Nitrogen	100 - 25.3	7816.56	90.27	3821.99	17142	9166.5	1135.7	1004.02	6067.35	622.696	813.926	3586.78	17142	8884.09	1058.12	1503.11	8412.62	826.66	1124.98
Unannotated			18.6482	282.221							18.65_282.2211m/z	Positive			1	0.0450667	0.00410335	0.00292491	2.61704	Control	Low Nitrogen	100	2365.81	7.83	2368.65	2626.92	2237.73	2229.96	784.118	710.594	539.296	1582	2222.88	2626.92	2168.79	2077.63	1173.9	985.268	715.943	2186.58
Unannotated			19.2148	282.222							19.21_282.2216m/z	Positive			1	0.0810667	0.000217656	0.000261853	1.64738	Control	Low Nitrogen	100 - 11.3	4383.22	6.22	4706.03	4832.74	4159.62	3834.49	2423.53	2687.35	2804.47	2727.53	4416.42	4832.74	4031.47	3572.55	3628.26	3726.12	3723.08	3769.88
Unannotated			1.23678	282.222							1.24_282.2221m/z	Positive			1	0.35835	0.000491426	0.000493635	1.40284	Control	Low Nitrogen	100 - 48	18734.3	4.38	19711.8	17745.9	18527.2	18952.4	12112.2	14481.8	12554.8	14269.7	18498.7	17745.9	17956.4	17657.8	18133.1	20079.6	16667.2	19723.1
Unannotated			14.0072	282.276							14.01_282.2762m/z	Positive			1	0.0463667	0.375549	0.143137	1.3352	Control	Low Nitrogen	100 - 9.15	3956.51	46.08	3207.71	2941.51	2874.56	6802.25	2962.53	2576.48	4795.37	1518.58	3010.31	2941.51	2786	6337.58	4435.19	3572.39	6366.11	2098.93
Unannotated			13.8605	282.277							13.86_282.2770m/z	Positive			1	0.0867833	0.18959	0.081618	1.77308	Control	Low Nitrogen	100 - 11.4	5252.55	66.37	3456.8	3515.95	3555.88	10481.6	2094.55	1928.05	5914.85	1912.1	3244.06	3515.95	3446.33	9765.56	3135.75	2673.32	7852.27	2642.83
Unannotated			19.2896	282.277							19.29_282.2772m/z	Positive			1	0.0243667	0.0189892	0.0111022	1.84175	Control	Low Nitrogen	100 - 11.3	2569.93	10.22	2290.24	1938.62	2013.06	4037.82	1395.53	1197.49	1460.02	1528.47	2149.29	1938.62	1951.04	3761.99	2089.24	1660.37	1938.25	2112.59
Unannotated			10.9542	282.277							10.95_282.2772m/z	Positive			1	0.258733	0.192278	0.0825338	2.15731	Control	Low Nitrogen	100 - 14.3	35967.5	72.69	17152	17995.8	26332.6	82389.5	12666.9	9313.4	34719.7	9989.5	16096.4	17995.8	25521.3	76761.4	18963.6	12913.4	46092.1	13807.1
Unannotated			13.5521	282.278							13.55_282.2778m/z	Positive			1	0.376717	0.13026	0.0596138	1.75008	Control	Low Nitrogen	100 - 18.6	151310	43.47	97015.9	112625	123706	271893	85409.9	61715.6	139929	58781.5	91045.4	112625	119895	253320	127867	85571.2	185763	81245.5
Unannotated			14.3194	282.278							14.32_282.2781m/z	Positive			1	0.24105	0.374223	0.142755	1.33646	Control	Low Nitrogen	100 - 17.1	98122.2	40.33	65326.8	69198.7	94144.8	163818	86226.8	50000.1	109236	48215.5	61306.5	69198.7	91244.4	152628	129090	69327.2	145017	66641.7
Unannotated			3.50123	282.28							3.50_282.2796m/z	Positive			1	0.4301	0.399568	0.150796	1.8758	Control	Low Nitrogen	100 - 20.1	79616	49.03	196716	33611	49535.2	38601.9	71297.2	29592.5	25125.3	43760.2	184610	33611	48009.1	35964.9	106739	41031.2	33355.1	60483.7
Unannotated			0.70085	283.07							0.70_283.0698m/z	Positive			1	0.2701	0.181155	0.0785316	2.66663	Control	Low Nitrogen	100 - 5.94 - 1.49	367169	64.37	263137	422400	115429	667708	5237.92	112509	282927	150087	246943	422400	111873	622096	7841.66	155998	375600	207445
Unannotated			0.689367	283.115							0.69_283.1150m/z	Positive			1	0.0727167	0.0111227	0.00694951	3.39977	Control	Low Nitrogen	100 - 82.2	9658.29	11.54	8726.13	10289.9	8709.3	10907.8	806.458	2960.32	2684.42	4912.27	8189.11	10289.9	8440.98	10162.7	1207.35	4104.6	3563.7	6789.55
Unannotated			0.602967	283.143							0.60_283.1429m/z	Positive			1	0.0422833	0.374034	0.14271	2.77533	Control	Low Nitrogen	100	3099.5	118.92	1231.2	1306.45	338.637	9521.7	78.229	534.417	3058.69	795.864	1155.43	1306.45	328.204	8871.26	117.116	740.992	4060.57	1100.01
Unannotated			12.1394	283.205							12.14_283.2052m/z	Positive			1	0.609817	4.05383688916183E-05	7.68310112167802E-05	1.18572	Low Nitrogen	Control	100 - 12.7	204853	2.11	168227	170628	174544	177666	201876	206446	210213	200877	157874	170628	169166	165529	302228	286246	279068	277645
Unannotated			0.61545	284.164							0.62_284.1643m/z	Positive			1	0.132583	0.175485	0.076453	3.34182	Control	Low Nitrogen	100 - 12.4 - 5.24 - 0.394	95179.9	98.65	37426.8	100984	16920.5	225388	4057.07	14893.4	74658.4	20317	35123.5	100984	16399.3	209991	6073.82	20650.3	99112.9	28081.4
Unannotated			0.66545	284.208							0.67_284.2077m/z	Positive			1	0.0727167	0.986392	0.312166	2.72553	Control	Low Nitrogen	100 - 16.1 - 10.4	15211.4	100.64	4190.8	26573.2	30081.8	0	2313.29	18516.6	32.9445	1461.57	3932.9	26573.2	29155	0	3463.22	25674	43.7355	2020.13
Unannotated			0.628133	284.222							0.63_284.2223m/z	Positive			1	0.1041	0.861287	0.28276	12.7593	Control	Low Nitrogen	100 - 15	13741.4	120.29	8052.19	9144.07	37769.4	0	524.143	3039.87	267.325	476.534	7556.65	9144.07	36605.7	0	784.692	4214.91	354.888	658.647
Unannotated			4.21222	284.294							4.21_284.2944m/z	Positive			1	0.261283	9.14828774289944E-06	2.73703673674927E-05	1.78622	Control	Low Nitrogen	100 - 14.2	55992.5	3.78	60938.1	51323.2	57690.7	54017.9	32433.8	30505.1	30154.7	32294	57187.9	51323.2	55913.3	50327.9	48556.5	42296.5	40031.9	44635.6
Unannotated			2.2154	284.332							2.22_284.3317m/z	Positive			1	0.71415	0.0507999	0.0261631	1.33326	Control	Low Nitrogen	100 - 20.5 - 1.07	693397	11.55	814165	522916	766660	669846	445592	586563	544463	503682	764061	522916	743040	624088	667094	813294	722802	696170
Unannotated			18.058	285.057							18.06_285.0575m/z	Positive			1	0.0375	8.06043143675161E-07	5.65749565383111E-06	1.76342	Control	Low Nitrogen	100	3854.36	2.45	3767.25	3874.25	3797.34	3978.62	2078.89	2327.52	2205.31	2131.2	3535.41	3874.25	3680.35	3706.83	3112.29	3227.2	2927.66	2945.67
Unannotated			18.2752	285.058							18.28_262.0684n	Positive	M+NH4, M+Na	262.068	1	0.1385	1.29380432485338E-05	3.4781112301059E-05	2.05306	Control	Low Nitrogen	100 - 7.89	21111.6	7.08	23804.9	19611.8	20560.9	20468.7	9407.45	10867.5	9959.14	10897.9	22339.9	19611.8	19927.5	19070.5	14083.9	15068.3	13221.3	15062.7
Unannotated			17.3775	285.058							17.38_262.0684n	Positive	M+H, M+Na	262.068	1	0.0901167	0.000162172	0.000210124	2.04086	Control	Low Nitrogen	100 - 8.22	10354.7	6.86	11068.4	9399.77	10655.5	10295	4377.93	4456.1	5360.37	6100.29	10387.2	9399.77	10327.2	9591.71	6554.18	6178.57	7116.16	8431.58
Unannotated			17.6277	285.058							17.63_285.0577m/z	Positive			1	0.07905	0.00234352	0.00181146	1.75966	Control	Low Nitrogen	100 - 4.93	6305.03	8.67	6790.45	6136.56	6685.64	5607.48	3476.53	3392.69	2793.32	4669.86	6372.56	6136.56	6479.66	5224.43	5204.71	4704.11	3708.28	6454.5
Unannotated			15.4328	285.058							15.43_285.0579m/z	Positive			1	0.0325167	0.000617993	0.000595511	1.44624	Control	Low Nitrogen	100	2640.6	2.87	2718.17	2582.83	2568.57	2692.83	1570.44	1845.33	2055.36	1832.24	2550.89	2582.83	2489.44	2508.88	2351.1	2558.62	2728.6	2532.45
Unannotated			16.7154	285.058							16.72_285.0579m/z	Positive			1	0.205883	1.6769159851826E-06	8.84922954087192E-06	1.68627	Control	Low Nitrogen	100 - 6.92	13892	2.69	14840.6	13865	13708.8	13153.6	8001.55	8342.71	8493.09	8115.92	13927.3	13865	13286.5	12255	11979.1	11567.5	11275	11217.5
Unannotated			16.0745	285.058							16.07_285.0580m/z	Positive			1	0.0867833	0.000302963	0.000338803	1.7087	Control	Low Nitrogen	100 - 9.89	5286.48	4.91	5469.3	4989.35	5536.35	5150.9	2557.62	3386.66	3435.73	2995.4	5132.72	4989.35	5365.79	4799.03	3829.01	4695.75	4561.11	4140.13
Unannotated			16.161	285.058							16.16_285.0580m/z	Positive			1	0.0288333	0.00535492	0.00368085	1.76278	Control	Low Nitrogen	100 - 13.3	2949.26	6.39	3009.93	3318.75	2007.66	3460.7	1547.97	1718.56	1794.68	1631.08	2824.7	3318.75	1945.81	3224.3	2317.46	2382.85	2382.53	2254.42
Unannotated			16.5996	285.058							16.60_285.0581m/z	Positive			1	0.0957667	2.49358417747647E-06	1.14879206167596E-05	2.8151	Control	Low Nitrogen	100 - 8.72	10106.6	8.24	10897.4	10446.5	10197	8885.42	3264.54	3645.1	3483.38	3967.51	10226.8	10446.5	9882.84	8278.44	4887.33	5054.09	4624.36	5483.74
Unannotated			18.849	285.058							18.85_262.0689n	Positive	M+H, M+NH4, M+Na	262.069	1	1.31477	7.42107562068384E-06	2.3773842710151E-05	1.70426	Control	Low Nitrogen	100 - 12.2 - 0.0635	662235	3.72	694681	644478	667958	641824	355136	398149	386919	414106	651930	644478	647379	597980	531673	552050	513655	572361
Unannotated			15.7653	285.058							15.77_285.0582m/z	Positive			1	0.03445	8.055769468851E-05	0.00012516	1.9677	Control	Low Nitrogen	100 - 7.24	2892.64	9.92	2567.55	3136	3132.17	2734.82	1611.44	1585.13	1314.43	1369.23	2409.54	3136	3035.68	2548	2412.49	2197.84	1744.97	1892.5
Unannotated			16.4455	285.058							16.45_285.0582m/z	Positive			1	0.109117	1.84233063642569E-05	4.39876464017857E-05	2.16827	Control	Low Nitrogen	100 - 8.45	9746.02	4.55	9937.1	9868.89	9095.15	10082.9	3979.36	4120.88	4763.99	5115.16	9325.56	9868.89	8814.94	9394.17	5957.49	5713.76	6324.44	7069.97
Unannotated			15.5894	285.058							15.59_285.0582m/z	Positive			1	0.0278167	0.00456181	0.00320993	1.86149	Control	Low Nitrogen	100 - 12.8	2455.69	17.2	3056.66	1906.7	2749.93	2109.47	1087.35	1604.37	1387.55	1197.55	2868.55	1906.7	2665.21	1965.37	1627.87	2224.53	1842.05	1655.21
Unannotated			14.052	285.058							14.05_285.0582m/z	Positive			1	0.0235333	0.000326608	0.000359	1.77717	Control	Low Nitrogen	100 - 8.69	2308.33	0.9	2548.27	1953.99	2669.4	2061.67	1290.75	1296.58	1292.22	1315.98	2391.45	1953.99	2587.16	1920.83	1932.38	1797.76	1715.49	1818.9
Unannotated			5.50995	285.058							5.51_285.0582m/z	Positive			1	0.304967	4.1243006040359E-06	1.62034806356704E-05	1.52268	Control	Low Nitrogen	100 - 9.86	62469.5	2.28	64041.6	61090.3	61451.1	63294.9	38637.8	41057	43489.4	40919.8	60100.4	61090.3	59557.9	58971.2	57844.5	56927.2	57734.4	56557.8
Unannotated			4.34438	285.058							4.34_284.0509n	Positive	M+H, M+Na	284.051	1	0.0973833	2.84874585554373E-06	1.24929006697104E-05	1.61725	Control	Low Nitrogen	100 - 9.07	23999.6	2.25	24745.1	23480.9	23783.3	23989.1	14166.8	14199.5	15754.5	15238.2	23222.3	23480.9	23050.5	22350.4	21209	19688.2	20915	21061.6
Unannotated			13.7371	285.058							13.74_285.0582m/z	Positive			1	0.0401667	0.0175271	0.0103495	1.39444	Control	Low Nitrogen	100 - 10.7	4086.53	13.94	4270.66	4654.2	3301.81	4119.47	2512.48	3017.14	2700.74	3492.03	4007.84	4654.2	3200.08	3838.06	3761.42	4183.38	3585.38	4826.56
Unannotated			13.9948	285.221							13.99_285.2208m/z	Positive			1	0.06925	9.29460438395813E-05	0.00013922	2.10815	Low Nitrogen	Control	100 - 6.93	7704.99	11.19	3413.16	3799.72	3236.6	4169.98	7794.34	8558.08	7958.54	6508.99	3203.11	3799.72	3136.88	3885.12	11668.9	11866.1	10565.4	8996.48
Unannotated			19.6327	285.221							19.63_285.2209m/z	Positive			1	0.2025	0.0292187	0.0161341	1.10362	Control	Low Nitrogen	100 - 13.5	7833.62	3.86	7610.16	7322.35	8158.13	8243.85	7172.57	7393.66	7092.33	6733.96	7141.82	7322.35	7906.79	7680.7	10738	10251.6	9415.43	9307.42
Unannotated			15.6391	285.221							15.64_285.2211m/z	Positive			1	0.0619	9.96272304598644E-05	0.000147221	1.76695	Control	Low Nitrogen	100 - 15.9	3215.97	3.24	3210.47	3001.02	3777.43	2874.94	1795.49	1760.81	1824.5	1899.46	3012.89	3001.02	3661.06	2678.55	2688.02	2441.43	2422.11	2625.36
Unannotated			5.51463	285.221							5.51_285.2212m/z	Positive			1	0.0779	0.889055	0.29007	1.05774	Control	Low Nitrogen	100 - 16.8	5381.69	17.4	3732.82	6760.1	4057.58	6976.26	6255.4	4180.53	5214.6	4701.18	3503.1	6760.1	3932.57	6499.7	9364.94	5796.47	6922.65	6497.79
Unannotated			16.2717	285.221							16.27_285.2213m/z	Positive			1	0.0545333	0.00325866	0.00240949	1.6351	Control	Low Nitrogen	100	2175.27	12.63	2518.02	2298.28	2160.02	1724.78	1460.9	1469.97	1271.6	1118.96	2363.05	2298.28	2093.48	1606.96	2187.11	2038.18	1688.11	1546.58
Unannotated			16.2334	285.221							16.23_285.2213m/z	Positive			1	0.0235167	7.26129513592966E-05	0.000116698	2.06217	Control	Low Nitrogen	100	1375.95	6.51	1245.76	1391.11	1445.68	1421.23	597.64	643.363	808.455	619.475	1169.1	1391.11	1401.14	1324.15	894.724	892.049	1073.27	856.214
Unannotated			5.45043	285.221							5.45_285.2213m/z	Positive			1	0.03725	0.562213	0.199713	1.08878	Low Nitrogen	Control	100 - 19.9	4024.82	16.69	2405.1	4244.91	3248.1	4888.42	4750.26	3185.1	3840.94	4322.97	2257.09	4244.91	3148.03	4554.48	7111.6	4416.28	5099.04	5975.05
Unannotated			13.8472	285.222							13.85_285.2215m/z	Positive			1	0.03575	0.0352521	0.0190478	1.27053	Low Nitrogen	Control	100	890.593	5.05	684.452	826.34	545.426	747.621	922.83	913.65	824.345	901.55	642.33	826.34	528.622	696.55	1381.56	1266.81	1094.36	1246.09
Unannotated			14.1055	285.222							14.11_285.2216m/z	Positive			1	0.138983	0.000161381	0.000209585	1.81795	Low Nitrogen	Control	100 - 18.7 - 3.49	9621.08	7	5394.59	5661.27	5334.49	4778.69	9937.71	10633.6	8007.04	9905.98	5062.61	5661.27	5170.14	4452.25	14877.7	14743.9	10629.8	13691.7
Unannotated			3.37057	285.222							3.37_284.2145n	Positive	M+H-H2O, M+H	284.214	1	0.556333	0.948077	0.30421	1.08032	Control	Low Nitrogen	100 - 21.5 - 2.2	581465	24.47	332666	803577	374893	814724	647325	359670	518994	626947	312193	803577	363343	759069	969107	498698	688991	866542
Unannotated			16.9457	285.257							16.95_285.2568m/z	Positive			1	0.08765	8.32933103056543E-06	2.56821239523512E-05	2.2576	Low Nitrogen	Control	100 - 8.56	8947.66	7.05	4089.08	4290.9	3802.44	3671	8433.23	10006.4	8142.69	9208.31	3837.43	4290.9	3685.29	3420.23	12625.4	13874.3	10809.8	12727.4
Unannotated			17.5135	285.257							17.51_285.2571m/z	Positive			1	0.0840833	0.00815384	0.00529224	1.52104	Low Nitrogen	Control	100	10881.3	12.73	7615.38	6601.58	6208.14	8190.19	9304.01	9334.9	13085.7	11800.5	7146.72	6601.58	6016.87	7630.71	13929	12943.2	17371.9	16310.2
Unannotated			19.9934	285.279							19.99_285.2787m/z	Positive			1	0.27285	0.000255194	0.000297259	1.54773	Control	Low Nitrogen	100 - 18.2 - 0.141	72508.6	5.12	72942.4	67697.2	72637.7	76757.1	40217.1	50702.6	48652	47821.3	68453.4	67697.2	70399.8	71513.8	60208.9	70301.2	64588	66096.7
Unannotated			2.65333	285.29							2.65_285.2905m/z	Positive			1	0.1301	0.227692	0.0950332	1.06789	Control	Low Nitrogen	100 - 16.9	23593.2	6.36	21469.6	23621.3	24484.5	24797.4	23098.6	23353.4	22054.2	19866.9	20148.3	23621.3	23730.2	23103.4	34580.8	32380.5	29278.1	27459.3
Unannotated			1.42033	286.274							1.42_286.2745m/z	Positive			1	0.1929	6.69803939853386E-05	0.000110259	3.68355	Control	Low Nitrogen	100 - 18.3	36672.7	15.46	29532.7	34718.2	41590.3	40849.8	7176.49	11836.7	10316	10494.1	27715.2	34718.2	40308.9	38059.3	10743.9	16412	13695	14504.6
Unannotated			1.2568	286.275							1.26_286.2745m/z	Positive			1	0.0303333	1.52298155138286E-05	3.86378027654687E-05	3.2765	Control	Low Nitrogen	100 - 17.4	4754.08	2.54	3612.73	4725.91	5252.99	5424.69	1399.97	1480.2	1447.87	1475.82	3390.4	4725.91	5091.15	5054.12	2095.89	2052.36	1922.13	2039.82
Unannotated			1.1801	286.275							1.18_286.2745m/z	Positive			1	0.0636667	1.84581744994139E-05	4.40332625971664E-05	2.70872	Control	Low Nitrogen	100 - 17	7409.35	9.86	6239.8	7100.9	8395.7	7901	2446.69	2619.04	3078.23	2797.54	5855.8	7100.9	8137.05	7361.27	3662.93	3631.4	4086.5	3866.65
Unannotated			2.46702	286.311							2.47_286.3109m/z	Positive			1	0.500333	1.04001130798448E-05	2.98896486082038E-05	1.95577	Low Nitrogen	Control	100 - 19.5	495867	3.74	246275	246677	254700	266509	535228	517111	497329	433800	231119	246677	246853	248303	801288	716995	660230	599582
Unannotated			0.640567	287.111							0.64_287.1114m/z	Positive			1	0.0373167	0.323397	0.127187	3.67111	Control	Low Nitrogen	100	940.651	114.77	11.5091	1865.53	1885.57	0	0	1024.92	0	0	10.8009	1865.53	1827.48	0	0	1421.1	0	0
Unannotated			0.67705	287.148							0.68_287.1478m/z	Positive			1	0.0612333	0.261217	0.106449	2.36484	Control	Low Nitrogen	100 - 12.8	4562.93	90.83	1815.93	6834.21	9200.13	401.465	515.813	6636.93	383.548	181.66	1704.18	6834.21	8916.69	374.041	772.222	9202.37	509.18	251.084
Unannotated			0.67705	287.197							0.68_286.1897n	Positive	M+H, M+K	286.19	1	0.0939667	0.259413	0.10586	1.5076	Control	Low Nitrogen	100 - 6.88	19690.5	42.34	13924.9	25645.1	27956.7	11235.4	17161.1	17986.2	5909.74	11186.5	13068	25645.1	27095.4	10467.9	25691.8	24938.5	7845.48	15461.5
Unannotated			0.640567	287.234							0.64_287.2341m/z	Positive			1	0.05	0.602058	0.211367	1.42294	Control	Low Nitrogen	100 - 13.5	2476.62	74.38	2201.71	4157.86	3546.91	0	955.962	4404.45	477.945	1123.61	2066.21	4157.86	3437.64	0	1431.17	6106.95	634.496	1553.01
Unannotated			1.04048	288.29							1.04_288.2899m/z	Positive			1	0.360417	0.908243	0.294729	1.02767	Low Nitrogen	Control	100 - 14.7	119932	49.61	77663.6	93458.4	92837.3	202854	93444.1	77920.7	243728	64635.8	72884.1	93458.4	89977.2	188997	139895	108040	323561	89337.1
Unannotated			17.1617	288.943							17.16_288.9433m/z	Positive			1	0.114133	0.00012151	0.000169889	3.25232	Control	Low Nitrogen	100 - 0.763	15978.1	15.91	18348.9	12956.9	14815.5	17791	3666.2	4571.24	5399.84	6014.02	17219.7	12956.9	14359.1	16575.7	5488.65	6338.21	7168.57	8312.35
Unannotated			17.6277	288.943							17.63_249.9802n	Positive	M+K, 2M+H	249.98	1	0.216667	3.3976073066766E-05	6.76494895286311E-05	2.14319	Control	Low Nitrogen	100 - 3.85	58687.7	8.21	59752.3	53931.6	56109.4	64957.3	24063	26170.5	27803.7	31496	56075.1	53931.6	54380.8	60520	36024.6	36286.5	36910.9	43532.5
Unannotated			6.54043	288.944							6.54_288.9435m/z	Positive			1	0.01495	0.0128397	0.00787785	1.60303	Control	Low Nitrogen	100	2353.07	13.11	2539.81	1892.28	2469.02	2511.16	1157.53	1184.92	1850.29	1678.83	2383.51	1892.28	2392.95	2339.62	1732.93	1642.94	2456.35	2320.41
Unannotated			15.9022	288.944							15.90_288.9436m/z	Positive			1	0.0774833	4.77740096908041E-05	8.62681316720637E-05	2.3622	Control	Low Nitrogen	100 - 1.93	17396.3	8.55	19286.9	17837	16510.3	15950.9	6202.76	6766.42	8380.36	8108.19	18100	17837	16001.7	14861.2	9286.13	9381.92	11125.4	11206.8
Unannotated			16.3795	288.944							16.38_249.9806n	Positive	M+K, 2M+H	249.981	1	0.499983	2.33747288613806E-06	1.10673484365783E-05	2.3552	Control	Low Nitrogen	100 - 6.53 - 1.8	225189	4.25	235535	217639	231095	216487	83908.9	95773.3	101951	100822	221040	217639	223975	201699	125620	132794	135345	139353
Unannotated			15.0241	288.944							15.02_288.9438m/z	Positive			1	0.202617	3.84638887863664E-05	7.41538693966757E-05	2.21912	Control	Low Nitrogen	100 - 2.67	52937.6	7.96	57220.2	55280.3	51562.1	47687.8	20596.9	24811.5	22473.3	27539.1	53698.8	55280.3	49973.6	44430.2	30835.6	34402.2	29834.5	38063.5
Unannotated			14.6814	288.944							14.68_288.9438m/z	Positive			1	0.215583	0.0017361	0.00140411	1.85394	Control	Low Nitrogen	100 - 2.75	39879	14.96	47860.3	40999.2	34881.9	35774.4	17011.6	21671.1	20907.2	26451.8	44915	40999.2	33807.2	33330.6	25467.9	30047.9	27755.4	36560.6
Unannotated			15.6331	288.944							15.63_288.9438m/z	Positive			1	0.301367	5.33124141726127E-05	9.30220765957719E-05	2.08037	Control	Low Nitrogen	100 - 3.19	57897.9	7.86	64269.2	54343.8	58070.2	54908.4	23237.7	27758.8	30280.3	30045.3	60314.1	54343.8	56281.1	51157.5	34789	38488.7	40198.7	41527.5
Unannotated			12.9346	288.944							12.93_288.9439m/z	Positive			1	0.102683	0.000262503	0.000303335	5.74659	Control	Low Nitrogen	100	13679.5	1.8	13437	13511.4	13957.9	13811.6	1169.82	1978.92	3137.49	3235.56	12610.1	13511.4	13527.9	12868.1	1751.33	2743.85	4165.18	4472.07
Unannotated			6.10168	288.944							6.10_288.9439m/z	Positive			1	0.0165833	0.00100842	0.00089515	1.54837	Control	Low Nitrogen	100	2675.52	8.15	2684.87	2732.34	2904.13	2380.74	1431.31	1813.94	1817.03	1849.55	2519.65	2732.34	2814.66	2218.11	2142.81	2515.11	2412.2	2556.38
Unannotated			19.4716	288.944							19.47_288.9439m/z	Positive			1	0.86155	4.47544237103248E-06	1.70798706352549E-05	1.5824	Control	Low Nitrogen	100 - 4.82 - 1.26	300662	4.03	318487	293337	298128	292695	177824	194506	193581	194105	298887	293337	288943	272701	266219	269691	256989	268284
Unannotated			5.15197	288.944							5.15_288.9439m/z	Positive			1	0.0153667	0.00567374	0.00386576	1.63582	Control	Low Nitrogen	100	2687.82	5.33	2604.96	2558.2	2706.22	2881.89	1151.23	1665.35	2008.19	1747.62	2444.65	2558.2	2622.85	2685.02	1723.49	2309.08	2665.98	2415.5
Unannotated			15.2509	288.944							15.25_249.9808n	Positive	M+K, 2M+H	249.981	1	0.249967	4.25176215355094E-05	7.89189820487478E-05	2.35536	Control	Low Nitrogen	100 - 5.82	116773	8.46	130346	114086	115928	106733	42841.5	55939.6	44392.9	55136.9	122324	114086	112357	99442.3	64137.9	77562.6	58933.8	76208.2
Unannotated			7.16318	288.944							7.16_288.9440m/z	Positive			1	0.0283333	0.00694506	0.00459632	1.60633	Control	Low Nitrogen	100 - 3.52	3585.55	14.98	3574.44	4210.55	3656.67	2900.54	1690.71	2303.24	2448.22	2486.39	3354.47	4210.55	3544.01	2702.4	2531.16	3193.53	3250.14	3436.59
Unannotated			13.1141	288.944							13.11_288.9440m/z	Positive			1	0.03895	0.000908755	0.000818378	2.53944	Control	Low Nitrogen	100 - 2.06	5574.19	2.01	5667.25	5610.65	5411.05	5607.83	1349.04	2135.72	2657.85	2637.58	5318.48	5610.65	5244.34	5224.76	2019.64	2961.26	3528.43	3645.56
Unannotated			11.1636	288.944							11.16_288.9440m/z	Positive			1	0.0215	0.000237259	0.000281317	3.99179	Control	Low Nitrogen	100 - 2.77	3078.37	12.05	3366.3	3158.95	2536.85	3251.41	579.048	564.625	1182.67	758.364	3159.13	3158.95	2458.69	3029.3	866.891	782.875	1570.05	1048.18
Unannotated			11.7569	288.944							11.76_288.9440m/z	Positive			1	0.364567	2.31085107191831E-05	5.19337689606888E-05	1.61289	Control	Low Nitrogen	100 - 3.12	64084.4	2.94	66275.3	63156.5	62007.4	64898.3	35546.6	39944.6	42251.2	41188.7	62196.7	63156.5	60097.1	60465.1	53216.6	55384.8	56090.6	56929.5
Unannotated			14.4031	288.944							14.40_288.9440m/z	Positive			1	0.238467	0.000209507	0.000254571	1.97489	Control	Low Nitrogen	100 - 2.8	37664	9.21	41034.2	39177	32931.1	37513.9	15809.4	18265.1	20037.6	22173.8	38508.9	39177	31916.6	34951.3	23668.1	25325.3	26600.9	30647.8
Unannotated			11.2954	288.944							11.30_288.9440m/z	Positive			1	0.0154167	2.96103152008786E-05	6.15887070253831E-05	2.8409	Control	Low Nitrogen	100	3321.38	10.22	2897.6	3535.86	3647.39	3204.66	975.887	1094.65	1408.88	1197.09	2719.28	3535.86	3535.02	2985.75	1461	1517.77	1870.36	1654.57
Unannotated			7.2148	288.944							7.21_288.9440m/z	Positive			1	0.0184333	0.000911651	0.000820722	1.64971	Control	Low Nitrogen	100	2762.24	5.15	2596.7	2699.06	2837.41	2915.8	1680.95	1772.28	1919.6	1324.68	2436.89	2699.06	2749.99	2716.62	2516.55	2457.34	2548.36	1830.93
Unannotated			11.3603	288.944							11.36_288.9440m/z	Positive			1	0.0755667	0.00992772	0.00629583	2.10146	Control	Low Nitrogen	100 - 2.81	10457.5	15.66	12499.6	11222.8	12120.7	5986.76	3981.61	5061.2	5884.82	4977.48	11730.4	11222.8	11747.3	5577.8	5960.85	7017.56	7812.41	6879.68
Unannotated			9.80483	288.944							9.80_288.9440m/z	Positive			1	0.0338833	0.000773707	0.000715936	1.98799	Control	Low Nitrogen	100 - 2.25	5094.33	2.66	5211.58	4956.54	4999.36	5209.83	1867.8	2423.18	2856.08	3103.16	4890.86	4956.54	4845.34	4853.94	2796.27	3359.84	3791.59	4289.07
Unannotated			9.46833	288.944							9.47_288.9440m/z	Positive			1	0.0187667	0.000433567	0.000446926	2.21624	Control	Low Nitrogen	100 - 3.39	2879.47	14.05	3478.59	2658.33	2613.43	2767.52	1043.24	1170.84	1379.72	1603.24	3264.52	2658.33	2532.91	2578.47	1561.84	1623.41	1831.65	2215.93
Unannotated			13.4065	288.944							13.41_288.9440m/z	Positive			1	0.139833	3.90873408933068E-05	7.47013767240488E-05	2.02165	Control	Low Nitrogen	100 - 2.68	19636.5	7.18	20194	18075.3	18974.1	21302.6	8274.35	9652.21	10417.6	10508.2	18951.2	18075.3	18389.6	19847.4	12387.5	13383.2	13830	14524.1
Unannotated			8.14173	288.944							8.14_288.9440m/z	Positive			1	0.0153667	0.00220263	0.00172258	1.60128	Control	Low Nitrogen	100	2566.91	6.92	2541.46	2385.08	2529.95	2811.14	1229.02	1637.62	1817.48	1728.05	2385.06	2385.08	2452.01	2619.11	1839.96	2270.63	2412.79	2388.44
Unannotated			9.67315	288.944							9.67_288.9440m/z	Positive			1	0.0879833	3.24896505388139E-06	1.37493836459061E-05	1.88776	Control	Low Nitrogen	100 - 3.63	14667.7	4.13	15202	14084.6	14203.8	15180.2	7329.44	7338.47	8303.48	8108.03	14266.5	14084.6	13766.2	14143.2	10972.9	10175.1	11023.3	11206.6
Unannotated			7.26235	288.944							7.26_288.9441m/z	Positive			1	0.0257333	7.27971688335716E-05	0.000116806	1.82151	Control	Low Nitrogen	100 - 4.15	3441.77	1.46	3402.8	3482.78	3394.21	3487.28	1660.01	1837.91	1823.71	2236.41	3193.39	3482.78	3289.64	3249.06	2485.2	2548.34	2421.07	3091.08
Unannotated			13.7656	288.944							13.77_288.9441m/z	Positive			1	0.118633	0.00148194	0.00122988	1.82481	Control	Low Nitrogen	100 - 2.19	16689.8	14.42	17990.3	18932	13436.6	16400.1	7450.67	8903.44	9310.07	10920	16883.2	18932	13022.7	15279.8	11154.4	12345	12359.6	15093.2
Unannotated			7.48737	288.944							7.49_288.9441m/z	Positive			1	0.0140833	0.00828911	0.00536958	1.62393	Control	Low Nitrogen	100	2545.75	8.76	2557.33	2227.01	2690.68	2707.97	1073.82	1767.37	1811.47	1617.92	2399.95	2227.01	2607.78	2522.99	1607.61	2450.53	2404.83	2236.22
Unannotated			14.2576	288.944							14.26_288.9442m/z	Positive			1	0.243617	9.68197991803033E-05	0.00014356	1.9837	Control	Low Nitrogen	100 - 3.13	39368.6	10.25	44521.2	40366.4	38301.3	34285.4	17738.6	21381.2	18481.1	21783.2	41781.3	40366.4	37121.3	31943.4	26556.5	29645.9	24534.6	30107.9
Unannotated			8.21432	288.944							8.21_288.9442m/z	Positive			1	0.0234667	0.000785092	0.000724771	1.70025	Control	Low Nitrogen	100 - 3.98	3529.1	7.37	3894.03	3538.01	3342.25	3342.1	1687.2	2465.24	2130.26	2019.83	3654.39	3538.01	3239.28	3113.8	2525.91	3418.16	2828.03	2791.73
Unannotated			7.40283	288.944							7.40_288.9442m/z	Positive			1	0.0187667	8.94846656909198E-05	0.000135494	1.6784	Control	Low Nitrogen	100 - 3.1	3313.38	5.94	3505.99	3049.42	3290.59	3407.53	2100.83	1779.38	2162.6	1853.72	3290.23	3049.42	3189.21	3174.76	3145.14	2467.18	2870.96	2562.14
Unannotated			0.653283	289.083							0.65_266.0935n	Positive	M+Na, 2M+H	266.093	1	0.0612333	0.388504	0.147217	2.26927	Control	Low Nitrogen	100 - 4.83	7287.69	39.52	3197.08	10462.7	1458.53	14032.4	2724.75	2853.67	5067.49	2199.98	3000.33	10462.7	1413.59	13073.8	4079.21	3956.73	6727.36	3040.73
Unannotated			0.66545	289.163							0.67_288.1560n	Positive	M+H-H2O, M+H, M+Na	288.156	1	0.09655	0.313267	0.124235	1.5776	Control	Low Nitrogen	100 - 29.1 - 6.98	20426.7	51.71	15641.5	25614.6	32185.2	8265.46	11690.1	22560.1	7095.8	10445.7	14679	25614.6	31193.6	7700.84	17501.2	31280.6	9420.04	14437.6
Unannotated			0.77825	289.179							0.78_289.1794m/z	Positive			1	0.112467	0.355918	0.136893	Infinity	Control	Low Nitrogen	100	5395.89	200	0	0	21583.5	0	0	0	0	0	0	0	20918.6	0	0	0	0	0
Unannotated			2.69793	289.274							2.70_289.2735m/z	Positive			1	0.266317	0.0570556	0.0290424	2.01904	Control	Low Nitrogen	100 - 64.6	8016.84	41.14	4658.52	10145	11467	5796.8	2724.26	6836.02	3155.68	3166.52	4371.83	10145	11113.8	5400.82	4078.48	9478.42	4189.33	4376.64
Unannotated			3.09778	289.274							3.10_289.2737m/z	Positive			1	0.0367833	0.0433651	0.0228265	1.63055	Control	Low Nitrogen	100 - 99.1	1137.57	20.92	1155.35	1231.99	1359.24	803.701	457.813	1021.06	669.643	642.125	1084.25	1231.99	1317.36	748.799	685.39	1415.74	888.986	887.521
Unannotated			2.77322	289.274							2.77_289.2737m/z	Positive			1	0.32355	0.0491559	0.0254205	1.85445	Control	Low Nitrogen	100 - 60.5	13004.5	33.24	9136.7	16139.7	17308.2	9433.44	4942.21	11730.9	5762.38	5614.96	8574.42	16139.7	16775	8789.03	7398.97	16265.4	7649.85	7760.78
Unannotated			1.052	290.269							1.05_290.2693m/z	Positive			1	0.119667	0.500474	0.18171	1.2925	Low Nitrogen	Control	100 - 14.5	7994.84	32.8	5725.3	4268.52	9053.21	5695.24	14635.4	5457.46	6147.97	5738.49	5372.96	4268.52	8774.29	5306.19	21910.7	7566.99	8161.75	7931.52
Unannotated			17.3519	290.94							17.35_290.9397m/z	Positive			1	0.0407167	0.000214478	0.000259483	2.84486	Control	Low Nitrogen	100	2787.42	11.02	3049.49	2739.75	2987.68	2372.76	897.956	1240.4	706.679	1074.2	2861.82	2739.75	2895.63	2210.67	1344.33	1719.87	938.153	1484.72
Unannotated			18.058	290.94							18.06_290.9399m/z	Positive			1	0.0501333	0.0101614	0.00641925	3.7335	Control	Low Nitrogen	100	3374.3	4.64	3407.08	3144.26	3475.28	3470.6	230.821	784.83	1077.66	1521.86	3197.4	3144.26	3368.21	3233.52	345.562	1088.2	1430.65	2103.45
Unannotated			17.4269	290.94							17.43_290.9401m/z	Positive			1	0.0377333	6.09619446338971E-05	0.00010271	3.46085	Control	Low Nitrogen	100	2693.74	9.64	2824.06	2461.61	2493.4	2995.88	615.167	705.189	727.515	1065.51	2650.26	2461.61	2416.58	2791.23	920.965	977.773	965.813	1472.7
Unannotated			17.6407	290.94							17.64_290.9401m/z	Positive			1	0.09295	0.000359987	0.000387027	2.03601	Control	Low Nitrogen	100	6211.99	10.53	6175.5	5632.18	5905.62	7134.64	2624.47	2624.75	3233.68	3721.31	5795.46	5632.18	5723.68	6647.26	3929.08	3639.33	4292.87	5143.46
Unannotated			16.2028	290.94							16.20_290.9403m/z	Positive			1	0.0567	6.70643910863911E-05	0.00011033	2.38487	Control	Low Nitrogen	100	4413.78	11.55	3806.02	4381.29	4414.64	5053.16	1531.63	1816.17	2109.72	1945.45	3571.79	4381.29	4278.63	4707.97	2293	2518.19	2800.76	2688.92
Unannotated			16.7945	290.94							16.79_290.9404m/z	Positive			1	0.18625	5.42860528848221E-05	9.44848638531361E-05	2.02168	Control	Low Nitrogen	100	11492.7	9.25	12688.1	11704.5	10108.4	11469.8	4953.87	5987.88	6262.71	5534.36	11907.3	11704.5	9796.93	10686.3	7416.42	8302.44	8314.07	7649.38
Unannotated			15.8188	290.94							15.82_290.9405m/z	Positive			1	0.0337667	0.000578447	0.000564289	2.75411	Control	Low Nitrogen	100	2435.52	14.79	2838.54	2552.63	2372.43	1978.49	580.646	891.577	1041.86	1023.21	2663.86	2552.63	2299.34	1843.34	869.283	1236.21	1383.13	1414.24
Unannotated			19.0105	290.941							19.01_290.9406m/z	Positive			1	0.01545	0.062242	0.0313398	1.70855	Control	Low Nitrogen	100	2249.8	27.43	2604.82	2510.72	2557.57	1326.08	1301.76	1364.53	1804.09	796.783	2444.52	2510.72	2478.77	1235.49	1948.86	1891.98	2395.02	1101.28
Unannotated			16.4211	290.941							16.42_290.9406m/z	Positive			1	0.03405	0.000350247	0.000379725	2.06771	Control	Low Nitrogen	100	3240.77	10.1	3482.55	3191.25	2796.71	3492.59	1511.75	1226.66	1806.23	1724.65	3268.23	3191.25	2710.55	3254	2263.23	1700.81	2397.87	2383.74
Unannotated			18.967	290.941							18.97_290.9406m/z	Positive			1	0.0213667	0.032921	0.0179304	1.30127	Control	Low Nitrogen	100	2919.5	11.89	3158.3	2620.6	2523.3	3375.82	1849.63	2365.04	2323.65	2436.02	2963.93	2620.6	2445.56	3145.22	2769.08	3279.23	3084.77	3366.98
Unannotated			0.734533	291.192							0.73_291.1917m/z	Positive			1	0.438417	0.0176455	0.0104081	1.4208	Control	Low Nitrogen	100	251891	14.4	242199	202607	297680	265078	163363	183052	152267	210474	227294	202607	288509	246970	244570	253808	202142	290909
Unannotated			0.969083	291.229							0.97_291.2290m/z	Positive			1	0.328183	0.00108209	0.000950276	1.57651	Control	Low Nitrogen	100 - 10.6	330883	7.81	340533	338840	351163	292995	201503	243058	176840	218131	319577	338840	340344	272980	301670	337009	234764	301493
Unannotated			0.712	292.176							0.71_292.1756m/z	Positive			1	0.136433	0.906501	0.294367	1.17173	Control	Low Nitrogen	100 - 13.2	134219	94.16	249942	13506.7	12549.2	260877	31816.6	14178.5	181394	230800	234560	13506.7	12162.5	243057	47632.4	19659.1	240810	319002
Unannotated			0.653283	292.213							0.65_292.2128m/z	Positive			1	0.1504	0.01336	0.00816299	1.5835	Control	Low Nitrogen	100 - 14.8	38417.7	13.5	37809.2	45917.7	34603.2	35340.9	32764	19404.6	19978.3	24898.6	35482.4	45917.7	33537.1	32926.7	49050.8	26905.3	26522.2	34413.8
Unannotated			0.203267	292.956							0.20_292.9559m/z	Positive			1	0.0140667	0.000157021	0.000205452	1.44441	Control	Low Nitrogen	100 - 5.9	2138.25	6.27	2056.05	2051.4	2109.03	2336.54	1395.11	1546.86	1573.37	1406.12	1929.51	2051.4	2044.06	2176.93	2088.61	2144.79	2088.73	1943.49
Unannotated			0.42095	292.956							0.42_292.9560m/z	Positive			1	0.0150167	7.17987416465338E-06	2.32141134868593E-05	1.48168	Control	Low Nitrogen	100 - 5.98	2472.78	2.59	2436.47	2429.67	2457.94	2567.05	1608.25	1658.79	1788.52	1620.04	2286.53	2429.67	2382.22	2391.69	2407.7	2299.98	2374.36	2239.15
Unannotated			0.5448	292.956							0.54_292.9561m/z	Positive			1	0.0422333	1.44138509069469E-05	3.71987035845106E-05	1.55187	Control	Low Nitrogen	100 - 6.25	6417.94	3.43	6456.43	6141.95	6121.32	6952.06	3926.57	4175.49	4241.71	4198.66	6059.09	6141.95	5932.73	6477.16	5878.46	5789.49	5631.08	5803.23
Unannotated			1.61755	292.956							1.62_292.9561m/z	Positive			1	0.0153333	0.00816752	0.00529988	1.31908	Control	Low Nitrogen	100 - 4.8	2375.92	8.39	2566.89	2320.83	2023.15	2592.8	1654.42	1762.8	2012.7	1774.84	2408.92	2320.83	1960.82	2415.69	2476.82	2444.19	2671.96	2453.12
Unannotated			0.45005	292.956							0.45_292.9561m/z	Positive			1	0.0140667	3.26596677923119E-05	6.56365847619423E-05	1.48415	Control	Low Nitrogen	100 - 7.65	2498.84	3.28	2424.57	2461.07	2496.12	2613.59	1574.31	1628.69	1824.47	1707.26	2275.36	2461.07	2419.22	2435.05	2356.89	2258.25	2422.08	2359.7
Unannotated			3.38465	292.956							3.38_292.9561m/z	Positive			1	0.0400333	0.000197099	0.000243147	1.32579	Control	Low Nitrogen	100 - 6.82	5391.28	4.61	5601.32	5123.69	5669.29	5170.84	4142.68	3842.7	4001.54	4278.9	5256.61	5123.69	5494.62	4817.61	6201.99	5328.06	5312.25	5914.14
Unannotated			3.31712	292.956							3.32_292.9561m/z	Positive			1	0.01535	0.00885549	0.00569078	1.46279	Control	Low Nitrogen	100 - 7.52	2560.31	5.21	2686.43	2427.43	2464.25	2663.13	1761.78	1964.88	1981.62	1292.91	2521.11	2427.43	2388.33	2481.21	2637.56	2724.38	2630.71	1787.01
Unannotated			3.56667	292.956							3.57_292.9561m/z	Positive			1	0.01535	0.00285021	0.0021438	1.45297	Control	Low Nitrogen	100 - 7.83	2450.74	0.75	2436.93	2447.83	2440.72	2477.5	1673.42	1350.2	1967.09	1756.13	2286.96	2447.83	2365.53	2308.26	2505.26	1872.11	2611.41	2427.25
Unannotated			4.3766	292.956							4.38_292.9561m/z	Positive			1	0.0140833	3.00683234055743E-06	1.3056343406371E-05	1.81951	Control	Low Nitrogen	100 - 6.23	2169.62	5.03	2291.68	2176.58	2189.83	2020.37	1176.53	1178.09	1277.85	1137.21	2150.65	2176.58	2122.37	1882.36	1761.37	1633.46	1696.41	1571.81
Unannotated			0.279267	292.956							0.28_292.9561m/z	Positive			1	0.0140667	4.31641057022647E-05	7.95376140537395E-05	1.53082	Control	Low Nitrogen	100 - 7.01	2300.71	5.33	2240.52	2151.85	2337.63	2472.82	1383.55	1535.32	1554.72	1538.09	2102.64	2151.85	2265.61	2303.9	2071.31	2128.78	2063.97	2125.89
Unannotated			3.16923	292.956							3.17_292.9562m/z	Positive			1	0.021	0.0176002	0.0103879	1.35627	Control	Low Nitrogen	100 - 9.18	3068.53	11.18	3308.77	3220.02	3185.39	2559.93	2304.93	2302.21	2611.9	1830.89	3105.15	3220.02	3087.26	2385.06	3450.7	3192.11	3467.43	2530.59
Unannotated			3.1217	292.956							3.12_292.9562m/z	Positive			1	0.0227	0.0096122	0.00612353	1.4769	Control	Low Nitrogen	100 - 7.42	3202.21	12.34	3359.1	3186.9	2665.69	3597.13	1722.73	2420.6	2061.69	2467.76	3152.38	3186.9	2583.56	3351.41	2579.1	3356.26	2737	3410.84
Unannotated			4.77068	292.956							4.77_292.9562m/z	Positive			1	0.0153833	0.00567916	0.00386851	1.52499	Control	Low Nitrogen	100 - 8.16	2394.3	12.73	2322.84	2051.04	2788.41	2414.9	1533.52	1701.7	1791.47	1253.49	2179.89	2051.04	2702.5	2249.94	2295.82	2359.47	2378.27	1732.53
Unannotated			3.08492	292.956							3.08_292.9562m/z	Positive			1	0.0266333	0.061333	0.0309323	1.53289	Control	Low Nitrogen	100 - 4.71	2998.78	23.57	3609.85	2011.1	3543.54	2830.63	1378.86	1849.04	2127.77	2469.48	3387.7	2011.1	3434.37	2637.26	2064.28	2563.77	2824.73	3413.21
Unannotated			2.43032	292.956							2.43_292.9562m/z	Positive			1	0.0150167	0.000920482	0.000826807	1.61602	Control	Low Nitrogen	100	2646.14	3.45	2640.62	2720.4	2519.38	2704.15	1734.61	1363.01	1950.08	1502.08	2478.11	2720.4	2441.76	2519.43	2596.88	1889.86	2588.83	2076.12
Unannotated			2.3696	292.956							2.37_292.9562m/z	Positive			1	0.0140667	0.00107896	0.000947822	1.52254	Control	Low Nitrogen	100 - 5.48	2828.85	4.7	2906.69	2644.31	2822.13	2942.29	1905.13	1899.28	2105.69	1521.84	2727.81	2644.31	2735.18	2741.29	2852.16	2633.43	2795.41	2103.42
Unannotated			2.96598	292.956							2.97_292.9563m/z	Positive			1	0.0154	4.50565710609085E-05	8.24591808447502E-05	1.35113	Control	Low Nitrogen	100 - 6.92	2641.46	2.39	2457.92	2740.42	2618.53	2748.99	1915.4	1919.63	2013.77	1971.21	2306.65	2740.42	2537.86	2561.2	2867.54	2661.65	2673.38	2724.52
Unannotated			2.6427	292.956							2.64_292.9563m/z	Positive			1	0.01535	0.00540532	0.00371184	1.62276	Control	Low Nitrogen	100	2861.49	12.41	2565.96	2478.26	2698.72	3703.02	1766.16	1826.64	1992.46	1468.12	2408.04	2478.26	2615.57	3450.06	2644.12	2532.71	2645.09	2029.17
Unannotated			1.33328	292.956							1.33_292.9563m/z	Positive			1	0.0180833	0.015537	0.00931388	1.4503	Control	Low Nitrogen	100 - 6.86	2133.29	10.52	2272.1	2140.99	1813.96	2306.12	1531.71	1080.02	1674.01	1597.98	2132.27	2140.99	1758.07	2148.58	2293.11	1497.49	2222.33	2208.67
Unannotated			1.47628	292.956							1.48_292.9563m/z	Positive			1	0.0140833	0.000310475	0.000345819	1.72264	Control	Low Nitrogen	100 - 7.87	2296.47	5.75	2351.26	2182.58	2194.61	2457.43	1127.22	1482.48	1484.41	1238.33	2206.56	2182.58	2126.99	2289.56	1687.55	2055.52	1970.63	1711.57
Unannotated			18.2424	292.977							18.24_292.9771m/z	Positive			1	0.0414667	0.00514983	0.00355562	1.78054	Control	Low Nitrogen	100	5035.31	18.29	5886.07	5666.31	4697.66	3891.21	2622.56	2836.22	2271.96	3581.11	5523.83	5666.31	4552.94	3625.4	3926.23	3932.53	3016.14	4949.67
Unannotated			18.357	292.977							18.36_292.9771m/z	Positive			1	0.0615167	4.68385976464258E-05	8.49535680969876E-05	2.90881	Control	Low Nitrogen	100 - 4.1	9286.06	13	11454.1	9168.4	8121.8	8399.96	3291.79	2634.27	3634.35	3209.18	10749.2	9168.4	7871.58	7826.15	4928.12	3652.52	4824.78	4435.6
Unannotated			18.5987	292.977							18.60_292.9774m/z	Positive			1	0.268483	1.19813769293708E-05	3.29937663139535E-05	2.25646	Control	Low Nitrogen	100 - 5.55	40124.4	5.68	41768.7	37814	42373.2	38541.7	16068.4	17725.5	16680.3	20653.8	39198.3	37814	41067.7	35908.9	24056	24577.1	22144	28546.9
Unannotated			18.849	292.977							18.85_292.9775m/z	Positive			1	0.232083	2.80023076155711E-05	5.93959810654592E-05	1.63235	Control	Low Nitrogen	100 - 5.36	39205	5.02	40372.4	38098.8	41301.4	37047.6	21780.8	25752.3	24007.7	24529.1	37887.9	38098.8	40028.9	34516.8	32607.9	35706.7	31871.4	33903.2
Unannotated			16.7021	292.978							16.70_292.9776m/z	Positive			1	0.0441	0.000219936	0.000264255	1.9814	Control	Low Nitrogen	100 - 3.49	3887.5	11.05	4184.63	3785.24	3242.07	4338.07	2128.43	1906.19	2134.71	1678.66	3927.1	3785.24	3142.18	4041.73	3186.47	2643.01	2833.94	2320.18
Unannotated			0.890217	293.172							0.89_293.1723m/z	Positive			1	0.0333167	0.961554	0.307095	1.36094	Control	Low Nitrogen	100	846.239	117.44	0	0	1470.54	1914.41	0	957.766	0	1529.45	0	0	1425.24	1783.64	0	1327.98	0	2113.94
Unannotated			0.845017	293.178							0.85_293.1777m/z	Positive			1	0.0460333	0.986984	0.312318	1.77014	Low Nitrogen	Control	100	2065.3	80.39	1874.31	813.286	2.03559	1977.36	0	4470.71	2221.55	1568.95	1758.96	813.286	1.97287	1842.28	0	6198.83	2949.22	2168.55
Unannotated			1.02847	293.212							1.03_292.2043n	Positive	M+H, M+Na	292.204	1	0.51075	0.183307	0.0793782	2.99655	Control	Low Nitrogen	100 - 18	102423	15.77	37668.2	56603.7	276231	39188.9	31294.9	41663.3	29406.1	34356.8	35350.1	56603.7	267721	36511.9	46851.5	57767.8	39038.1	47486.7
Unannotated			3.91112	293.227							3.91_293.2266m/z	Positive			1	0.2608	0.0402823	0.0214055	1.31923	Low Nitrogen	Control	100 - 19.2 - 16	24060.4	9.96	14331.5	20007.7	16399.3	22214.6	26748.3	21332.4	25213	22947.9	13449.5	20007.7	15894	20697.1	40044.8	29578.3	33471.6	31717.7
Unannotated			19.4981	294.94							19.50_294.9396m/z	Positive			1	0.0264833	0.0609309	0.0307517	1.6973	Control	Low Nitrogen	100	7160.47	23.56	8951.13	7401.51	4878.37	7410.85	4867.13	2151.79	5270.48	4585.59	8400.27	7401.51	4728.08	6904.61	7286.56	2983.54	6996.83	6338.03
Unannotated			0.789717	295.188							0.79_295.1878m/z	Positive			1	0.0439667	0.591268	0.208181	1.63029	Control	Low Nitrogen	100	4467.43	66.92	5752.89	5790.48	6326.34	0	1411.21	6347.8	1536.28	1665.8	5398.85	5790.48	6131.44	0	2112.72	8801.48	2039.49	2302.41
Unannotated			0.689367	295.212							0.69_295.2118m/z	Positive			1	0.0354	0.538887	0.193022	2.83216	Control	Low Nitrogen	100 - 56.8	3581.55	114.57	466.073	8597.09	5263.06	0	63.53	4962.72	0	32.153	437.39	8597.09	5100.91	0	95.1106	6881.02	0	44.4407
Unannotated			1.44858	295.228							1.45_295.2276m/z	Positive			1	0.0183333	0.639989	0.222222	1.279	Control	Low Nitrogen	100 - 13.9	1596.42	10.5	1223.87	908.483	3059.25	1194.1	1093.76	1245.45	1239.15	1414.37	1148.55	908.483	2965	1112.53	1637.47	1726.86	1645.03	1954.88
Unannotated			0.628133	295.24							0.63_295.2399m/z	Positive			1	0.0503167	0.658881	0.227485	1.12705	Low Nitrogen	Control	100 - 14.8	2424.3	42.03	1504.75	1930.81	1506.58	3661.94	1691.26	2407.39	1727.83	3870.72	1412.14	1930.81	1460.17	3411.79	2531.98	3337.94	2293.78	5349.96
Unannotated			17.8686	295.287							17.87_295.2868m/z	Positive			1	0.12865	6.53621289362638E-05	0.000108312	2.3433	Control	Low Nitrogen	100 - 8.61 - 10.1	21007.1	7.43	22598.1	19273	22017.5	20139.6	7156.77	8969.12	9261.31	10471.7	21207.4	19273	21339.2	18763.8	10714.4	12436.1	12294.9	14473.6
Unannotated			18.058	295.287							18.06_295.2869m/z	Positive			1	0.13865	4.15585753599235E-06	1.62669573128862E-05	2.34523	Control	Low Nitrogen	100 - 9.23 - 12.1	25116.9	2.99	26068.2	24458.3	24577.5	25363.6	9285.14	11097.1	10560.6	11896.3	24463.9	24458.3	23820.3	23631	13900.8	15386.6	14019.7	16442.6
Unannotated			17.4036	295.287							17.40_295.2870m/z	Positive			1	0.154183	4.93141149465748E-05	8.79687656891967E-05	2.19914	Control	Low Nitrogen	100 - 12.4	23924.2	6.85	24174.8	22242.3	23199.5	26080.3	9061.91	10545.4	12622.5	11285.8	22687.1	22242.3	22484.7	24298.7	13566.5	14621.6	16757	15598.7
Unannotated			17.6407	295.287							17.64_295.2870m/z	Positive			1	0.144617	0.000438389	0.000451231	1.88416	Control	Low Nitrogen	100 - 12.2 - 10.3 - 0.306	24761.7	3.14	25761.3	24364.2	23973.7	24947.6	10378	12111.2	14501.6	15577.3	24175.9	24364.2	23235.1	23243.4	15536.9	16792.6	19251.6	21530.3
Unannotated			16.7945	295.287							16.79_295.2873m/z	Positive			1	1.00642	5.78160766406821E-06	2.01634626096336E-05	2.09615	Control	Low Nitrogen	100 - 15.6 - 13.5	177143	5.14	189181	175411	176889	167092	74365	85792.3	89842.2	88035.9	177538	175411	171440	155678	111332	118955	119270	121680
Unannotated			15.5693	295.287							15.57_295.2874m/z	Positive			1	0.59405	1.71423513281033E-05	4.19068507168216E-05	2.051	Control	Low Nitrogen	100 - 15.4 - 8.53	87550.9	7.05	94249.2	85653.6	90355.2	79945.6	37269.1	42846.1	45344.1	45288.4	88449	85653.6	87571.5	74484.4	55795.4	59407.9	60196.6	62595.9
Unannotated			15.0134	295.287							15.01_295.2874m/z	Positive			1	0.240317	0.000139412	0.000186606	2.1696	Control	Low Nitrogen	100 - 15.7 - 17.5	47251.5	8.81	50972.5	48773.8	47954.1	41305.6	19696.1	24190.4	18122.5	25106.8	47835.6	48773.8	46476.7	38483.9	29486.9	33540.9	24058.6	34701.6
Unannotated			14.7729	295.287							14.77_295.2875m/z	Positive			1	0.452683	0.000585044	0.000568658	1.79321	Control	Low Nitrogen	100	46527.3	12.22	52521.1	50197	41040	42351.3	22245.7	26367.9	24886.2	30285.6	49288.9	50197	39775.6	39458.2	33303.9	36560.2	33037.7	41859.6
Unannotated			19.4058	295.288							19.41_295.2875m/z	Positive			1	1.35542	3.00194719438096E-06	1.3056343406371E-05	1.68073	Control	Low Nitrogen	100 - 17.9 - 4.2 - 0.677	618589	3.69	647490	607314	624660	594893	341080	373657	379144	378313	607643	607314	605415	554255	510629	518091	503334	522890
Unannotated			15.2872	295.288							15.29_295.2876m/z	Positive			1	0.245417	2.43310032188582E-05	5.3653892766299E-05	2.21433	Control	Low Nitrogen	100 - 17.4 - 12.5	49061.1	8.51	54761.1	45793.1	49593.4	46096.6	19542.4	24232.7	20717.9	24131.5	51391.1	45793.1	48065.5	42947.7	29256.9	33599.7	27504.1	33353.7
Unannotated			13.8325	295.288							13.83_295.2877m/z	Positive			1	0.23775	0.00154465	0.00127361	1.58798	Control	Low Nitrogen	100 - 21.1 - 18.5	29103.6	11.56	32147.2	30439.7	24233.3	29594.2	15900.4	18211.7	18127.6	21069.9	30168.9	30439.7	23486.7	27572.6	23804.5	25251.2	24065.3	29122
Unannotated			14.1832	295.288							14.18_295.2878m/z	Positive			1	0.31315	1.44756733849727E-05	3.72698847923925E-05	1.8926	Control	Low Nitrogen	100 - 24.2 - 3.64	36414.5	6.58	39961.2	35361.6	34705.2	35630	17201.8	20292.6	19220	20247.7	37502	35361.6	33635.9	33196.1	25752.7	28136.5	25515.5	27985.6
Unannotated			0.628133	295.288							0.63_295.2881m/z	Positive			1	0.0947167	0.0482092	0.0250321	2.73379	Control	Low Nitrogen	100	7200.57	50.87	3290.42	4268.42	10396.9	10846.5	1495.87	2721.09	4487.93	1830.76	3087.92	4268.42	10076.6	10105.6	2239.46	3772.9	5957.96	2530.41
Unannotated			0.628133	296.292							0.63_296.2917m/z	Positive			1	0.0784167	0.0445659	0.0233881	3.06214	Control	Low Nitrogen	100	842.017	65.92	439.587	499.548	1643.11	785.822	102.947	227.915	564.254	204.791	412.534	499.548	1592.49	732.142	154.121	316.013	749.076	283.055
Unannotated			14.5827	296.292							14.58_296.2918m/z	Positive			1	0.428433	0.0482999	0.0250698	1.59871	Control	Low Nitrogen	100	12085.9	27.11	10430.7	10867.8	10068.5	16976.5	7827.43	5420.5	10793.8	6197.31	9788.82	10867.8	9758.35	15816.8	11718.4	7515.75	14329.3	8565.68
Unannotated			1.21675	296.971							1.22_296.9714m/z	Positive			1	0.0225833	0.00116866	0.00101418	1.47687	Control	Low Nitrogen	100 - 4.6	1456.74	8.84	1476.55	1427.12	1283.99	1639.31	883.788	1038.41	947.171	1076.11	1385.68	1427.12	1244.43	1527.33	1323.12	1439.79	1257.42	1487.36
Unannotated			1.3483	296.971							1.35_296.9714m/z	Positive			1	0.02095	0.0103791	0.00653905	1.4178	Control	Low Nitrogen	100 - 3.64	1524.58	8.41	1616.79	1445.74	1386.5	1649.28	1138.36	934.031	1319.43	909.424	1517.29	1445.74	1343.79	1536.62	1704.23	1295.07	1751.61	1256.97
Unannotated			1.1848	297.059							1.18_297.0591m/z	Positive			1	0.0990167	1.02201780372013E-09	3.6139353816781E-08	Infinity	Control	Low Nitrogen	100 - 9.2	5536.81	28	6464.93	7158.06	4747.2	3777.05	0	0	0	0	6067.07	7158.06	4600.95	3519.03	0	0	0	0
Unannotated			2.39092	297.083							2.39_297.0830m/z	Positive			1	0.141533	0.00064141	0.000614887	1.45434	Control	Low Nitrogen	100 - 21.3	6972.49	5.12	6249.14	6899.97	7990.4	6750.43	4799.96	4518.89	5114.09	4744.13	5864.56	6899.97	7744.23	6289.3	7186	6265.63	6789.21	6557.16
Unannotated			2.71327	297.083							2.71_297.0830m/z	Positive			1	0.195033	0.00156669	0.00128783	1.45248	Control	Low Nitrogen	100 - 23.8 - 2.69	16067.5	5.71	14248.9	14550.6	17189	18281.5	11991.9	10898	10604.5	10754.2	13372	14550.6	16659.5	17032.7	17953	15110.5	14078	14864
Unannotated			2.52598	297.083							2.53_297.0831m/z	Positive			1	0.0401333	0.00306183	0.00228452	1.52332	Control	Low Nitrogen	100 - 20.1	1932.7	10.62	1760.79	1649.71	2195.45	2124.86	1443.67	1136.18	1195.74	1299.37	1652.43	1649.71	2127.81	1979.71	2161.32	1575.36	1587.41	1795.94
Unannotated			0.640567	297.096							0.64_297.0960m/z	Positive			1	0.05	0.473319	0.173793	5.64628	Control	Low Nitrogen	100	1004.41	133.99	0	1172.79	2844.86	0	0	711.557	0	0	0	1172.79	2757.21	0	0	986.604	0	0
Unannotated			0.70085	297.131							0.70_297.1307m/z	Positive			1	0.0827833	0.452279	0.167291	1.60858	Control	Low Nitrogen	100	9260.15	79.29	14232.6	3280.71	2666.94	16860.3	1481.88	1775.05	5721.23	14048.7	13356.8	3280.71	2584.78	15708.5	2218.51	2461.18	7595.23	19417.5
Unannotated			0.72335	297.203							0.72_297.2033m/z	Positive			1	0.124967	0.0950698	0.0455693	1.33233	Control	Low Nitrogen	100 - 2.23	91848.7	14.84	93771.8	86106.7	109777	77739.5	70481.2	87893.1	46047	71333.1	88001	86106.7	106395	72429	105517	121867	61129.8	98593.9
Unannotated			3.4888	297.222							3.49_297.2219m/z	Positive			1	0.229517	0.25582	0.104708	1.46583	Control	Low Nitrogen	100 - 20.6	41870.9	21.68	24961.2	61209.2	27084	54229.2	26117.1	21670.9	30246.9	36223.9	23425.1	61209.2	26249.6	50524.8	39099.9	30047.6	40154.3	50067.3
Unannotated			19.4456	297.243							19.45_297.2427m/z	Positive			1	0.0200167	0.00124812	0.00106625	1.5883	Control	Low Nitrogen	100 - 7.8	1185.53	10.35	1229.06	1125.53	1053.16	1334.37	745.743	807.58	620.308	812.033	1153.42	1125.53	1020.72	1243.22	1116.45	1119.74	823.491	1122.36
Unannotated			19.9887	297.278							19.99_297.2784m/z	Positive			1	0.258767	0.000524229	0.00051937	1.56289	Control	Low Nitrogen	100 - 47.1	6292.76	8.3	6172.12	6168.02	5799.48	7031.41	3509	4158.24	4512.25	3925.93	5792.28	6168.02	5620.81	6551.09	5253.31	5765.57	5990.24	5426.27
Unannotated			15.3073	297.284							15.31_297.2835m/z	Positive			1	0.0447	0.0501509	0.0258767	1.90461	Control	Low Nitrogen	100	1122.08	30.46	1547.58	644.843	1379.22	916.67	394.41	483.846	775.142	703.158	1452.34	644.843	1336.73	854.051	590.47	670.873	1029.04	971.878
Unannotated			17.3519	297.284							17.35_297.2838m/z	Positive			1	0.141917	0.00132971	0.00112392	3.27275	Control	Low Nitrogen	100	5577.22	3.98	5904.34	5514.43	5477.54	5412.57	886.139	1448.23	2186.14	2296.05	5540.98	5514.43	5308.79	5042.83	1326.64	2008.04	2902.21	3173.51
Unannotated			18.3949	297.284							18.39_297.2842m/z	Positive			1	0.0792833	0.000415276	0.000432541	2.99863	Control	Low Nitrogen	100 - 6.31	8870.09	17.06	9760.85	8808.62	10147.5	6763.39	2158.95	2613.92	3092.12	3967.18	9160.16	8808.62	9834.87	6301.38	3232.16	3624.3	4104.94	5483.29
Unannotated			18.7982	297.284							18.80_297.2843m/z	Positive			1	0.084	0.00274092	0.00207444	1.87663	Control	Low Nitrogen	100 - 9.3	12800.5	5.01	12263.9	12284.5	13579.8	13073.9	4588.95	8248.66	6727.5	7719.02	11509.2	12284.5	13161.4	12180.8	6870.09	11437.1	8931.1	10668.9
Unannotated			18.6354	297.284							18.64_297.2843m/z	Positive			1	0.09725	4.88462166481352E-06	1.81693757866424E-05	2.58362	Control	Low Nitrogen	100 - 4.69	12118.9	5.64	12158.2	12125.8	12931.9	11259.6	4236.56	5388.12	4324.59	4813.41	11410	12125.8	12533.5	10490.5	6342.53	7470.84	5741.12	6652.91
Unannotated			18.9963	297.284							19.00_297.2845m/z	Positive			1	0.166133	1.145038159589E-05	3.20507673595769E-05	1.58795	Control	Low Nitrogen	100 - 14.8	27310.7	4.49	29143.3	26633.5	26628.6	26837.4	15909.1	18001	17221.7	17663.2	27349.8	26633.5	25808.2	25004.1	23817.4	24959.2	22862.7	24413.4
Unannotated			0.640567	298.091							0.64_298.0906m/z	Positive			1	0.05	0.703973	0.240175	1.16743	Low Nitrogen	Control	100	1723.34	34.7	980.612	1438.56	2188.97	1296.62	2762.92	1839.8	1394.6	896.041	920.264	1438.56	2121.53	1208.04	4136.35	2550.95	1851.41	1238.47
Unannotated			0.61545	298.155							0.62_298.1549m/z	Positive			1	0.107033	0.534228	0.191747	2.64573	Control	Low Nitrogen	100 - 9.63 - 13.3	42380.9	105.19	63671.6	7182.46	3654.42	95015	4986.65	9941.77	6365.6	42780.2	59753.2	7182.46	3541.83	88524.4	7465.5	13784.7	8450.66	59129.2
Unannotated			0.8114	298.206							0.81_298.2058m/z	Positive			1	0.0331	0.232258	0.0965928	1.84774	Control	Low Nitrogen	100	978.095	67.19	1399.69	1312.86	1199.83	0	0	2117.38	0	0	1313.55	1312.86	1162.86	0	0	2935.84	0	0
Unannotated			0.67705	298.311							0.68_298.3108m/z	Positive			1	0.0488	0.000125828	0.000173666	1.73438	Control	Low Nitrogen	100 - 9.79	6175.76	4.43	5995.16	5863.47	5566.7	7277.72	3575.52	3375.06	3533.75	3758.82	5626.21	5863.47	5395.2	6780.58	5352.89	4679.66	4691.23	5195.29
Unannotated			1.44858	298.311							1.45_298.3109m/z	Positive			1	0.178783	0.019556	0.0113907	1.72089	Control	Low Nitrogen	97.6 - 100 - 6.26	9617.86	20.72	12053.2	7411.15	7655.4	11351.7	4011.05	5674.72	6788.95	5880.89	11311.5	7411.15	7419.55	10576.2	6004.92	7868.23	9012.67	8128.34
Unannotated			15.9337	298.973							15.93_298.9725m/z	Positive			1	0.435117	1.22195408587267E-05	3.34005028316599E-05	2.20154	Control	Low Nitrogen	100 - 4.25	119215	8.19	128934	115190	125298	107440	47659.8	54257	57886.5	56800.3	120999	115190	121438	100100	71351.3	75229.5	76847.3	78507.1
Unannotated			18.4498	298.973							18.45_298.9726m/z	Positive			1	0.245233	5.45689370790026E-06	1.93942040832473E-05	2.21098	Control	Low Nitrogen	100 - 5.26	72454.5	3.96	75221	69507.9	74593.1	70496.2	29124.2	34333.4	31275.1	36348.8	70591.8	69507.9	72295	65680.5	43601.7	47604.7	41519.3	50239.9
Unannotated			15.3073	298.973							15.31_298.9727m/z	Positive			1	0.472183	1.67814400676702E-05	4.13759834326945E-05	2.12174	Control	Low Nitrogen	100 - 4.98	148620	6.31	159737	148194	149708	136840	63777.8	74908.6	63858.2	77639.7	149907	148194	145095	127492	95481.5	103864	84775.1	107311
Unannotated			19.4934	298.973							19.49_298.9730m/z	Positive			1	0.1351	0.000207622	0.00025261	1.52497	Control	Low Nitrogen	100 - 5.15 - 0.605	68681.5	6.66	75418.4	68293.3	61776.3	69238	44768.9	41304.8	48616.7	45460.7	70777.1	68293.3	59873.1	64508.3	67023.4	57270.8	64541.2	62834.1
Unannotated			0.67705	299.044							0.68_299.0436m/z	Positive			1	0.17245	0.18524	0.080091	11.1599	Control	Low Nitrogen	100 - 3.12 - 3.66	43949.9	147.66	4874.41	30557.1	1076.51	139292	0	1425.83	13379.9	947.159	4574.44	30557.1	1043.34	129777	0	1976.97	17762.4	1309.13
Unannotated			2.71327	299.063							2.71_299.0628m/z	Positive			1	0.06335	0.00623152	0.00419472	1.3898	Control	Low Nitrogen	100 - 17.1	2661.75	6.08	2412.84	2296.61	2779.04	3158.53	2015.44	1998.02	1764.55	1882.82	2264.35	2296.61	2693.42	2942.77	3017.31	2770.34	2342.54	2602.36
Unannotated			1.02847	299.201							1.03_276.2119n	Positive	M+H, M+Na	276.212	1	0.787083	0.611822	0.214134	1.4294	Control	Low Nitrogen	100 - 19.5	147397	14.95	67278.3	111277	315061	95970.9	111850	86783.8	93862.2	119976	63137.9	111277	305355	89415	167450	120329	124607	165826
Unannotated			19.9794	299.258							19.98_299.2579m/z	Positive			1	0.0340833	0.000195853	0.000242087	1.8193	Control	Low Nitrogen	100 - 9.26	1335.5	8.54	1433.04	1247.9	1226.08	1434.99	644.324	694.65	859.632	737.7	1344.85	1247.9	1188.3	1336.96	964.615	963.161	1141.21	1019.62
Unannotated			19.964	299.294							19.96_299.2941m/z	Positive			1	0.291617	0.00037892	0.000402937	1.45551	Control	Low Nitrogen	100 - 39.1	11737	7.31	11571	11452.9	10962.3	12961.5	7402.75	8897.88	8121.47	7833.11	10858.9	11452.9	10624.6	12076.1	11082.6	12337.3	10781.7	10826.6
Unannotated			2.14108	299.306							2.14_281.2724n	Positive	M+H, M+NH4	281.272	1	0.432417	0.00156697	0.00128783	2.02951	Control	Low Nitrogen	100 - 21.5 - 1.15	250345	9.61	266688	267353	216030	251311	132035	93144.2	105512	162721	250275	267353	209375	234144	197669	129148	140073	224906
Unannotated			14.7124	299.976							14.71_299.9761m/z	Positive			1	0.185167	0.0319554	0.017476	2.32515	Control	Low Nitrogen	100	1883.36	33.51	2727.91	2342.11	963.005	1500.43	552.022	1001.77	602.819	1083.37	2560.03	2342.11	933.336	1397.94	826.43	1389	800.274	1497.4
Unannotated			14.5482	299.976							14.55_299.9763m/z	Positive			1	0.225767	0.0425448	0.0224455	2.39063	Control	Low Nitrogen	100	1921.44	33.3	2717.74	2155.64	1470.98	1341.42	658.171	961.981	267.098	1327.71	2550.48	2155.64	1425.66	1249.79	985.346	1333.83	354.586	1835.12
Unannotated			0.640567	300.203							0.64_300.2027m/z	Positive			1	0.0978833	0.116622	0.0541557	2.22052	Control	Low Nitrogen	100 - 5.04	14041.5	62.66	25946	6445.62	15319.4	8455.14	5522.44	12323.2	2872.59	4575.82	24349.3	6445.62	14847.4	7877.56	8267.63	17086.7	3813.51	6324.52
Unannotated			0.67705	301.161							0.68_301.1613m/z	Positive			1	0.0360833	0.397019	0.150017	1.67141	Control	Low Nitrogen	100 - 65.9	1880.79	61.5	1677.42	2749.39	2772.11	324.227	1218.05	2696.69	168.773	417.561	1574.19	2749.39	2686.71	302.078	1823.53	3739.07	224.055	577.137
Unannotated			0.61545	301.162							0.62_301.1619m/z	Positive			1	0.0535333	0.406008	0.152711	1.1898	Low Nitrogen	Control	100 - 80.7	1161.62	47.86	1915.06	1068.97	921.239	0	1713.87	1058.29	431.684	1442.64	1797.2	1068.97	892.857	0	2565.83	1467.37	573.083	1993.96
Unannotated			4.30488	301.211							4.30_301.2114m/z	Positive			1	0.0243333	0.000124857	0.000172753	2.44732	Control	Low Nitrogen	100 - 11.1	4159.56	10.88	4481.31	4478.7	4157.95	3520.3	1553.47	1403.69	2098.16	1743.26	4205.52	4478.7	4029.85	3279.83	2325.69	1946.28	2785.41	2409.46
Unannotated			19.2665	301.237							19.27_301.2366m/z	Positive			1	0.0478167	0.0123828	0.00762934	1.3953	Control	Low Nitrogen	100	1536.6	10.27	1843.83	1521	1523.79	1257.8	985.377	1082.16	1080.79	1256.77	1730.36	1521	1476.84	1171.88	1475.2	1500.46	1434.8	1737.06
Unannotated			1.04048	301.285							1.04_301.2852m/z	Positive			1	0.159683	0.81431	0.270646	1.03231	Control	Low Nitrogen	100 - 18.1	29449.5	3.87	37303.8	25627.6	27793	27073.5	29490.9	28126.4	29343.7	27149.6	35008.1	25627.6	26936.8	25224.1	44150.7	38998.5	38955.3	37525.1
Unannotated			0.640567	302.115							0.64_302.1150m/z	Positive			1	0.0925	0.258391	0.105513	4.62172	Control	Low Nitrogen	100 - 3.84	20010.8	120.49	3743.2	18895.9	1342.55	56061.4	16.0372	1853.15	11839.2	3610.52	3512.84	18895.9	1301.19	52231.8	24.0093	2569.46	15717.1	4990.32
Unannotated			18.6482	303.006							18.65_303.0064m/z	Positive			1	1.19535	3.49046395942132E-06	1.43814434243693E-05	1.68333	Control	Low Nitrogen	100 - 8.43 - 1.18	1.13508e+06	4.29	1.20143e+06	1.10918e+06	1.13964e+06	1.09006e+06	628123	693528	678490	697080	1.1275e+06	1.10918e+06	1.10453e+06	1.0156e+06	940361	961605	900730	963478
Unannotated			0.66545	303.135							0.67_303.1348m/z	Positive			1	0.09655	0.000520946	0.000516788	1.86243	Control	Low Nitrogen	100 - 12.2 - 10.8	23697.1	8.09	22727	25279.1	21469.2	25313.2	13298.7	13900.8	9808.56	13887.1	21328.4	25279.1	20807.7	23584	19909.4	19274.1	13021.4	19194.2
Unannotated			0.66545	303.179							0.67_303.1786m/z	Positive			1	0.0488	0.639163	0.222022	1.55426	Control	Low Nitrogen	100 - 64 - 44.4	6818.87	58.51	4121.54	8564.98	13182.5	1406.44	4271.06	7779.78	1549.91	3948.09	3867.9	8564.98	12776.4	1310.37	6394.2	10787	2057.59	5456.89
Unannotated			0.628133	303.229							0.63_303.2294m/z	Positive			1	0.055	0.419606	0.156812	1.57805	Control	Low Nitrogen	100 - 9.8	2923.04	50.08	1555.02	4405.81	4572.95	1158.37	1460.39	3213.46	1138.13	1597.27	1459.32	4405.81	4432.07	1079.24	2186.34	4455.59	1510.92	2207.69
Unannotated			1.15308	303.23							1.15_303.2298m/z	Positive			1	0.319333	0.000655533	0.000625609	1.47841	Control	Low Nitrogen	100 - 16.3	140389	6.28	144294	138557	149661	129043	89147.3	106160	84547.1	99984.2	135414	138557	145050	120228	133462	147195	112241	138194
Unannotated			17.6538	304.009							17.65_304.0093m/z	Positive			1	0.1322	4.60406016644654E-06	1.74274418177795E-05	2.64229	Control	Low Nitrogen	100	4975.31	4.41	5660.89	4258.76	5043.52	4938.06	1946.81	1785.62	1842.32	1957.06	5312.52	4258.76	4888.13	4600.74	2914.57	2475.84	2445.78	2704.97
Unannotated			1.052	304.285							1.05_304.2854m/z	Positive			1	0.343	0.103521	0.0489398	1.57016	Low Nitrogen	Control	100 - 20	138753	13.98	85936.4	73239.5	91278	103023	152896	109501	208204	84413.2	80647.8	73239.5	88465.8	95985.3	228899	151828	276401	116673
Unannotated			0.734533	304.3							0.73_304.2997m/z	Positive			1	0.0679167	0.593975	0.209002	1.58837	Low Nitrogen	Control	100	2734.25	118.07	3962.38	2923.31	0	0	500.343	7554.8	0	2881.85	3718.53	2923.31	0	0	749.062	10475	0	3983.18
Unannotated			1.27903	304.3							1.28_304.3002m/z	Positive			1	0.303867	0.306787	0.122151	1.09037	Low Nitrogen	Control	100 - 23.5 - 0.491	113209	10.02	119510	91433.6	95445.5	108914	99933	114077	127543	111283	112155	91433.6	92504.9	101474	149609	158173	169319	153810
Unannotated			18.6714	305.934							18.67_305.9337m/z	Positive			1	0.0306	0.00366541	0.00265888	1.96036	Control	Low Nitrogen	100	2828.35	12.53	3251.01	2991.76	2534.7	2535.94	1133.85	1242.1	1295.16	2099.97	3050.94	2991.76	2456.61	2362.7	1697.48	1722.23	1719.39	2902.49
Unannotated			0.9236	306.191							0.92_306.1908m/z	Positive			1	0.0675667	0.956077	0.305877	1.55496	Low Nitrogen	Control	100	5081.68	115.47	5483.58	0	0	7588.64	0	0	10201.2	10125.5	5146.11	0	0	7070.26	0	0	13542.6	13995.1
Unannotated			0.800583	306.191							0.80_306.1911m/z	Positive			1	0.179567	0.859343	0.282222	1.06843	Low Nitrogen	Control	100	12156.5	112.03	26712.7	1029	465.647	17304.4	512.633	231.882	23247.3	24634.1	25068.7	1029	451.301	16122.3	767.46	321.514	30862	34048.4
Unannotated			3.07708	306.3							3.08_306.3003m/z	Positive			1	0.04645	0.0906961	0.0437355	2.00642	Control	Low Nitrogen	100 - 9.9	1208.38	42.73	704.601	1600.39	1703.59	824.926	263.282	1183.44	456.589	505.712	661.239	1600.39	1651.11	768.574	394.158	1640.89	606.145	698.976
Unannotated			17.4269	307.04							17.43_307.0395m/z	Positive			1	0.0377333	0.000595968	0.00057743	2.70093	Control	Low Nitrogen	100	2717.27	15.64	2965.44	2499.26	2237.26	3167.1	1079.57	756.406	832.433	1355.79	2782.95	2499.26	2168.33	2950.76	1616.21	1048.79	1105.1	1873.93
Unannotated			18.2634	307.04							18.26_307.0396m/z	Positive			1	0.04565	0.00111771	0.000976948	1.99164	Control	Low Nitrogen	100 - 6.16	4921.78	12.01	5736.51	4950.49	5345.78	3654.34	2103.57	2774.57	2370.82	2635.91	5383.48	4950.49	5181.09	3404.71	3149.25	3847.06	3147.38	3643.25
Unannotated			18.4624	307.04							18.46_307.0399m/z	Positive			1	0.266783	5.97946133495952E-07	4.78614275332691E-06	2.25973	Control	Low Nitrogen	100 - 8.46	33993.9	4.72	36548.7	32289.3	34510	32627.5	14075.6	15442.8	14971.3	15683.6	34299.5	32289.3	33446.8	30398.7	21072.5	21412.1	19875.2	21677.3
Unannotated			18.839	307.04							18.84_307.0399m/z	Positive			1	0.23875	8.82793020081651E-05	0.00013451	1.66555	Control	Low Nitrogen	100 - 9.12	36384.6	2.59	36920	35305.9	37384.1	35928.3	18949.3	23386.4	21068	23977.9	34647.9	35305.9	36232.4	33474	28368.9	32426.2	27968.8	33141.4
Unannotated			18.9963	307.04							19.00_307.0401m/z	Positive			1	0.178217	2.92279525936356E-05	6.10683238354146E-05	1.57298	Control	Low Nitrogen	100 - 9.94	29586.7	5.58	32067.7	29522.1	28198	28558.8	17981.6	19568	17833.4	19854	30094.3	29522.1	27329.3	26607.9	26920.2	27131.8	23674.8	27441.4
Unannotated			19.3285	307.04							19.33_307.0402m/z	Positive			1	0.27815	8.83665448370152E-06	2.68026204859811E-05	1.50907	Control	Low Nitrogen	100 - 8.99	48573.7	3.43	50116.3	48185.8	49601.1	46391.7	29973.5	32784.1	33459.2	32534.7	47032.1	48185.8	48073	43222.6	44873.3	45456.6	44418.8	44968.3
Unannotated			5.42133	307.04							5.42_307.0403m/z	Positive			1	0.0171667	7.86595818236258E-06	2.47729100837485E-05	1.54371	Control	Low Nitrogen	100 - 18.9	3144.08	3.9	3229.38	2925.93	3188.17	3232.85	1973.98	2045.17	2145.92	1981.72	3030.64	2925.93	3089.95	3012.01	2955.25	2835.72	2848.82	2739.06
Unannotated			5.25943	307.04							5.26_307.0405m/z	Positive			1	0.0949	1.99891939134389E-06	9.9359175365226E-06	3.34315	Control	Low Nitrogen	100 - 91.4 - 3.99	13985	8.16	14962.9	11912	14720.5	14344.4	3698.1	4202.02	4468.13	4364.41	14042.1	11912	14267	13364.5	5536.42	5826.28	5931.67	6032.32
Unannotated			5.18863	307.041							5.19_307.0405m/z	Positive			1	0.0708	1.79627783932768E-05	4.32578106933072E-05	2.50736	Control	Low Nitrogen	100 - 80.8	9948.17	9.57	10928.6	8400.39	10349.2	10114.6	3490.62	4058.07	4407.98	3913.7	10256	8400.39	10030.3	9423.62	5225.8	5626.69	5851.82	5409.37
Unannotated			3.45637	307.041							3.46_307.0406m/z	Positive			1	0.02135	0.0021447	0.00168151	1.54069	Control	Low Nitrogen	100	1286.56	3.48	1322.2	1237.7	1259.5	1326.85	644.678	873.491	885.406	936.66	1240.83	1237.7	1220.69	1236.22	965.145	1211.13	1175.42	1294.62
Unannotated			0.67705	307.116							0.68_307.1157m/z	Positive			1	0.140017	0.840305	0.27747	1.07879	Control	Low Nitrogen	100 - 5.03	25995.6	46.04	45187.6	26680.2	14681.9	17432.8	35207.7	30584.2	10352.4	20243.9	42406.7	26680.2	14229.6	16242	52709.3	42406.2	13743.3	27980.3
Unannotated			0.66545	307.152							0.67_307.1522m/z	Positive			1	0.0714333	0.0268284	0.0149831	2.01618	Control	Low Nitrogen	100 - 6.68	5544.36	33.79	3625.03	7737.58	6406.79	4408.06	2524.86	4276.39	2156.07	2042.4	3401.94	7737.58	6209.41	4106.94	3779.96	5929.4	2862.3	2822.92
Unannotated			0.689367	307.189							0.69_307.1895m/z	Positive			1	0.126983	0.109352	0.0512282	3.82361	Control	Low Nitrogen	100 - 40.5	26222.5	63.34	7983.57	28092	61251.5	7563.01	5971.51	13229.3	3812.13	4419.29	7492.26	28092	59364.4	7046.38	8939.93	18342.9	5060.79	6108.18
Unannotated			1.26242	307.227							1.26_307.2271m/z	Positive			1	0.195217	0.331469	0.12985	1.94436	Control	Low Nitrogen	100 - 33	9849.25	85.06	3536.51	11442	21070.9	3347.62	2215.59	12186.7	3117.7	2742.17	3318.87	11442	20421.7	3118.94	3316.96	16897.4	4138.91	3790.12
Unannotated			5.33558	308.044							5.34_308.0442m/z	Positive			1	0.02895	1.11404252489677E-09	3.79521976797706E-08	Infinity	Control	Low Nitrogen	100	1484.27	26.72	2040.15	1111.11	1451.55	1334.26	0	0	0	0	1914.6	1111.11	1406.83	1243.11	0	0	0	0
Unannotated			3.38933	308.044							3.39_308.0442m/z	Positive			1	0.14825	4.66402019894119E-07	4.11007903544256E-06	378.412	Control	Low Nitrogen	100 - 10.5	37416.1	32.47	54514.5	25828.5	33951.6	35369.9	51.3196	126.389	93.0882	124.71	51159.6	25828.5	32905.6	32953.7	76.8304	175.244	123.579	172.369
Unannotated			3.44568	308.044							3.45_308.0443m/z	Positive			1	0.02135	0.00992259	0.006294	29.7073	Control	Low Nitrogen	100 - 8.4	919.841	38.64	1326.25	487.114	818.428	1047.57	0	49.329	25.7766	48.7481	1244.63	487.114	793.213	976.012	0	68.3967	34.2197	67.3778
Unannotated			1.64352	308.28							1.64_290.2466n	Positive	M+H, M+NH4	290.247	1	0.1761	0.684721	0.234811	1.49882	Low Nitrogen	Control	100 - 18.7	24989.3	36.68	15500.6	13512.7	12076.3	25601	9746.38	10654.4	55955.5	23601.2	14546.7	13512.7	11704.3	23852.2	14591.3	14772.7	74283.7	32620.7
Unannotated			1.86462	308.281							1.86_290.2467n	Positive	M+H, M+NH4	290.247	1	0.22365	0.707451	0.241256	1.58069	Low Nitrogen	Control	100 - 17.8	37172	53.46	20040.4	16673.5	15222.4	42129.3	12471.5	12823.5	89202.5	34190.6	18807.1	16673.5	14753.4	39251.4	18671	17780.3	118421	47257
Unannotated			0.689367	309.182							0.69_309.1817m/z	Positive			1	0.1504	0.307569	0.122375	1.09255	Control	Low Nitrogen	100 - 11.3 - 4.6	110430	9.65	102686	117624	96132.2	125277	104133	112867	90011.9	97290.7	96366.9	117624	93170.5	116719	155898	156495	119495	134472
Unannotated			0.61545	309.255							0.62_309.2550m/z	Positive			1	0.0671667	0.964846	0.307823	1.06414	Low Nitrogen	Control	100 - 12	4288.36	34.22	3786.27	3478.71	2842.15	6012.37	2871.29	3861.17	2808.35	7612.63	3553.26	3478.71	2754.59	5601.66	4298.59	5353.67	3728.22	10521.9
Unannotated			14.3194	309.324							14.32_309.3239m/z	Positive			1	0.07335	0.380402	0.144618	1.30026	Control	Low Nitrogen	100	12593	40.41	8307.93	9444.33	13009.2	19610.5	12447.8	6612.57	13955.5	5724.11	7796.65	9444.33	12608.4	18270.9	18635.6	9168.6	18526.7	7911.64
Unannotated			14.8449	309.324							14.84_309.3243m/z	Positive			1	0.0806167	0.37216	0.142162	1.22054	Control	Low Nitrogen	100	15594.8	29.3	11578.6	12343.4	17048.6	21408.8	17709.1	10857	13894.4	8647.48	10866	12343.4	16523.3	19946.4	26512.3	15053.6	18445.6	11952.2
Unannotated			2.84627	309.327							2.85_309.3270m/z	Positive			1	0.51905	0.00758648	0.00496203	1.62978	Control	Low Nitrogen	100 - 22.7 - 1.98	589462	9.45	607074	585636	515925	649213	406054	248802	397870	393999	569714	585636	500030	604865	607903	344974	528192	544570
Unannotated			3.38465	310.042							3.38_310.0420m/z	Positive			1	0.140533	1.23702381671364E-09	4.06531544502095E-08	Infinity	Control	Low Nitrogen	100 - 9.8	17726.8	35.03	26345.6	11522.8	16537.6	16501.4	0	0	0	0	24724.3	11522.8	16028.1	15374.2	0	0	0	0
Unannotated			0.99155	310.204							0.99_310.2040m/z	Positive			1	0.25145	0.332612	0.130243	1.87434	Low Nitrogen	Control	100	1366.36	64.69	417.218	952.166	1281.3	265.254	542.055	522.297	2386.53	2014.56	391.542	952.166	1241.82	247.134	811.508	724.187	3168.24	2784.45
Unannotated			0.628133	310.224							0.63_310.2241m/z	Positive			1	0.1279	0.0159491	0.00954027	1.66321	Control	Low Nitrogen	100 - 15.1	52142.7	13.73	56351.6	59137.1	43057	50025.3	44137.3	25090.1	23426	32749.3	52883.7	59137.1	41730.5	46608	66077.8	34788.4	31099.3	45264.9
Unannotated			13.5521	310.308							13.55_310.3084m/z	Positive			1	0.194733	0.410909	0.154222	1.50117	Control	Low Nitrogen	100 - 10.1	25667.1	69.97	11979.6	16529.5	20848.5	53310.8	16696	9711.55	34113.7	7870.84	11242.3	16529.5	20206.2	49669.1	24995.6	13465.5	45287.6	10878.8
Unannotated			14.833	310.309							14.83_310.3090m/z	Positive			1	0.307317	0.41387	0.155063	1.26966	Control	Low Nitrogen	100 - 20.3	131702	31.47	93711.8	93470.4	130004	209621	134380	79688.5	129222	71628.5	87944.7	93470.4	125999	195302	201180	110491	171549	99002.1
Unannotated			14.3194	310.309							14.32_310.3091m/z	Positive			1	0.381133	0.415599	0.155627	1.33128	Control	Low Nitrogen	100 - 18.1	126847	43.87	79989.6	87286	122072	218040	107018	65509.8	149333	59265.9	75067	87286	118311	203145	160216	90832	198248	81915.1
Unannotated			4.35513	310.311							4.36_310.3107m/z	Positive			1	0.284983	0.048956	0.0253415	1.73849	Control	Low Nitrogen	100 - 22.7	66639.4	26.86	71647.9	97747	51975.2	45187.5	41778.5	51375.5	29825.5	30347.6	67238.7	97747	50373.9	42100.7	62546.5	71234.3	39594.9	41945.3
Unannotated			3.85403	310.311							3.85_310.3108m/z	Positive			1	0.0367833	0.000278429	0.000318506	1.99614	Control	Low Nitrogen	100 - 20.7	6073.66	10.16	6116.96	5005.73	7257.8	5914.17	2765.07	3473.18	2887.67	3044.9	5740.52	5005.73	7034.2	5510.16	4139.57	4815.7	3833.53	4208.54
Unannotated			1.21675	311.127							1.22_311.1270m/z	Positive			1	0.267633	0.972348	0.309545	1.57136	Low Nitrogen	Control	100 - 12.4	26670.2	20.2	21034.4	12783.8	17819.5	16253.1	4489.11	64905	8504.2	28782.5	19739.9	12783.8	17270.5	15142.8	6720.63	89993.5	11289.8	39782.1
Unannotated			0.789717	311.184							0.79_311.1839m/z	Positive			1	0.0439667	0.13516	0.0613438	Infinity	Control	Low Nitrogen	100	2227.66	141.1	0	2242.98	6667.64	0	0	0	0	0	0	2242.98	6462.22	0	0	0	0	0
Unannotated			3.91112	311.237							3.91_311.2374m/z	Positive			1	0.432	0.0143398	0.0086913	1.62592	Low Nitrogen	Control	100 - 23.3 - 2.63	854356	13.79	371323	618756	460795	650970	1.00896e+06	742811	879661	785995	348471	618756	446599	606502	1.51051e+06	1.02994e+06	1.1678e+06	1.08637e+06
Unannotated			8.94428	311.255							8.94_311.2555m/z	Positive			1	0.171083	7.11135328068657E-07	5.25721477436836E-06	2.38029	Low Nitrogen	Control	100 - 14.5	28199.7	5.37	11030.8	12111	11718.9	12527.9	29276.5	28219.3	29486.3	25816.6	10351.9	12111	11357.9	11672.1	43829.8	39127.2	39144.6	35682.7
Unannotated			9.13387	311.256							9.13_311.2557m/z	Positive			1	0.0838667	0.00191324	0.00152399	1.57796	Low Nitrogen	Control	100 - 12.9	8338.56	8.89	4817.02	5783.24	5580.51	4956.83	10231.9	7443.61	8107.13	7571.63	4520.58	5783.24	5408.59	4618.23	15318.1	10320.9	10762.6	10465.2
Unannotated			10.5303	311.256							10.53_311.2557m/z	Positive			1	0.71245	0.000114737	0.000163182	1.45668	Low Nitrogen	Control	100 - 18.7	437482	4.88	282617	314796	294346	309557	471921	444127	434452	399427	265224	314796	285278	288410	706511	615800	576757	552073
Unannotated			8.786	311.256							8.79_311.2557m/z	Positive			1	0.0610167	0.000931732	0.000835032	2.15581	Low Nitrogen	Control	100 - 15	7199.84	8.59	3192.98	3546.87	3609.92	3009.18	8617.29	8422.8	6484.6	5274.65	2996.49	3546.87	3498.7	2803.62	12900.9	11678.6	8608.64	7290.43
Unannotated			10.9998	311.256							11.00_311.2559m/z	Positive			1	0.0393	0.209318	0.0886626	1.13351	Low Nitrogen	Control	100 - 6.18	2284.61	11.15	1866	2497.94	1858.78	1839.37	2637.61	2064.31	2138.2	2298.31	1751.17	2497.94	1801.52	1713.72	3948.76	2862.26	2838.57	3176.64
Unannotated			12.4699	311.256							12.47_311.2561m/z	Positive			1	0.515383	0.0677394	0.0337369	1.11364	Low Nitrogen	Control	100 - 17.8	403546	3.59	344064	367100	363694	374611	448169	414899	382860	368255	322890	367100	352489	349021	670953	575274	508266	508988
Unannotated			10.0772	311.256							10.08_311.2563m/z	Positive			1	0.40805	0.0159189	0.00952683	1.16331	Control	Low Nitrogen	100 - 19.3	276455	0.82	275804	276650	273944	279420	265173	235552	238406	211450	258831	276650	265504	260333	396990	326603	316496	292257
Unannotated			0.61545	312.196							0.62_312.1956m/z	Positive			1	0.1041	0.0941662	0.0451671	3.05543	Control	Low Nitrogen	100 - 11.9 - 7.74	37590.9	79.39	19624	36951.5	13911.3	79876.6	3008.44	10371.9	27567.9	8263.54	18416.4	36951.5	13482.7	74420.2	4503.92	14381.1	36597.8	11421.5
Unannotated			5.46763	312.326							5.47_312.3262m/z	Positive			1	0.239383	0.00078566	0.000725055	1.57918	Control	Low Nitrogen	100 - 20.3 - 0.104	65877.3	10.18	74456.7	57898.6	67766.6	63387.3	42676.6	39679.1	37334.8	47174	69874.6	57898.6	65678.8	59057.2	63891	55016.6	49563.9	65202.1
Unannotated			3.05867	312.363							3.06_312.3629m/z	Positive			1	0.4188	0.00260465	0.00198637	1.99048	Control	Low Nitrogen	100 - 22.5 - 1.59	230849	18.35	284060	177383	242109	219844	86661.6	135046	114648	127550	266579	177383	234650	204827	129741	187247	152202	176295
Unannotated			10.5912	313.143							10.59_313.1427m/z	Positive			1	0.0241	0.000877267	0.00079494	3.14915	Control	Low Nitrogen	100	2659.57	19.15	2575.78	1753.03	2643.31	3666.14	915.277	604.793	899.959	958.11	2417.26	1753.03	2561.87	3415.71	1370.26	838.571	1194.74	1324.26
Unannotated			17.0329	313.143							17.03_313.1428m/z	Positive			1	0.0905167	0.0019241	0.0015309	1.66889	Control	Low Nitrogen	100 - 11.2	7103.2	7.74	6685.81	6578.82	7659.03	7489.17	3234.64	4921.24	4558.08	4311.05	6274.36	6578.82	7423.06	6977.57	4842.57	6823.5	6051.08	5958.58
Unannotated			17.3903	313.143							17.39_313.1430m/z	Positive			1	0.104617	0.000118065	0.000166322	1.7534	Control	Low Nitrogen	100 - 13.8	8249.6	7.18	8448.95	7368.17	8622.21	8559.06	4226.77	4775.82	5371.2	4445.81	7928.99	7368.17	8356.58	7974.38	6327.89	6621.88	7130.54	6144.83
Unannotated			18.2521	313.143							18.25_313.1431m/z	Positive			1	0.14435	0.000118055	0.000166322	1.88283	Control	Low Nitrogen	100 - 13.9	13113.3	9.23	14678.5	11853.9	12565.5	13355.2	5871.93	7271.43	7308.48	7406.81	13775.2	11853.9	12178.3	12442.9	8790.84	10082.1	9702.38	10237.4
Unannotated			17.6277	313.143							17.63_313.1431m/z	Positive			1	0.0928333	0.00119276	0.0010287	1.72158	Control	Low Nitrogen	100 - 9.89	7929.98	9.24	8070.37	7573.27	7189.83	8886.45	3696.07	5098.68	4297.41	5332.76	7573.71	7573.27	6968.32	8279.41	5533.38	7069.53	5705.03	7370.73
Unannotated			16.637	313.143							16.64_313.1432m/z	Positive			1	0.188383	0.000363813	0.000390139	1.613	Control	Low Nitrogen	100 - 11	15865.5	7.36	18470	15707.4	14949	14335.7	9233.74	9585.35	10888.1	9636.92	17333.3	15707.4	14488.4	13356.4	13823.8	13290.5	14454.5	13319.8
Unannotated			14.9082	313.143							14.91_313.1433m/z	Positive			1	0.05065	0.00111502	0.000974905	2.20236	Control	Low Nitrogen	100 - 11.5	5120.38	15.16	5851.88	5491.74	5081.51	4056.39	1790.58	2859.83	2643.47	2005.93	5491.75	5491.74	4924.96	3779.3	2680.68	3965.27	3509.35	2772.53
Unannotated			16.529	313.143							16.53_313.1433m/z	Positive			1	0.0490333	2.6422119129732E-05	5.72172458143183E-05	2.57744	Control	Low Nitrogen	100 - 15.1	5410.41	2.97	5410.36	5219.1	5400	5612.17	1792.63	2405.53	1813.04	2385.35	5077.4	5219.1	5233.63	5228.8	2683.74	3335.37	2406.9	3296.94
Unannotated			15.8891	313.143							15.89_313.1433m/z	Positive			1	0.112367	0.000541077	0.000533015	1.76291	Control	Low Nitrogen	100 - 11.3	9652.9	1.15	10986.2	9371.07	10637.8	7616.52	5392.19	5538.37	5506.83	5464.79	10310.1	9371.07	10310.1	7096.23	8072.63	7679.18	7310.6	7553.22
Unannotated			14.7124	313.143							14.71_313.1433m/z	Positive			1	0.0289833	0.102272	0.0484314	1.40735	Control	Low Nitrogen	100	2452.05	10.43	2726.96	2436.73	3111.05	1533.44	1818.43	1639.23	1552.88	1958.72	2559.14	2436.73	3015.21	1428.69	2722.36	2272.86	2061.53	2707.27
Unannotated			18.6354	313.143							18.64_313.1434m/z	Positive			1	0.226217	6.1003720625008E-06	2.09611347955252E-05	1.91986	Control	Low Nitrogen	100 - 15.6	35420.9	5.21	37131.9	34885.6	36608	33058	17077.6	20222.8	17933.9	18564.6	34846.8	34885.6	35480.2	30799.8	25566.9	28039.7	23808.1	25659.3
Unannotated			16.161	313.143							16.16_313.1434m/z	Positive			1	0.218733	1.42058388014066E-05	3.69477510153041E-05	1.98711	Control	Low Nitrogen	100 - 14.1	20236.8	4.46	19763	20248.6	21494.9	19440.5	8825.88	11122.7	10493.1	10294.5	18546.8	20248.6	20832.7	18112.5	13213.2	15422	13930.1	14228.7
Unannotated			15.3143	313.143							15.31_313.1434m/z	Positive			1	0.0643667	0.00328847	0.00242704	1.97939	Control	Low Nitrogen	100 - 8.75	6225.22	10.6	7097.07	4312.14	7716.45	5775.23	2682.66	3303.9	3452.59	3140.95	6660.31	4312.14	7478.72	5380.72	4016.2	4580.99	4583.49	4341.3
Unannotated			18.8104	313.143							18.81_313.1435m/z	Positive			1	0.146583	2.15958529645732E-05	4.9784839111427E-05	1.6438	Control	Low Nitrogen	100 - 17.3	25506.3	2.93	25544.9	25519.8	26393.5	24567.2	13817.8	16135.6	15637.4	16476.1	23972.9	25519.8	25580.4	22889	20686.6	22372.7	20759.4	22772.7
Unannotated			15.5048	313.143							15.50_313.1435m/z	Positive			1	0.102117	0.00117694	0.00101757	1.64257	Control	Low Nitrogen	100 - 16.6	8745.57	5.62	9282.99	8394.72	8267.32	9037.25	4200.41	5180.09	6046.42	5870.31	8711.7	8394.72	8012.61	8419.91	6288.41	7182.41	8026.93	8113.71
Unannotated			18.9777	313.144							18.98_313.1435m/z	Positive			1	0.1202	9.62708312211014E-05	0.000143134	1.50922	Control	Low Nitrogen	100 - 16.5	21409.6	5.54	23181.9	20665.3	20886.7	20904.4	12912	15108.5	13845.8	14877	21755.3	20665.3	20243.2	19476.4	19330.5	20948.5	18381	20562.4
Unannotated			19.305	313.144							19.30_313.1436m/z	Positive			1	0.189417	2.36931262148632E-05	5.27805418448115E-05	1.47506	Control	Low Nitrogen	100 - 16.6	33775.1	4.03	35390.7	33352.4	34190.5	32166.8	21124.7	23477.7	23519.2	23467.9	33212.7	33352.4	33137.1	29969.4	31625.7	32552.8	31223	32436.5
Unannotated			14.9814	313.144							14.98_313.1436m/z	Positive			1	0.0194333	0.00566408	0.00386012	1.78122	Control	Low Nitrogen	100 - 17.5	2889.97	15.59	3445.52	2397.96	3419.79	2296.6	1488.27	1744.89	1346.43	1910.26	3233.48	2397.96	3314.44	2139.72	2228.09	2419.36	1787.45	2640.29
Unannotated			19.1288	313.144							19.13_313.1436m/z	Positive			1	0.1829	2.90315408749686E-05	6.0748818281514E-05	1.53006	Control	Low Nitrogen	100 - 17.2	32642.4	4.51	34089.4	32814.3	33068.7	30597.2	19607.6	22355.1	22176.9	21196.8	31991.5	32814.3	32049.9	28507.1	29354.4	30996.3	29441	29297.4
Unannotated			15.7391	313.144							15.74_313.1436m/z	Positive			1	0.174967	2.43440913477722E-05	5.3653892766299E-05	1.88313	Control	Low Nitrogen	100 - 15.1	15468	6.14	15209.9	15758.3	16581.9	14322.1	7897.15	7516.06	9281.05	8161.83	14273.9	15758.3	16071	13343.7	11822.8	10421.3	12321.1	11281
Unannotated			14.4498	313.144							14.45_313.1436m/z	Positive			1	0.11965	0.000401185	0.000422402	1.69711	Control	Low Nitrogen	100 - 12	8761.92	8.89	9519.99	8855.4	7674.62	8997.66	5077.41	5035.08	4515.3	6023.61	8934.13	8855.4	7438.17	8383.02	7601.37	6981.35	5994.29	8325.6
Unannotated			16.5666	313.144							16.57_313.1437m/z	Positive			1	0.0235333	0.00255635	0.0019522	2.56849	Control	Low Nitrogen	100 - 21.4	3333.35	10.38	3618.46	4349.2	3432.41	1933.34	1141.34	1470.41	1291.72	1287.68	3395.78	4349.2	3326.66	1801.27	1708.7	2038.78	1714.82	1779.78
Unannotated			15.5817	313.144							15.58_313.1437m/z	Positive			1	0.0805833	0.000411098	0.000430166	2.03192	Control	Low Nitrogen	100 - 15.3	8222.23	10.88	9541.7	7830.55	7954.41	7562.26	3182.2	4006.22	4133.83	4863.88	8954.49	7830.55	7709.35	7045.67	4764.06	5554.78	5487.87	6722.67
Unannotated			5.76848	313.144							5.77_313.1437m/z	Positive			1	0.0225833	0.000918098	0.000824931	1.42996	Control	Low Nitrogen	100 - 17.8	2520.08	3.64	2604.83	2546.7	2389.8	2538.99	1718.04	1922.8	1902.69	1505.83	2444.53	2546.7	2316.17	2365.55	2572.08	2666.04	2525.92	2081.31
Unannotated			15.0792	313.144							15.08_313.1437m/z	Positive			1	0.04645	0.00454804	0.00320266	2.15067	Control	Low Nitrogen	100 - 15.1	5134.76	21.83	5255.87	5850.05	5919.18	3513.92	1708.3	2876.1	2143.85	2821.8	4932.42	5850.05	5736.82	3273.88	2557.49	3987.84	2846.08	3900.19
Unannotated			19.4669	313.144							19.47_313.1438m/z	Positive			1	0.0259667	0.00386885	0.00278404	1.36843	Control	Low Nitrogen	100 - 18.5	5041.35	5.53	5152.74	4646.71	5072.17	5293.79	3794.3	3245.26	4315.57	3381.03	4835.64	4646.71	4915.9	4932.16	5680.43	4499.69	5729.14	4673.13
Unannotated			9.50717	313.144							9.51_313.1439m/z	Positive			1	0.0196833	0.000253884	0.000296375	1.67119	Control	Low Nitrogen	100 - 13.1	2609.17	8.95	2718.07	2645.87	2272.03	2800.69	1626.68	1368.97	1711.89	1537.5	2550.8	2645.87	2202.04	2609.37	2435.29	1898.14	2272.62	2125.08
Unannotated			0.67705	313.16							0.68_312.1529n	Positive	M+H, M+NH4	312.153	1	0.107033	0.446761	0.165521	1.43796	Control	Low Nitrogen	100 - 3.27	11978	32.53	15219.3	15103.8	13390.6	4198.27	9600.89	11496	6631.5	5591.08	14282.7	15103.8	12978	3911.49	14373.5	15939.7	8803.66	7727.78
Unannotated			13.935	313.272							13.94_313.2721m/z	Positive			1	0.272933	0.0251399	0.0141648	1.22725	Low Nitrogen	Control	100 - 19.6	374149	9.04	276576	299822	300359	342714	388960	403376	384974	319287	259555	299822	291105	319303	582311	559298	511073	441307
Unannotated			12.7742	313.272							12.77_313.2722m/z	Positive			1	0.4476	5.04999920492022E-06	1.84649001737864E-05	2.33393	Low Nitrogen	Control	100 - 18.2	198351	4.48	80883.3	86268.6	83149.9	89641.4	215652	213331	190258	174163	75905.7	86268.6	80588.2	83517.9	322852	295792	252577	240721
Unannotated			12.3063	313.272							12.31_313.2724m/z	Positive			1	0.289233	0.000101004	0.000148581	1.38508	Low Nitrogen	Control	100 - 3.29	67456.5	3.45	46608.2	50712.5	48893.5	48594.7	72095.6	69257.3	66176.7	62296.6	43739.9	50712.5	47387.2	45275.2	107934	96028.1	87852.9	86104
Unannotated			2.16578	313.322							2.17_313.3219m/z	Positive			1	0.1371	0.0035467	0.00258417	1.9366	Control	Low Nitrogen	100 - 23.3	43113.8	16.53	47246.6	42768.8	33217.1	49222.6	22105.1	16034.7	23216.4	27694.3	44339	42768.8	32193.7	45860.1	33093.4	22232.8	30820.9	38277.9
Unannotated			0.82235	315.122							0.82_315.1223m/z	Positive			1	0.0673833	0.225425	0.0942703	1.83644	Control	Low Nitrogen	100	7768.49	48.99	7372.9	11093.6	10042.3	2565.06	1696.73	8366.08	1875.3	4982.63	6919.17	11093.6	9732.95	2389.84	2540.17	11599.9	2489.55	6886.8
Unannotated			0.67705	315.179							0.68_315.1789m/z	Positive			1	0.0612333	0.855851	0.281372	1.55318	Control	Low Nitrogen	100 - 79	3766.2	46.9	5503.78	4486.88	4719.05	355.075	1826.51	3828.21	1238.71	2805.89	5165.08	4486.88	4573.67	330.819	2734.45	5307.97	1644.45	3878.19
Unannotated			0.653283	316.213							0.65_316.2127m/z	Positive			1	0.0616	0.331345	0.129819	1.96768	Control	Low Nitrogen	100 - 11.5	4853.89	52.85	6109.25	5066	7233.65	1006.65	2344.7	4328.36	1367.39	1826.76	5733.28	5066	7010.79	937.88	3510.24	6001.45	1815.28	2524.88
Unannotated			1.54247	316.322							1.54_316.3217m/z	Positive			1	0.678983	0.8824	0.288303	1.1195	Low Nitrogen	Control	100 - 20.1 - 0.477	131265	56.12	74409.4	88243.9	91006.1	215354	112821	81357	263392	67490.7	69830.2	88243.9	88202.3	200643	168904	112805	349666	93283
Unannotated			0.70085	317.15							0.70_317.1497m/z	Positive			1	0.0336833	0.109771	0.0513645	2.90493	Control	Low Nitrogen	100	5735.93	30.06	7454.49	4730.04	6912.42	3846.78	2750.64	5147.55	0	0	6995.73	4730.04	6699.45	3584	4117.98	7137.29	0	0
Unannotated			0.689367	317.151							0.69_317.1508m/z	Positive			1	0.0612333	0.09784	0.0466936	1.33695	Control	Low Nitrogen	100 - 12.6 - 26.2	11889.7	19	10310.4	14324.6	13267.1	9656.67	9687.15	9966.83	6150.53	9768.02	9675.92	14324.6	12858.3	8997.02	14502.6	13819.4	8165.14	13501
Unannotated			0.587033	318.08							0.59_318.0800m/z	Positive			1	0.0518667	0.198725	0.0848184	2.37809	Control	Low Nitrogen	100 - 9.42 - 2.14	5034.6	58.89	3851.78	6018.42	1671.06	8597.14	96.4468	1660.26	4243.68	2467.92	3614.74	6018.42	1619.58	8009.86	144.39	2302.01	5633.71	3411.06
Unannotated			0.67705	318.191							0.68_318.1912m/z	Positive			1	0.0916833	0.675085	0.231962	1.76187	Low Nitrogen	Control	100 - 12 - 6.28	17592.5	51.79	17608.3	6486.11	7098.99	8747	44609.9	5327.68	5250.07	15182.2	16524.7	6486.11	6880.28	8149.48	66785.4	7387.05	6969.73	20984.2
Unannotated			2.1988	318.293							2.20_318.2930m/z	Positive			1	0.06265	0.0992864	0.0472177	1.41517	Control	Low Nitrogen	100	963.232	13.1	1010.68	747.997	723.481	1370.77	563.627	689.298	780.791	688.875	948.48	747.997	701.191	1277.14	843.804	955.74	1036.54	952.137
Unannotated			1.052	319.225							1.05_319.2249m/z	Positive			1	0.19325	0.00318238	0.00235928	1.50844	Control	Low Nitrogen	100 - 15.7	53817.7	9.35	53026.3	52881.8	60721.1	48641.8	30631.7	41886.1	31812.9	38379.9	49763	52881.8	58850.4	45319.1	45858.7	58076.7	42233.3	53047.2
Unannotated			1.76302	319.284							1.76_319.2841m/z	Positive			1	0.236417	0.000165732	0.000213844	1.73378	Control	Low Nitrogen	100 - 43.1	6071.85	3.51	6176.32	5775.87	6068.99	6266.21	3047.26	3938.77	3834.58	3187.76	5796.22	5775.87	5882.01	5838.16	4562.05	5461.26	5090.6	4406
Unannotated			2.7672	319.285							2.77_319.2848m/z	Positive			1	0.105967	0.120388	0.0556517	1.3723	Control	Low Nitrogen	100 - 10.2	7481.68	8.83	6497.6	7913.41	7737.21	7778.48	3200.62	6274.27	7958.87	4373.94	6097.73	7913.41	7498.84	7247.13	4791.63	8699.54	10565.8	6045.49
Unannotated			2.54475	319.285							2.54_319.2850m/z	Positive			1	0.0919667	0.0219487	0.0126186	1.5757	Control	Low Nitrogen	100 - 8.03	5337.9	8.4	5252.16	5994.67	5029.91	5074.85	2417.3	4388.09	4130.06	2615.15	4928.94	5994.67	4874.94	4728.18	3618.93	6084.26	5482.86	3614.56
Unannotated			4.65972	319.3							4.66_319.3002m/z	Positive			1	0.0106833	0.663552	0.228562	2.66329	Control	Low Nitrogen	100 - 22.6	965.71	124.86	159.224	3444.34	196.8	62.4806	281.854	1022.43	124.599	21.5156	149.425	3444.34	190.737	58.2125	421.962	1417.65	165.411	29.738
Unannotated			0.628133	320.172							0.63_320.1720m/z	Positive			1	0.0503167	0.410978	0.154227	1.23984	Control	Low Nitrogen	100 - 55.5	2851.19	33.92	1248.96	1954.24	8201.57	0	2821.3	3101.64	1508.1	1767.57	1172.1	1954.24	7948.89	0	4223.75	4300.56	2002.08	2443.07
Unannotated			1.12282	321.205							1.12_321.2048m/z	Positive			1	0.0365833	0.0438505	0.0230603	1.59429	Control	Low Nitrogen	100	1010.46	23.83	978.974	750.82	1411.9	900.154	462.439	747.065	773.703	551.986	918.728	750.82	1368.4	838.664	692.316	1035.84	1027.13	762.934
Unannotated			1.04048	321.24							1.04_321.2401m/z	Positive			1	0.165017	0.00483831	0.00337474	1.46625	Control	Low Nitrogen	100 - 14.2	28458.9	11.15	29529.9	28442.9	31705.9	24156.6	21304.3	20205.1	15820	20307.9	27712.6	28442.9	30729.1	22506.5	31894.6	28015.2	21001.9	28068.9
Unannotated			2.26197	321.241							2.26_321.2406m/z	Positive			1	0.0478333	0.00129795	0.00110241	1.46377	Control	Low Nitrogen	100 - 14.7	4606.49	5.95	4592.53	4242.71	4692.18	4898.55	2830	3263.82	2845	3649.2	4309.91	4242.71	4547.62	4563.93	4236.78	4525.41	3776.88	5043.79
Unannotated			2.44567	321.241							2.45_321.2407m/z	Positive			1	0.338067	0.00141114	0.00117884	1.51824	Control	Low Nitrogen	100 - 16	21680.1	8.82	24284.3	19692.5	21202.5	21541	12319.4	15237.5	13387.8	16174.2	22789.8	19692.5	20549.3	20069.6	18443.4	21127.4	17773	22355.4
Unannotated			0.66545	321.255							0.67_321.2553m/z	Positive			1	0.0489167	0.963568	0.307499	1.10397	Low Nitrogen	Control	100 - 23.1	2743.28	36.31	2286.35	2079.39	1773.22	3800.76	1448.12	3520.29	1481.72	4522.99	2145.64	2079.39	1718.59	3541.13	2167.97	4881.03	1967.06	6251.5
Unannotated			5.69682	321.315							5.70_321.3154m/z	Positive			1	0.164733	0.93019	0.300091	2.06478	Control	Low Nitrogen	100 - 22.3	29752.5	126.04	5545	109365	2696.8	1403.28	13870.2	40256.5	2459.25	1052.11	5203.76	109365	2613.71	1307.42	20765	55817.4	3264.78	1454.18
Unannotated			2.70857	322.078							2.71_322.0782m/z	Positive			1	0.04625	0.00011735	0.000165648	1.58936	Control	Low Nitrogen	100 - 22.5	1968.44	3.2	1729.66	1953.73	1987.21	2203.15	1215.34	1280.76	1195.65	1262.3	1623.21	1953.73	1925.99	2052.65	1819.48	1775.82	1587.29	1744.7
Unannotated			0.789717	323.146							0.79_323.1460m/z	Positive			1	0.0441	0.355918	0.136893	Infinity	Low Nitrogen	Control	100	3015.53	200	0	0	0	0	12062.1	0	0	0	0	0	0	0	18058.1	0	0	0
Unannotated			0.67705	323.147							0.68_323.1471m/z	Positive			1	0.0714333	0.874633	0.286334	1.29113	Low Nitrogen	Control	100 - 9.05	8299.35	6.33	6882.06	6596.37	6302.27	5931.27	21409.9	4494.89	3581.42	3711.22	6458.53	6596.37	6108.1	5526.1	32052.6	6232.35	4754.52	5129.51
Unannotated			7.01187	323.235							7.01_323.2345m/z	Positive			1	0.491467	2.04982856591984E-05	4.77581363230146E-05	1.71156	Control	Low Nitrogen	100 - 17.6 - 1.46	940963	5.01	906134	890522	1.04663e+06	920567	510900	574833	552250	561101	850369	890522	1.01439e+06	857682	764866	797030	733141	775532
Unannotated			1.66013	324.218							1.66_324.2177m/z	Positive			1	0.0247167	0.00305649	0.00228114	1.65046	Control	Low Nitrogen	100	1394.54	13.29	1298.52	1638.47	1212.61	1428.57	846.149	671.317	1004.48	857.824	1218.6	1638.47	1175.25	1330.99	1266.77	930.809	1333.51	1185.65
Unannotated			1.70922	324.218							1.71_324.2177m/z	Positive			1	0.026	0.00878051	0.00564779	1.28873	Control	Low Nitrogen	100	1614.38	8.49	1608.19	1737.57	1424.87	1686.89	1116.43	1392.37	1182.12	1319.83	1509.22	1737.57	1380.97	1571.66	1671.41	1930.58	1569.32	1824.22
Unannotated			1.62818	324.218							1.63_324.2179m/z	Positive			1	0.0247167	0.00627296	0.00421578	1.39074	Control	Low Nitrogen	100	1323.63	4.55	1304.68	1410.01	1309.88	1269.95	1168.25	952.376	805.761	880.586	1224.39	1410.01	1269.53	1183.2	1748.99	1320.51	1069.69	1217.11
Unannotated			0.67705	324.243							0.68_324.2435m/z	Positive			1	0.0475667	0.0380028	0.0203218	Infinity	Control	Low Nitrogen	100	4432.81	175.57	16056.4	95.9102	1578.91	0	0	0	0	0	15068.3	95.9102	1530.26	0	0	0	0	0
Unannotated			1.50698	325.217							1.51_325.2169m/z	Positive			1	0.671283	0.00181438	0.00146065	2.59629	Low Nitrogen	Control	100 - 21.3	188111	16.92	46064.4	95307.5	61448.5	86994.6	233252	164791	166714	187687	43229.6	95307.5	59555.4	81051.9	349201	228490	221322	259413
Unannotated			0.653283	325.224							0.65_325.2242m/z	Positive			1	0.0489167	0.605995	0.212496	1.97725	Control	Low Nitrogen	63.8 - 100	5636.57	73.36	2743.57	10367.3	8847.25	588.14	3203.1	5653.35	986.093	1560.29	2574.72	10367.3	8574.68	547.963	4795.34	7838.6	1309.09	2156.58
Unannotated			0.640567	325.249							0.64_324.2420n	Positive	M+H, M+Na	324.242	1	0.0854	0.000320279	0.000353795	4.10401	Control	Low Nitrogen	100 - 46.9	33431.6	26.49	22652.2	36128.5	30195	44750.8	6607.21	11157.3	6557.27	8262.56	21258.2	36128.5	29264.7	41693.8	9891.64	15470.1	8705.11	11420.2
Unannotated			0.72335	325.285							0.72_325.2845m/z	Positive			1	0.0336833	0.512289	0.185445	3.10355	Control	Low Nitrogen	100	3859.68	118.92	9064.27	0	6374.46	0	0	4974.54	0	0	8506.45	0	6178.08	0	0	6897.4	0	0
Unannotated			17.2372	325.288							17.24_325.2881m/z	Positive			1	0.0481667	0.780659	0.261804	1.00592	Control	Low Nitrogen	100	5002.22	24.66	6200.72	5528.94	3313.78	4965.42	6298.2	6491.16	5391.86	1709.85	5819.12	5528.94	3211.68	4626.23	9429.01	9000.26	7157.97	2363.29
Unannotated			16.9457	325.288							16.95_325.2883m/z	Positive			1	0.0379833	0.000295388	0.000332059	2.00748	Low Nitrogen	Control	100	4160.58	10.18	2348.98	1799.02	2358.76	1783.4	4277.19	4674.69	4020.2	3670.25	2204.42	1799.02	2286.09	1661.58	6403.37	6481.65	5337.02	5072.88
Unannotated			15.364	325.289							15.36_324.2815n	Positive	M+H, M+Na	324.281	1	0.184367	0.000411098	0.000430166	1.29904	Control	Low Nitrogen	100 - 21.2	56767.4	4.76	57196.5	57780.5	52908.5	59184.1	44076.5	40533.7	46491.8	43695.6	53676.6	57780.5	51278.4	55141.2	65986.7	56201.6	61720.3	60394.4
Unannotated			2.23545	326.379							2.24_326.3787m/z	Positive			1	0.310767	0.0864969	0.041881	2.37457	Control	Low Nitrogen	100 - 23.4 - 1.59	109310	56.37	195317	110788	56469.5	74664.7	15143.1	70531.7	31800.3	66658.7	183297	110788	54729.8	69564.2	22670.6	97795.1	42216.5	92133.1
Unannotated			0.61545	327.009							0.62_327.0089m/z	Positive			1	0.0422833	0.326149	0.128161	1.99836	Low Nitrogen	Control	100 - 4.26	641.963	99.41	712.644	132.716	439.62	0	1726.32	373.235	223.282	245.009	668.788	132.716	426.076	0	2584.47	517.506	296.419	338.642
Unannotated			0.800583	327.214							0.80_288.2510n	Positive	M+H, M+K	288.251	1	0.1229	0.855754	0.281372	1.98476	Control	Low Nitrogen	100	20035.6	69.09	28932.3	29618.7	21591.5	0	7032.77	27601.4	0	5744.69	27151.8	29618.7	20926.3	0	10528.7	38270.5	0	7940.09
Unannotated			0.712	327.215							0.71_327.2146m/z	Positive			1	0.0795167	0.978195	0.310698	1.10621	Control	Low Nitrogen	100	9040.35	68.91	10355.7	11650.2	14155.5	0	8549.73	15578.1	0	8561.73	9718.38	11650.2	13719.4	0	12799.8	21599.6	0	11833.7
Unannotated			0.689367	327.3							0.69_327.3004m/z	Positive			1	0.0579	0.689022	0.235938	2.78481	Control	Low Nitrogen	100	5382	123.57	19615.8	1912.23	0	0	716.791	1644.17	0	5369.53	18408.6	1912.23	0	0	1073.11	2279.71	0	7421.56
Unannotated			17.2372	327.304							17.24_327.3038m/z	Positive			1	0.162433	0.00243702	0.0018744	1.23378	Low Nitrogen	Control	100 - 14.9	54462.2	4.93	45406.6	45587	39814.2	45762.5	57180.9	55203.2	50765.7	54698.9	42612.2	45587	38587.6	42636.4	85605.4	76541.5	67394	75602.7
Unannotated			16.9457	327.304							16.95_327.3039m/z	Positive			1	0.1131	2.94808225234089E-05	6.14129318905777E-05	2.03688	Low Nitrogen	Control	100 - 19.2	21933.2	2.96	9951.23	10331.4	9924.58	12865	21115.3	22545.6	21722.9	22349	9338.82	10331.4	9618.82	11986.2	31611.7	31260.4	28838.3	30890
Unannotated			17.5135	327.304							17.51_327.3039m/z	Positive			1	0.0961	0.00133385	0.00112674	1.28017	Low Nitrogen	Control	100 - 15.5	27150.6	3	20680	20637.3	21811.9	21705.1	24468.1	26525.9	29644	27964.3	19407.3	20637.3	21139.9	20222.4	36631.2	36779.3	39353.9	38651.2
Unannotated			16.7154	327.304							16.72_327.3043m/z	Positive			1	0.0769333	0.00559195	0.00381937	1.55228	Low Nitrogen	Control	100 - 16.7	6144.64	7.93	4236.61	4601.84	2926.34	4069.1	6347	6697.7	5967.04	5566.82	3975.88	4601.84	2836.18	3791.14	9502.07	9286.63	7921.55	7694.25
Unannotated			3.08962	327.337							3.09_309.3036n	Positive	M+H, M+NH4	309.304	1	0.411567	0.00119469	0.00103005	2.13972	Control	Low Nitrogen	100 - 23.1 - 1.98	362569	6.81	388902	364671	329260	367442	178316	123874	146807	228791	364969	364671	319116	342342	266956	171756	194893	316227
Unannotated			0.602967	328.19							0.60_328.1897m/z	Positive			1	0.0756333	0.175102	0.0763338	1.67271	Control	Low Nitrogen	100 - 6.07	5686.76	28.44	4750.81	5134.79	2937.43	9924.03	3211.13	2173.1	4469.94	3744.75	4458.44	5134.79	2846.93	9246.11	4807.37	3013.1	5934.08	5175.85
Unannotated			1.00315	328.249							1.00_328.2487m/z	Positive			1	0.0729	0.0230295	0.0131533	13.5328	Control	Low Nitrogen	100	2453.6	143.29	340.974	1290.67	7690.13	492.632	0	725.234	0	0	319.99	1290.67	7453.21	458.98	0	1005.57	0	0
Unannotated			18.6714	329.004							18.67_329.0042m/z	Positive			1	0.0265167	0.00415433	0.00295823	1.73432	Control	Low Nitrogen	100 - 4.74	2477.81	9.3	2457.21	2674.57	2160.91	2618.56	1406.48	1016.99	1523.63	1767.68	2305.99	2674.57	2094.34	2439.68	2105.64	1410.1	2022.69	2443.22
Unannotated			1.20482	329.213							1.20_329.2133m/z	Positive			1	0.160517	0.555649	0.197986	1.08949	Control	Low Nitrogen	100 - 29	5995.32	10.61	4632.07	7197.03	6862.62	5289.57	5159.7	5912.22	4863.64	6075.92	4347.01	7197.03	6651.19	4928.24	7724.57	8197.54	6456.73	8397.9
Unannotated			5.46763	329.243							5.47_329.2426m/z	Positive			1	0.0219	0.0104971	0.00660594	1.56981	Control	Low Nitrogen	100 - 13.3	3028.09	17.03	3562.24	2408.3	2757.13	3384.68	1615.79	1885.69	1824.1	2390.22	3343.02	2408.3	2672.19	3153.47	2418.99	2614.59	2421.59	3303.67
Unannotated			5.59168	329.243							5.59_329.2427m/z	Positive			1	0.0364167	0.00406379	0.00290211	1.97143	Control	Low Nitrogen	100 - 9.95	7311.93	12.06	7476.11	6519.47	6766.06	8486.08	2726.38	2957.05	4044.23	5108.11	7016.02	6519.47	6557.61	7906.38	4081.65	4100.07	5368.92	7060.23
Unannotated			5.49837	329.243							5.50_329.2430m/z	Positive			1	0.0162833	0.00077321	0.000715931	1.89863	Control	Low Nitrogen	100 - 13.3	2764.37	12.77	2610.88	2476.64	2500.65	3469.3	1390.22	1478.94	1256.02	1698.73	2450.21	2476.64	2423.61	3232.31	2081.3	2050.62	1667.43	2347.92
Unannotated			1.96823	329.269							1.97_329.2691m/z	Positive			1	0.386333	0.00554075	0.00378993	1.10298	Low Nitrogen	Control	100 - 45.7 - 6.87	25440.8	2.67	24115.5	23453.4	22234	22459.4	25816.4	25578.9	25921.3	24446.6	22631.4	23453.4	21549	20925.2	38649.7	35466.2	34411.8	33789.1
Unannotated			1.69258	329.269							1.69_329.2692m/z	Positive			1	0.07975	0.00575001	0.00391295	1.13847	Low Nitrogen	Control	100 - 64.4 - 12.7	4973.93	3.99	4607.7	4207.39	4280.1	4380.7	5064.61	5155.85	4634.91	5040.33	4324.14	4207.39	4148.24	4081.45	7582.21	7148.8	6153.08	6966.55
Unannotated			0.66545	329.281							0.67_329.2814m/z	Positive			1	0.0612333	0.642767	0.223052	1.20335	Control	Low Nitrogen	100 - 12.2	2716.01	111.78	1150.66	6937.32	2776.06	0	801.007	7290.05	246.175	690.934	1079.85	6937.32	2690.53	0	1199.18	10108	326.809	954.983
Unannotated			1.5023	329.317							1.50_329.3169m/z	Positive			1	0.37895	0.000169196	0.000217011	1.4445	Low Nitrogen	Control	100 - 21.6 - 0.961	121823	4.74	89165.6	75252	87213.7	85712.3	130410	118176	118799	119908	83678.2	75252	84526.8	79857.2	195237	163855	157712	165733
Unannotated			0.640567	329.995							0.64_329.9954m/z	Positive			1	0.05	0.224184	0.0938636	3.06484	Low Nitrogen	Control	100	4230.82	107.76	4302.06	247.06	972.633	0	10766.2	1756.35	576.222	3824.51	4037.31	247.06	942.667	0	16118.1	2435.25	764.964	5286.09
Unannotated			2.53068	330.198							2.53_330.1982m/z	Positive			1	0.0200833	0.00461417	0.00324106	1.68191	Control	Low Nitrogen	100 - 23.1	2498.02	14.58	2646.87	2210.22	2191.21	2943.8	1201.92	1433.09	1402.31	1903.58	2483.97	2210.22	2123.7	2742.71	1799.39	1987.05	1861.64	2631.06
Unannotated			2.49303	330.198							2.49_330.1982m/z	Positive			1	0.0306833	0.00330407	0.0024371	1.52828	Control	Low Nitrogen	100 - 45.4	3342.69	11.07	3786.37	3304.06	2885.17	3395.16	1842.06	2261.32	2063.1	2582.41	3553.35	3304.06	2796.28	3163.23	2757.73	3135.41	2738.88	3569.31
Unannotated			2.30205	330.198							2.30_330.1983m/z	Positive			1	0.0187667	0.00775298	0.00505673	1.46778	Control	Low Nitrogen	100 - 28.8	2250.17	7.91	2214.02	2100.68	2178.37	2507.62	1190.95	1461.15	1640.82	1839.25	2077.76	2100.68	2111.25	2336.32	1782.97	2025.95	2178.27	2542.14
Unannotated			1.00315	330.265							1.00_330.2646m/z	Positive			1	0.06045	0.198674	0.0848099	1.49649	Control	Low Nitrogen	100 - 12.7	3546.09	29.41	2438.37	3517.52	5852.78	2375.69	2056.22	3380.85	1805.88	2235.49	2288.31	3517.52	5672.46	2213.4	3078.36	4687.69	2397.4	3089.81
Unannotated			0.67705	330.97							0.68_307.9811n	Positive	M+H, M+Na	307.981	1	0.0360833	0.085544	0.0415018	7.51851	Low Nitrogen	Control	100 - 2.8	2017.85	118.29	0	452.397	621.143	0	5543.07	440.553	561.825	1525.97	0	452.397	602.006	0	8298.51	610.845	745.852	2109.13
Unannotated			0.66545	331.082							0.67_331.0820m/z	Positive			1	0.09655	0.14757	0.0658945	Infinity	Control	Low Nitrogen	100 - 13.4	4813.67	193.1	503.024	0	18751.7	0	0	0	0	0	472.067	0	18173.9	0	0	0	0	0
Unannotated			0.640567	331.164							0.64_308.1748n	Positive	M+Na, M+K	308.175	1	0.0616	0.859129	0.282184	1.00266	Control	Low Nitrogen	100 - 36.6 - 81	6696.98	28.32	5883.09	9460.71	6263.4	5180.72	9363.2	8589.72	3541.29	5222.59	5521.04	9460.71	6070.44	4826.82	14017.6	11910	4701.24	7218.46
Unannotated			0.8114	331.188							0.81_331.1879m/z	Positive			1	0.0667667	0.355918	0.136893	Infinity	Control	Low Nitrogen	100	4323.65	200	0	0	17294.6	0	0	0	0	0	0	0	16761.8	0	0	0	0	0
Unannotated			0.689367	331.209							0.69_331.2087m/z	Positive			1	0.0354	0.134829	0.0612232	2.77641	Control	Low Nitrogen	100 - 57	2867.69	60.86	1459.33	6782.62	2193.78	1035.04	1096.42	1882.85	720.329	431.905	1369.52	6782.62	2126.19	964.333	1641.45	2610.65	956.273	596.962
Unannotated			1.80952	331.225							1.81_331.2247m/z	Positive			1	0.204467	0.000152296	0.000200774	1.49736	Control	Low Nitrogen	100 - 17.6	46751.7	4.51	44701.8	45358	49272.7	47674.3	30479	34604.8	28187.9	31619.3	41950.8	45358	47754.7	44417.6	45629.9	47981	37420.9	43703
Unannotated			1.56845	331.225							1.57_331.2248m/z	Positive			1	0.107017	0.000137799	0.000184713	1.45641	Control	Low Nitrogen	100 - 17.5	20759.4	4.05	20538.4	20294.2	22003.8	20201.1	14184.7	15617.7	12889.6	14323.2	19274.5	20294.2	21325.9	18821.2	21235.8	21654.7	17111.6	19796.9
Unannotated			1.02847	332.15							1.03_314.1158n	Positive	M+H, M+NH4, M+Na	314.116	1	0.2069	0.0029928	0.00224019	1.44208	Control	Low Nitrogen	100 - 13.4	108529	6.14	107550	116184	110255	100127	65941.6	91601.4	72641.8	70848.8	100931	116184	106858	93287.5	98721	127009	96435.6	97924.5
Unannotated			17.6538	332.279							17.65_332.2790m/z	Positive			1	0.0928333	0.00100227	0.000890421	1.45266	Control	Low Nitrogen	100 - 11.1	8590.89	7.81	8533.66	8056.87	8220.36	9552.68	5309.42	5671.95	5939.62	6734.65	8008.49	8056.87	7967.1	8900.13	7948.71	7864.39	7885.14	9308.37
Unannotated			18.6426	332.279							18.64_332.2792m/z	Positive			1	0.0992667	0.000694467	0.000654961	1.98332	Control	Low Nitrogen	100 - 15.8	16123	9.74	17536	17276.6	15462.7	14216.5	7079.83	7425.49	7309.76	10702	16456.8	17276.6	14986.3	13245.4	10599.2	10295.7	9704.09	14792
Unannotated			13.5173	332.279							13.52_332.2793m/z	Positive			1	0.145617	0.00114964	0.00100048	1.73161	Control	Low Nitrogen	100	14330.9	2.78	16798.7	16274.6	12615.6	11634.7	8159.68	8210.68	8117.26	8616.64	15764.9	16274.6	12226.9	10840	12215.8	11384.5	10776.1	11909.6
Unannotated			16.1132	332.279							16.11_332.2793m/z	Positive			1	0.123	4.10205467533675E-05	7.73218531256304E-05	1.56957	Control	Low Nitrogen	100 - 12.6	12448.8	5.71	12274.8	12271.8	13458.7	11789.8	7480.83	8526.48	8181.03	7537.05	11519.4	12271.8	13044.1	10984.4	11199.5	11822.3	10860.7	10417.4
Unannotated			18.4753	332.279							18.48_332.2793m/z	Positive			1	0.134067	0.000572398	0.000558893	2.07241	Control	Low Nitrogen	100 - 15.6	18980.2	3.89	19887.6	18205.5	19234	18593.7	6903.86	8860.74	8977.55	11892	18663.7	18205.5	18641.4	17323.6	10335.7	12285.8	11918.2	16436.6
Unannotated			18.839	332.279							18.84_332.2794m/z	Positive			1	0.0962667	0.000204366	0.000249846	1.55971	Control	Low Nitrogen	100 - 13.2	16787.4	5.49	16490	16402.4	18149	16108	9408.97	11035.9	10701.5	11906.2	15475.2	16402.4	17589.8	15007.7	14086.1	15301.8	14206.8	16456.3
Unannotated			15.3073	332.279							15.31_332.2794m/z	Positive			1	0.103067	0.000294253	0.000331316	1.84706	Control	Low Nitrogen	100	10753.4	9.19	11402.8	9326.3	11431.2	10853.3	5084.74	6901.46	5936.44	5365.03	10701	9326.3	11079	10111.9	7612.35	9569.16	7880.93	7415.34
Unannotated			3.08962	332.28							3.09_332.2799m/z	Positive			1	0.277	7.35487621525976E-05	0.000117472	1.42685	Control	Low Nitrogen	100	41072	4.6	42533.2	38347.7	42130.4	41276.6	26548.3	29210.6	30446.2	28935.3	39915.7	38347.7	40832.5	38457	39745.3	40501.7	40418.9	39993.2
Unannotated			1.14712	332.28							1.15_314.2463n	Positive	M+H-H2O, M+NH4	314.246	1	0.408067	0.189444	0.0815805	2.77144	Control	Low Nitrogen	100 - 16.9	167155	87.85	54823.2	207358	357904	48532.4	32407.2	139962	32981.7	35902.4	51449.4	207358	346878	45217.1	48516.7	194063	43784.8	49622.9
Unannotated			1.92817	332.332							1.93_332.3319m/z	Positive			1	1.05605	0.808263	0.269052	1.04727	Low Nitrogen	Control	100 - 25.5 - 0.97	424300	14.72	401692	329797	413935	475163	155543	612760	319431	609467	376972	329797	401182	442705	232863	849616	424061	842382
Unannotated			0.755467	333.203							0.76_333.2032m/z	Positive			1	0.44965	0.300184	0.119829	16.5006	Control	Low Nitrogen	100	43889.4	42.41	4790.35	10239.5	159734	793.55	2765.71	4167.99	1514.04	2191.71	4495.55	10239.5	154813	739.342	4140.53	5779.09	2009.97	3029.3
Unannotated			1.33798	333.239							1.34_333.2391m/z	Positive			1	0.0901333	0.000403009	0.000423873	1.43878	Control	Low Nitrogen	100 - 14.6	10025.2	6.9	9632.96	9275.66	10410.9	10781.3	7221.7	7131.01	6205.69	7313.09	9040.14	9275.66	10090.1	10044.9	10811.6	9887.44	8238.38	10107.9
Unannotated			1.42033	333.24							1.42_333.2400m/z	Positive			1	0.0197	0.00281126	0.00211907	1.48269	Control	Low Nitrogen	100 - 18.5	1751.7	10.89	1769.11	1758.93	1506.53	1972.22	1329.59	1268.18	1090.2	1037.77	1660.24	1758.93	1460.11	1837.5	1990.52	1758.38	1447.29	1434.36
Unannotated			1.06445	333.255							1.06_333.2554m/z	Positive			1	0.0631	0.404103	0.152076	1.13458	Control	Low Nitrogen	100	4718.14	15.53	5320.33	4759.38	3675.65	5117.2	3146.17	4079.79	3410.96	5997	4992.91	4759.38	3562.4	4767.64	4710.12	5656.8	4528.23	8288.83
Unannotated			15.3758	333.258							15.38_333.2577m/z	Positive			1	0.109767	0.0138156	0.0084119	1.21181	Control	Low Nitrogen	100 - 15.6	10008.5	6.16	9632.56	9184.32	11374	9842.97	8226.56	7670.64	8912.92	8226.26	9039.76	9184.32	11023.6	9170.59	12316	10635.7	11832.4	11370
Unannotated			5.14258	333.258							5.14_333.2579m/z	Positive			1	0.0892333	0.455081	0.168202	1.35546	Control	Low Nitrogen	100 - 21.8	16002.7	28.85	8887.25	22078.7	9708.78	23336.3	12725.4	7364.72	11562.9	15571.6	8340.32	22078.7	9409.67	21742.2	19051.1	10211.5	15350.3	21522.5
Unannotated			5.03542	333.258							5.04_333.2584m/z	Positive			1	0.0307667	0.618353	0.216002	1.23353	Control	Low Nitrogen	100 - 22.6	4325.37	34.4	2331.2	6044.27	2768.16	6157.86	4330.5	1824.96	3439.86	4430.69	2187.73	6044.27	2682.88	5737.21	6483.17	2530.38	4566.59	6123.93
Unannotated			2.70857	333.3							2.71_333.3002m/z	Positive			1	0.642567	0.309246	0.122885	1.73359	Control	Low Nitrogen	100 - 15.7	54241.6	75.13	23187.5	107339	65073.1	21367.3	13247.5	80556.1	15573.2	15777.9	21760.5	107339	63068.3	19907.7	19832.8	111694	20674.2	21807.6
Unannotated			0.67705	334.187							0.68_334.1870m/z	Positive			1	0.0488	0.381764	0.145037	1.42579	Control	Low Nitrogen	73.3 - 100 - 11	6582.23	47.07	5186.49	9797.87	8397.66	2946.92	4771.36	7677.61	2464.28	3552.92	4867.31	9797.87	8138.94	2745.61	7143.18	10645.3	3271.46	4910.71
Unannotated			1.23208	334.222							1.23_334.2223m/z	Positive			1	0.0734	0.482446	0.176472	1.22039	Control	Low Nitrogen	100 - 61.8 - 5.83	6399.81	35.5	7797.86	4087.58	4886.68	8827.13	2574.95	5389.3	7539.86	5472.19	7317.97	4087.58	4736.13	8224.14	3854.95	7472.49	10009.6	7563.46
Unannotated			1.12282	334.222							1.12_334.2223m/z	Positive			1	0.201667	0.184301	0.0797717	1.51772	Control	Low Nitrogen	88.6 - 100 - 10.5	31958.5	29.23	35031.8	19531.1	31433.7	41837.5	9597.72	13888.3	32402.3	28339.5	32875.9	19531.1	30465.3	38979.5	14368.7	19256.6	43015.7	39169.7
Unannotated			0.61545	334.223							0.62_334.2234m/z	Positive			1	0.0458	0.789266	0.26386	1.98863	Control	Low Nitrogen	100 - 28.4	1458.4	19	1206.25	1930.74	2592.95	103.647	652.378	819.026	879.926	582.141	1132.02	1930.74	2513.07	96.5669	976.673	1135.61	1168.15	804.613
Unannotated			3.91707	334.311							3.92_334.3106m/z	Positive			1	0.373567	0.795802	0.265727	2.12865	Control	Low Nitrogen	100 - 25.7	32325	123.25	9640.91	114140	3928.89	1590.3	15335.9	41583.4	2832.43	990.943	9047.6	114140	3807.85	1481.67	22959.4	57657.1	3760.2	1369.64
Unannotated			0.640567	335.162							0.64_335.1618m/z	Positive			1	0.0373167	0.0175067	0.0103437	1.99187	Control	Low Nitrogen	100 - 13.8	4930.16	7.32	4396.44	5170.61	5127.54	5026.04	2915.28	3606.37	1244.69	2134.21	4125.88	5170.61	4969.57	4682.71	4364.45	5000.38	1652.39	2949.83
Unannotated			8.93825	335.256							8.94_335.2557m/z	Positive			1	0.119267	2.05839667644092E-07	2.37658591596736E-06	3.03267	Low Nitrogen	Control	100 - 15.6	15326	3.6	4928.45	4942.93	5023.72	5319.42	16437.4	14872.4	16095.3	13899	4625.14	4942.93	4868.95	4956.04	24608.4	20621.2	21367.3	19210.6
Unannotated			0.99155	335.256							0.99_335.2559m/z	Positive			1	0.315883	0.00172712	0.00139887	1.48429	Control	Low Nitrogen	100 - 17.3	178057	9.54	186733	177308	196353	151834	117684	133684	106062	122414	175241	177308	190304	141462	176184	185358	140803	169196
Unannotated			15.352	335.273							15.35_335.2732m/z	Positive			1	0.1493	8.01710670629285E-05	0.000124768	1.35979	Control	Low Nitrogen	100 - 20.3	25263.8	1.49	25683.3	24776	25367.8	25227.9	18244.4	18182.1	20335.1	17555	24102.7	24776	24586.3	23504.6	27313.6	25210.3	26995.9	24263.8
Unannotated			5.48302	336.326							5.48_336.3262m/z	Positive			1	0.0213333	0.0290718	0.0160593	1.40462	Control	Low Nitrogen	100 - 20.6	4066.56	12.56	4367.32	3700.6	3571.85	4626.46	2300.71	3255.52	2465.56	3558.75	4098.55	3700.6	3461.81	4310.42	3444.39	4513.92	3273.16	4918.76
Unannotated			5.57028	336.326							5.57_336.3264m/z	Positive			1	0.0612667	0.0326237	0.0177962	1.43472	Control	Low Nitrogen	100 - 22.6	10919	14.86	11367.1	10837.4	8783.06	12688.7	5951.75	7902.4	6711.99	9876.13	10667.5	10837.4	8512.46	11821.9	8910.35	10957	8910.51	13650.4
Unannotated			4.65972	336.327							4.66_336.3267m/z	Positive			1	0.379117	0.768386	0.258341	1.7967	Control	Low Nitrogen	100 - 23.9	88612.2	103.14	29757.3	287720	22539	14432.5	51452.6	120432	15691.8	9700.71	27926	287720	21844.7	13446.6	77029.5	166985	20831.7	13408
Unannotated			2.66398	336.327							2.66_353.3303n	Positive	M+H-H2O, M+Na	353.33	1	0.268583	0.280944	0.113462	3.03809	Control	Low Nitrogen	100 - 29.8 - 0.505	147841	88.51	288377	241115	34841.8	27028.6	45573.2	110282	24156.7	14637.4	270630	241115	33768.4	25182.3	68227.4	152911	32069.2	20231.3
Unannotated			3.3492	336.327							3.35_336.3270m/z	Positive			1	0.271767	0.515216	0.186263	1.63746	Control	Low Nitrogen	100 - 26.2	49357.4	36.37	106270	48129.7	17066.9	25962.6	44368.4	29973.2	17666.8	28562.5	99730.4	48129.7	16541.1	24189	66423.8	41559.1	23453.6	39478
Unannotated			2.38497	336.327							2.38_336.3270m/z	Positive			1	0.223933	0.351223	0.136327	3.19684	Control	Low Nitrogen	100 - 23.5	60565.9	93.67	115730	108018	10335.5	8180.71	19818.5	43626.6	8205.32	4131.76	108608	108018	10017.1	7621.88	29670.2	60490.1	10893	5710.76
Unannotated			0.800583	337.104							0.80_337.1039m/z	Positive			1	0.0331	0.479547	0.175711	5.30111	Control	Low Nitrogen	100	2676.39	121	0	4167.82	6537.73	0	0	2019.49	0	0	0	4167.82	6336.31	0	0	2800.11	0	0
Unannotated			0.66545	337.163							0.67_354.1665n	Positive	M+H-H2O, M+H	354.166	1	0.0612333	0.829754	0.274733	1.09931	Control	Low Nitrogen	100 - 4.86	5909.58	20.09	3724.61	6131.85	9235.28	4546.59	5166.54	6745.23	5468.92	4122.18	3495.39	6131.85	8950.76	4236.01	7734.8	9352.54	7260.27	5697.52
Unannotated			2.66398	337.201							2.66_337.2011m/z	Positive			1	0.0183667	0.0366216	0.0196509	1.74724	Control	Low Nitrogen	100 - 19.7	2258.42	9.79	1742.9	1435.93	2673.17	3181.67	1436.53	1308.82	1128.3	1296.62	1635.64	1435.93	2590.81	2964.33	2150.63	1814.73	1497.87	1792.13
Unannotated			1.052	337.235							1.05_337.2355m/z	Positive			1	0.151633	0.0540182	0.0276019	1.59549	Control	Low Nitrogen	100 - 14.7	17473.6	24.98	11806.3	18514	22363.4	17210.7	7125.78	13645.3	12550.3	10486.1	11079.7	18514	21674.4	16035	10668	18919.8	16661.1	14493.4
Unannotated			3.17955	337.236							3.18_337.2359m/z	Positive			1	0.0658	0.0123946	0.00763491	1.27745	Control	Low Nitrogen	100 - 13.1	3614.36	8.47	4075.63	3679.81	3564.34	3137.66	2871.58	2517.77	3100.61	2827.42	3824.81	3679.81	3454.53	2923.33	4299.03	3490.99	4116.22	3907.95
Unannotated			3.37527	337.252							3.38_337.2516m/z	Positive			1	0.100433	0.000440877	0.000452791	1.32104	Control	Low Nitrogen	100 - 11.9	9127.16	5.57	8568.13	9054.56	9846	9039.94	6659.99	7274.22	6502.63	7199.41	8040.84	9054.56	9542.66	8422.41	9970.65	10086	8632.57	9950.75
Unannotated			3.99863	337.253							4.00_337.2527m/z	Positive			1	0.190633	0.383263	0.145492	1.40511	Control	Low Nitrogen	100 - 21.3	36288.5	18.76	19219.5	58717.4	24328	42888.9	22650.1	20735.1	30288.3	29630.7	18036.8	58717.4	23578.5	39959.1	33909.3	28750.1	40209.3	40954.4
Unannotated			10.5093	337.272							10.51_337.2715m/z	Positive			1	0.790117	3.06631835973459E-05	6.29785463075137E-05	1.65303	Low Nitrogen	Control	100 - 20.8	434549	5.16	249577	275137	252803	274004	471119	443477	428473	395128	234218	275137	245014	255286	705311	614899	568820	546131
Unannotated			12.7742	337.272							12.77_337.2719m/z	Positive			1	0.46915	1.14920948435238E-06	6.83046635587275E-06	2.80267	Low Nitrogen	Control	100 - 20.1	158780	4.35	53782.4	56231.6	56817.5	59780.6	172214	170276	151385	141243	50472.6	56231.6	55067.1	55697	257821	236095	200971	195221
Unannotated			0.61545	338.212							0.62_337.2043n	Positive	M+H, M+Na	337.204	1	0.1504	0.189346	0.0815508	2.97378	Control	Low Nitrogen	100 - 15.1 - 4.72 - 0.633	337435	76.46	190888	295538	86594.7	776720	7190.58	81971.6	202375	162343	179140	295538	83926.8	723661	10765	113657	268663	224384
Unannotated			1.052	338.269							1.05_338.2686m/z	Positive			1	0.0359833	0.148206	0.0661471	66.7848	Control	Low Nitrogen	100	920.817	158.43	400.563	187.477	3095.23	0	50.2088	0	4.94252	0	375.912	187.477	2999.87	0	75.1674	0	6.56145	0
Unannotated			1.20012	338.269							1.20_338.2694m/z	Positive			1	0.0140833	0.0306084	0.0168283	7.53593	Control	Low Nitrogen	100 - 14.6	1160.8	68	390.047	645.855	3108.6	498.7	28.5419	284.935	154.325	148.341	366.043	645.855	3012.83	464.633	42.73	395.074	204.874	205.031
Unannotated			1.3483	338.269							1.35_338.2694m/z	Positive			1	0.16355	0.0863073	0.0418068	5.5799	Control	Low Nitrogen	100 - 24.4	11787.2	36.34	3514.19	5001.4	35367	3266.36	1594.54	3224.31	1606.72	2024.21	3297.92	5001.4	34277.4	3043.23	2387.18	4470.63	2133	2797.78
Unannotated			5.72282	338.309							5.72_338.3085m/z	Positive			1	0.0507167	0.642731	0.223052	1.73778	Control	Low Nitrogen	100 - 14.3	740.79	140.02	0	2963.16	0	0	439.049	1266.1	0	0	0	2963.16	0	0	657.299	1755.49	0	0
Unannotated			17.856	338.341							17.86_338.3409m/z	Positive			1	0.1652	6.11867153689216E-05	0.000102843	1.8062	Control	Low Nitrogen	100 - 10.9	27957.2	5.71	28225	29846.2	27794.8	25962.7	15093.9	17791.7	15223	13805.3	26488	29846.2	26938.5	24189.2	22597	24668.9	20209.3	19081.2
Unannotated			15.3143	338.341							15.31_338.3410m/z	Positive			1	0.123767	0.000493447	0.000494776	1.78287	Control	Low Nitrogen	100 - 14.9	17766.1	8.68	17732.1	18929.1	18804.5	15598.8	9098.24	11754.7	10520.2	8486.61	16640.9	18929.1	18225.1	14533.2	13620.9	16298.3	13966.1	11729.9
Unannotated			17.6145	338.341							17.61_338.3411m/z	Positive			1	0.168967	0.00262101	0.00199656	1.66014	Control	Low Nitrogen	100 - 12.9	27061.5	10.5	23388.3	30192.3	26713.8	27951.6	12841.4	19075.8	15233.9	18051.6	21948.9	30192.3	25890.7	26042.2	19224.8	26449.4	20223.8	24950.2
Unannotated			17.3903	338.341							17.39_338.3411m/z	Positive			1	0.178467	0.000695792	0.000655546	1.87627	Control	Low Nitrogen	100 - 7.58	24940.5	11.1	23580.5	28938.9	22701.3	24541.4	11783.1	15068.2	15297.6	11021.6	22129.4	28938.9	22001.9	22865	17640.4	20892.7	20308.3	15233.6
Unannotated			15.4328	338.341							15.43_338.3413m/z	Positive			1	0.1895	0.00233185	0.00180373	1.62534	Control	Low Nitrogen	100 - 12.1	24329.9	10.13	23272.1	30342.5	20964.4	22740.7	13358.5	16054.8	16452.9	14010.2	21839.9	30342.5	20318.5	21187.3	19999	22260.6	21842.1	19364.3
Unannotated			16.757	338.341							16.76_338.3415m/z	Positive			1	0.433317	0.000426956	0.00044222	1.87527	Control	Low Nitrogen	100 - 18.7	67499.6	13.04	66406.1	80192.2	62891.9	60508.4	31956.8	43041.7	35201.4	33778.6	62319.4	80192.2	60954.3	56375	47842.4	59679.1	46731.7	46687.5
Unannotated			16.138	338.342							16.14_338.3416m/z	Positive			1	0.485867	0.000105834	0.000153902	1.98744	Control	Low Nitrogen	100 - 19.5	79412.7	7.16	73366.2	95814.2	77320.6	71149.7	37852.6	43817.7	40435.2	37723.4	68851.2	95814.2	74938.5	66289.4	56669	60755.1	53679.8	52139.9
Unannotated			18.8238	338.342							18.82_338.3418m/z	Positive			1	0.806417	9.13412786324175E-05	0.00013762	1.57912	Control	Low Nitrogen	100 - 23.6	416769	6.22	408418	451710	417122	389826	242581	292370	257581	263170	383283	451710	404271	363196	363167	405382	341951	363743
Unannotated			14.0198	338.342							14.02_338.3419m/z	Positive			1	0.31315	0.00307005	0.00228881	1.76042	Control	Low Nitrogen	100	44624.7	15.48	45983.8	55715.1	40489.9	36310.2	22539.8	31120.5	23316.3	24419	43153.9	55715.1	39242.5	33829.8	33744.3	43149.8	30953.6	33751
Unannotated			13.8732	338.342							13.87_338.3419m/z	Positive			1	0.243733	0.011391	0.00709334	1.50142	Control	Low Nitrogen	100 - 17.9	42302.3	10.12	43910.4	53835.4	35520.1	35943.1	25640	32150.1	26704.9	28204.2	41208.1	53835.4	34425.8	33487.8	38385.6	44577.5	35452.1	38982.8
Unannotated			5.59732	338.342							5.60_320.3081n	Positive	M+H, M+NH4	320.308	1	0.219167	0.703369	0.240027	2.28577	Control	Low Nitrogen	100 - 24.4 - 2.73	794685	105.34	233903	2.69393e+06	133820	117092	344570	865804	115597	64695	219509	2.69393e+06	129697	109093	515855	1.20047e+06	153461	89418.9
Unannotated			4.97088	338.342							4.97_338.3422m/z	Positive			1	0.3228	0.0106761	0.0067095	2.05406	Control	Low Nitrogen	100 - 23.7 - 2.13	278035	18.08	359446	211267	352703	188722	123295	171239	117104	129795	337326	211267	341837	175830	184585	237430	155462	179398
Unannotated			3.85997	338.342							3.86_338.3422m/z	Positive			1	0.155683	0.000338874	0.00036935	1.53084	Control	Low Nitrogen	100 - 19.9	37930.8	6.78	35047.3	34845.8	39915.2	41914.9	22344	25015.8	25665.4	26086	32890.4	34845.8	38685.5	39051.7	33451.2	34685.4	34072.1	36055
Unannotated			0.66545	339.142							0.67_339.1419m/z	Positive			1	0.0364833	0.833611	0.275618	1.05123	Low Nitrogen	Control	100	2753.19	30.86	1625.28	2681.86	3812.37	2356.57	3028.41	3656.5	2702.32	1625.53	1525.26	2681.86	3694.92	2195.59	4533.82	5069.89	3587.47	2246.74
Unannotated			1.31487	339.191							1.31_339.1910m/z	Positive			1	0.0153333	0.0665463	0.0332494	18.0056	Control	Low Nitrogen	100 - 21.6	1236.85	30.95	138.498	174.964	4365.71	268.237	94.0595	77.6267	46.8191	56.2649	129.975	174.964	4231.21	249.913	140.816	107.633	62.1547	77.7672
Unannotated			1.28842	339.192							1.29_339.1925m/z	Positive			1	0.0170667	0.0749446	0.0369629	4.413	Control	Low Nitrogen	100 - 9.98	1465.88	23.87	640.005	499.912	4081.71	641.888	252.517	417.592	380.268	278.314	600.618	499.912	3955.95	598.04	378.043	579.008	504.825	384.674
Unannotated			1.20012	339.207							1.20_339.2071m/z	Positive			1	0.168633	0.00819215	0.00531339	1.86018	Control	Low Nitrogen	100 - 21.7	14554.2	11.75	12560.9	12426.1	21462.8	11766.9	7339.53	8601.55	6768.6	8586.65	11787.9	12426.1	20801.6	10963.1	10988	11926.4	8985.67	11868.1
Unannotated			12.4699	339.287							12.47_339.2874m/z	Positive			1	0.8101	0.0299482	0.0165043	1.15989	Low Nitrogen	Control	100 - 19.7 - 0.213	439879	4.87	354924	394743	374856	392440	492713	443352	427292	396161	333082	394743	363307	365632	737639	614725	567252	547558
Unannotated			13.935	339.288							13.94_339.2877m/z	Positive			1	0.247233	0.00719466	0.00474464	1.32904	Low Nitrogen	Control	100 - 21.5 - 1.12	390632	8.99	268686	288902	286983	331107	404233	424040	404060	330196	252151	288902	278141	308489	605175	587949	536410	456384
Unannotated			17.2372	339.304							17.24_339.3039m/z	Positive			1	0.110417	0.47119	0.173148	1.11159	Low Nitrogen	Control	100 - 3.92	20567.2	14.04	19571.7	21677.5	16378.2	16382.5	16938	27202.9	18296.1	19831.8	18367.2	21677.5	15873.6	15263.4	25357.9	37717.9	24289.1	27410.8
Unannotated			16.9457	339.304							16.95_339.3039m/z	Positive			1	0.08765	0.000325211	0.000357809	2.21338	Low Nitrogen	Control	100 - 16.2	9431.81	11.59	4478.57	3927.09	3787.53	4851.88	7249.13	9822.11	9516.51	11139.5	4202.96	3927.09	3670.84	4520.44	10852.6	13618.8	12633.6	15396.6
Unannotated			17.5135	339.304							17.51_339.3041m/z	Positive			1	0.0715667	0.0409075	0.0216924	1.42074	Low Nitrogen	Control	100 - 7.65	10749.7	5.8	7525.97	7185.45	5151.44	10402.3	10155.5	11231.4	11342.8	10269.3	7062.82	7185.45	4992.73	9691.73	15203.7	15572.7	15058.2	14193.8
Unannotated			18.6034	339.345							18.60_339.3449m/z	Positive			1	0.15355	3.91104818269206E-05	7.47013767240488E-05	2.19641	Control	Low Nitrogen	100 - 1.58	11770.1	10.3	10736.1	13298.3	12188.7	10857.4	4645.88	5491.18	5298.98	5999.14	10075.4	13298.3	11813.1	10115.7	6955.34	7613.75	7034.67	8291.78
Unannotated			14.052	339.345							14.05_339.3451m/z	Positive			1	0.2891	0.00523906	0.00360654	1.8832	Control	Low Nitrogen	100	8911.63	20.04	9605.66	11304.7	8005.13	6731.03	4174.31	6077.31	3972.41	4704.63	9014.52	11304.7	7758.51	6271.23	6249.35	8426.45	5273.57	6502.56
Unannotated			7.3828	340.358							7.38_340.3578m/z	Positive			1	0.0589	0.8629	0.28319	2.22547	Control	Low Nitrogen	100 - 23	4233.49	123.58	1534.39	14717.5	529.943	152.13	1747.13	5274.8	353.142	234.083	1439.96	14717.5	513.617	141.737	2615.63	7313.72	468.814	323.54
Unannotated			3.69942	340.394							3.70_340.3942m/z	Positive			1	0.1132	0.0600615	0.0303678	3.90486	Control	Low Nitrogen	100 - 20.2	12619.8	55.94	26482.3	4187.19	14544.2	5265.33	1385.37	5569.62	2350.33	3621.91	24852.5	4187.19	14096.1	4905.65	2074.03	7722.5	3120.18	5006.06
Unannotated			3.89685	340.394							3.90_340.3942m/z	Positive			1	0.203467	0.0528151	0.0270466	3.83331	Control	Low Nitrogen	100 - 24.1 - 1.59	53656.7	49.18	103062	18344.5	69213.9	24006.5	5794.28	21992.6	11765.9	16437.1	96719.2	18344.5	67081.5	22366.6	8674.59	30493.6	15619.9	22718.8
Unannotated			0.67705	341.029							0.68_341.0286m/z	Positive			1	0.119083	0.185721	0.0802866	4.26849	Control	Low Nitrogen	100	19017	74.02	8124.54	18922.5	10097.8	38923	0	2610.72	11873.5	3336.54	7624.55	18922.5	9786.72	36264.1	0	3619.87	15762.7	4611.64
Unannotated			0.66545	341.158							0.67_341.1578m/z	Positive			1	0.0489167	0.904418	0.293881	1.22063	Control	Low Nitrogen	100 - 22.9	5209.64	47.06	2979.99	9566.2	6752.17	1540.2	4765.15	6818.15	3339.74	2148.86	2796.6	9566.2	6544.15	1434.99	7133.89	9453.64	4433.68	2970.08
Unannotated			0.755467	341.229							0.76_341.2290m/z	Positive			1	0.2682	0.0188413	0.0110273	1.60819	Control	Low Nitrogen	100	108280	13.87	109211	113803	122719	87388.5	67465.1	79533.5	44264.1	78059.9	102490	113803	118938	81418.9	101002	110276	58762.9	107891
Unannotated			0.640567	341.245							0.64_341.2448m/z	Positive			1	0.0378333	0.00788875	0.00513449	1.43512	Control	Low Nitrogen	100	3477.09	11.28	3008.93	3112.71	3800.46	3986.25	2043	2404.17	2624.42	2619.84	2823.75	3112.71	3683.38	3713.95	3058.57	3333.48	3484.05	3621.05
Unannotated			0.653283	341.281							0.65_341.2807m/z	Positive			1	0.0612333	0.275957	0.11169	1.66663	Control	Low Nitrogen	100	1896.75	112.13	244.705	4358.94	2983.34	0	0	4552.3	0	0	229.646	4358.94	2891.43	0	0	6311.95	0	0
Unannotated			18.7492	341.304							18.75_341.3042m/z	Positive			2	0.104583	0.00250608	0.00191906	1.68231	Control	Low Nitrogen	100 - 53	5438.8	6.12	5739.89	5062.97	5697.2	5255.14	2450.15	3919.64	3011.27	3550.68	5386.65	5062.97	5521.67	4896.16	3668.12	5434.74	3997.61	4907.61
Unannotated			19.1657	341.304							19.17_341.3043m/z	Positive			2	0.65575	7.12207118980235E-06	2.31066446093777E-05	1.50233	Control	Low Nitrogen	100 - 45.7 - 18.6	38011.7	3.53	40053.9	38028.6	37987.2	35976.9	23995.6	25729	25498.5	25984	37589	38028.6	36816.9	33519.3	35923.7	35674.3	33850.6	35914.1
Unannotated			18.5859	341.304							18.59_341.3043m/z	Positive			2	0.173083	8.17983273304623E-06	2.54742257329289E-05	2.63392	Control	Low Nitrogen	100 - 54.4	7482.23	5.02	7558.45	7274.09	7975.99	7120.41	2440.82	2862.31	2724.74	3335.01	7093.29	7274.09	7730.26	6634.01	3654.15	3968.71	3617.23	4609.52
Unannotated			4.47197	341.353							4.47_341.3529m/z	Positive			1	0.261933	0.300095	0.119811	1.05757	Control	Low Nitrogen	100 - 22.9 - 0.786	76107.8	6.13	77861.1	69147.1	74770.3	82652.8	73741.1	76141.8	72159.7	65815.9	73069.5	69147.1	72466.7	77006.7	110397	105574	95795.7	90968.3
Unannotated			3.09778	341.353							3.10_341.3530m/z	Positive			1	0.155783	0.00684748	0.00454574	1.9208	Control	Low Nitrogen	100 - 23.5 - 1.24	59326.8	17.15	68661.1	55071.6	46978.1	66596.5	28639.5	21022.3	32648.3	41236.1	64435.6	55071.6	45530.8	62047.2	42876	29148.3	43342.3	56994.9
Unannotated			2.91418	341.353							2.91_341.3530m/z	Positive			1	0.02135	0.0110508	0.00691386	1.84329	Control	Low Nitrogen	100 - 20.7	4380.8	19.99	4902.59	4079.71	3292.1	5248.78	2362.51	1599.06	2463.82	3081.05	4600.88	4079.71	3190.68	4890.24	3536.91	2217.17	3270.85	4258.51
Unannotated			0.77825	342.229							0.78_342.2294m/z	Positive			1	0.0441	0.901212	0.293287	5.0222	Control	Low Nitrogen	100	1815.77	200	0	0	7263.1	0	0	1446.2	0	0	0	0	7039.33	0	0	2005.22	0	0
Unannotated			0.66545	342.247							0.67_342.2475m/z	Positive			1	0.0739167	0.357422	0.13734	3.16859	Control	Low Nitrogen	100 - 11.5	13731.6	89.07	6020.47	26567.2	21450	888.672	3566.75	10484.3	663.956	2619.6	5649.97	26567.2	20789.1	827.966	5339.77	14536.9	881.435	3620.71
Unannotated			1.36363	343.154							1.36_342.1470n	Positive	M+H, M+NH4	342.147	1	0.0828833	0.000177763	0.000224697	1.47539	Control	Low Nitrogen	100 - 19.7	22249.9	5.21	24484.8	21193.8	22832.1	20488.9	14909	16208.8	14817	14387.9	22978	21193.8	22128.7	19089.2	22320.2	22474.2	19670.3	19886.5
Unannotated			1.44858	343.154							1.45_343.1545m/z	Positive			1	0.0972833	0.0028742	0.00216126	1.45179	Control	Low Nitrogen	100 - 19.6 - 2.89	15248.4	7.88	17000	14649.6	15021.1	14322.8	9985.78	12764.9	9688.59	9573.41	15953.8	14649.6	14558.4	13344.4	14949.7	17699.1	12862.1	13232
Unannotated			1.21078	343.155							1.21_343.1545m/z	Positive			1	0.0178833	0.00349904	0.00255545	1.49231	Control	Low Nitrogen	100 - 8.82	2742.32	4.68	2887.61	2617.15	2811.06	2653.48	1503.8	2245.54	1701.73	1899.46	2709.9	2617.15	2724.45	2472.22	2251.33	3113.54	2259.13	2625.36
Unannotated			1.04048	343.296							1.04_343.2955m/z	Positive			1	0.142183	0.107758	0.0506173	1.81013	Control	Low Nitrogen	100 - 17.5	17063.1	32.47	13973.7	10832.4	22099.3	21347.2	3573.33	23019	5090.49	6023.2	13113.7	10832.4	21418.4	19888.9	5349.62	31916.7	6757.89	8325.03
Unannotated			0.67705	343.296							0.68_343.2957m/z	Positive			1	0.0714333	0.945404	0.303595	1.34141	Control	Low Nitrogen	100 - 11.5	10290.2	80.77	21002.2	16364.7	3074.94	718.802	4205.27	14094.4	828.785	11556.2	19709.7	16364.7	2980.2	669.7	6295.7	19542.4	1100.26	15972.5
Unannotated			0.653283	344.213							0.65_305.2498n	Positive	M+Na, M+K	305.25	1	0.0854	0.695532	0.237759	1.28771	Control	Low Nitrogen	100 - 18.2 - 7.76	30918.5	43.15	28679.5	43005.2	43099.4	8889.71	32286.8	28000.2	26886.8	8868.1	26914.5	43005.2	41771.6	8282.45	48336.4	38823.4	35693.6	12257.1
Unannotated			0.8114	344.244							0.81_344.2440m/z	Positive			1	0.0331	0.355918	0.136893	Infinity	Control	Low Nitrogen	100	2413.52	200	0	0	9654.09	0	0	0	0	0	0	0	9356.67	0	0	0	0	0
Unannotated			0.582333	345.04							0.58_345.0404m/z	Positive			1	0.0187667	0.248021	0.101922	2.66915	Control	Low Nitrogen	100 - 2.08	1147.21	65.12	658.834	1688.41	365.323	1876.28	0	369.098	865.976	484.14	618.289	1688.41	354.068	1748.11	0	511.769	1149.63	669.16
Unannotated			0.628133	345.088							0.63_345.0880m/z	Positive			1	0.0624833	0.144296	0.06465	1.62296	Low Nitrogen	Control	100 - 20	9452.01	31.06	11009.1	3991.76	5429.27	2865.69	10913.3	5361.99	12096.4	9436.3	10331.6	3991.76	5262	2669.93	16338.3	7434.62	16058.6	13042.5
Unannotated			0.800583	345.203							0.80_345.2033m/z	Positive			1	0.0439667	0.920465	0.297744	3.69462	Control	Low Nitrogen	100	1677.35	200	0	0	6709.38	0	0	1815.99	0	0	0	0	6502.68	0	0	2517.94	0	0
Unannotated			4.33352	345.219							4.33_345.2190m/z	Positive			1	0.1123	0.000104824	0.000153072	1.84568	Control	Low Nitrogen	100 - 18 - 6.71	11983.5	6.58	12954	11026.8	11908.8	12044.4	5510.48	6735.03	6392.51	7332.96	12156.8	11026.8	11541.9	11221.7	8249.72	9338.39	8486.39	10135.3
Unannotated			15.364	345.258							15.36_345.2579m/z	Positive			1	0.109767	0.00313452	0.00232765	1.21724	Control	Low Nitrogen	100 - 22.7	10560.1	3.45	10359	10343.6	11102.6	10435.1	9120.26	7840.85	9255.76	8484.86	9721.46	10343.6	10760.5	9722.25	13653.9	10871.7	12287.5	11727.4
Unannotated			0.689367	346.31							0.69_346.3100m/z	Positive			1	0.03495	0.747024	0.252305	10.3088	Low Nitrogen	Control	100	3334.53	123.69	822.626	0	471.238	0	0	4397.77	0	8940.35	772.001	0	456.72	0	0	6097.69	0	12357
Unannotated			1.10387	346.312							1.10_346.3115m/z	Positive			1	0.156333	0.801346	0.267227	2.38431	Low Nitrogen	Control	100 - 28.1	14468.8	55.18	10900.3	3381.54	4373.25	5618.27	1436.86	23480.2	2095.47	30862.7	10229.5	3381.54	4238.51	5234.48	2151.12	32556.3	2781.85	42657.3
Unannotated			0.689367	347.184							0.69_308.2203n	Positive	M+H, M+K	308.22	1	0.0587167	0.125051	0.0576071	3.93318	Control	Low Nitrogen	100 - 6.25	25768.7	92.79	6240.24	37797.6	53612.9	5423.93	3121.39	19543.3	1410.57	2131.23	5856.21	37797.6	51961.2	5053.42	4673.02	27097.6	1872.61	2945.7
Unannotated			12.1394	347.235							12.14_347.2350m/z	Positive			1	0.0773333	0.257113	0.105145	1.25128	Low Nitrogen	Control	100	6951.34	25.82	8235.2	5019.65	4098.44	4868.33	6148.35	9628.07	5795.46	6233.5	7728.4	5019.65	3972.17	4535.77	9204.67	13349.7	7693.76	8615.71
Unannotated			3.83385	347.238							3.83_347.2385m/z	Positive			1	0.194617	0.466342	0.171728	1.18279	Low Nitrogen	Control	100 - 29.2	6444	28.76	2378.51	8147.73	2621.2	8645.12	7591.33	3759.38	6666.99	7758.31	2232.13	8147.73	2540.45	8054.56	11365	5212.53	8850.77	10723.2
Unannotated			1.4716	347.256							1.47_347.2560m/z	Positive			1	0.1021	0.000670027	0.000636424	1.40314	Control	Low Nitrogen	100 - 19.7	26118.3	7.17	27396.2	24410.7	28046.1	24620	18508.8	19196.8	16714.3	20037	25710.3	24410.7	27182.1	22938.2	27709.5	26617.1	22189.1	27694.4
Unannotated			1.64948	347.256							1.65_347.2560m/z	Positive			1	0.287083	0.00101373	0.000899003	1.38489	Control	Low Nitrogen	100 - 20.1 - 0.479	73995.8	7.4	76364	67454.5	80131.6	72033.2	56292.5	56153.6	47419.3	53857.7	71664.5	67454.5	77662.9	67112.6	84275.3	77859.3	62951.6	74440
Unannotated			3.69472	347.315							3.69_347.3150m/z	Positive			1	0.0324	0.0290128	0.0160331	1.65498	Control	Low Nitrogen	100 - 13.6	1814.44	10.28	1596.73	1222.46	1853.84	2584.73	938.049	1166.68	1186.5	1094.18	1498.46	1222.46	1796.73	2408.17	1404.35	1617.65	1575.14	1512.34
Unannotated			0.640567	348.203							0.64_348.2030m/z	Positive			1	0.0503167	0.558972	0.198862	1.8425	Control	Low Nitrogen	100	1344.54	110.42	195.199	693.547	4489.4	0	593.469	1906.17	163.085	256.208	183.186	693.547	4351.09	0	888.481	2642.99	216.503	354.121
Unannotated			1.06445	348.239							1.06_348.2387m/z	Positive			1	0.136533	0.84985	0.279729	1.02667	Control	Low Nitrogen	100	4598.26	114.34	7769.02	117.223	157.711	10349.1	35.848	120.526	9885.14	7873.69	7290.91	117.223	152.852	9642.12	53.6679	167.114	13123	10882.7
Unannotated			1.052	349.135							1.05_349.1353m/z	Positive			1	0.0567	0.355918	0.136893	Infinity	Control	Low Nitrogen	100 - 22.5	2133.4	200	8533.61	0	0	0	0	0	0	0	8008.45	0	0	0	0	0	0	0
Unannotated			0.689367	349.198							0.69_349.1981m/z	Positive			1	0.131567	0.134543	0.0611139	3.49559	Control	Low Nitrogen	100 - 9	32085.4	50.73	10684.4	31281.2	77235.7	9140.12	9494.51	15387.2	4315.51	7518.04	10026.9	31281.2	74856.2	8515.75	14214.2	21334.9	5729.06	10391.2
Unannotated			1.08278	349.235							1.08_349.2354m/z	Positive			1	0.403117	0.00333371	0.0024533	1.62583	Control	Low Nitrogen	100 - 16.5 - 0.0682	65145.7	14.41	57724.3	66520.6	77890.1	58447.7	36260.2	49207.1	34921	39888.2	54171.9	66520.6	75490.4	54455.1	54285.1	68227.7	46359.4	55132
Unannotated			12.173	349.252							12.17_349.2524m/z	Positive			1	0.70915	3.42959670647236E-05	6.803620628094E-05	1.25886	Low Nitrogen	Control	100 - 24.6	615351	2.31	481804	477176	501635	494654	605731	634515	631523	589635	452154	477176	486180	460864	906837	879782	838379	814971
Unannotated			5.32602	349.252							5.33_349.2524m/z	Positive			1	0.356983	1.46300498748975E-05	3.75289954629981E-05	2.2658	Low Nitrogen	Control	100 - 30.9	127821	4	47214.6	62200.1	56020.1	60218.9	129383	130615	131052	120235	44309	62200.1	54294.2	56105.3	193699	181103	173978	166184
Unannotated			6.08038	349.253							6.08_349.2525m/z	Positive			1	0.298067	1.08277925398026E-05	3.06458581015554E-05	2.78292	Low Nitrogen	Control	100 - 24.4	85005.2	8.9	28727.5	31861.7	26467.1	35125.2	90494.3	84044.8	90814.6	74667.3	26959.6	31861.7	25651.7	32725.8	135479	116532	120561	103202
Unannotated			5.92098	349.253							5.92_349.2526m/z	Positive			1	0.0294167	7.28797366122969E-07	5.33687395376873E-06	3.18931	Low Nitrogen	Control	100 - 20.1	6792.63	6.61	1961.4	2136.87	2305.37	2115.62	7627.57	6830.58	6244.89	6467.49	1840.69	2136.87	2234.34	1971.1	11419.2	9470.88	8290.41	8939.11
Unannotated			3.09778	349.32							3.10_349.3200m/z	Positive			1	0.129067	0.0155062	0.00930141	1.74167	Control	Low Nitrogen	78.8 - 100 - 38.2 - 7.53	21142.8	16.89	20497.3	26023	20612.4	17438.5	9513.85	18284.1	9627.35	11132.2	19235.9	26023	19977.4	16247.2	14243.2	25351.6	12780.8	15386.4
Unannotated			1.26242	350.282							1.26_350.2817m/z	Positive			1	0.04695	0.363084	0.139075	1.20849	Control	Low Nitrogen	100 - 17.9	2770.3	25.78	2837.43	2826.06	1838.65	3579.06	2155.39	2276.11	1639.96	3098.02	2662.82	2826.06	1782.01	3334.57	3226.83	3155.92	2177.13	4281.96
Unannotated			2.72733	350.327							2.73_350.3270m/z	Positive			1	0.46825	0.343453	0.133775	1.82363	Control	Low Nitrogen	100 - 23.2	77022.3	88.52	23780.8	164306	98172.9	21829.9	12320.4	124143	15295.2	17184.7	22317.3	164306	95148.3	20338.7	18444.8	172129	20305.2	23752.1
Unannotated			18.489	350.935							18.49_350.9353m/z	Positive			1	0.0430667	0.000257092	0.00029912	2.16103	Control	Low Nitrogen	100	4760.05	7.61	4330.07	6133.06	4080.92	4496.16	1966.51	2362.27	2239.02	2242.91	4063.6	6133.06	3955.19	4189.02	2944.05	3275.39	2972.41	3100.07
Unannotated			18.6714	350.936							18.67_350.9355m/z	Positive			1	0.02915	9.55007258695018E-05	0.000142208	1.61536	Control	Low Nitrogen	100	4127.22	7.13	4384.59	4331.17	3745.38	4047.72	2340.17	2813.98	2530.35	2535.4	4114.76	4331.17	3629.99	3771.22	3503.46	3901.7	3359.16	3504.34
Unannotated			18.818	350.936							18.82_350.9357m/z	Positive			1	0.0452	0.00527868	0.00363202	1.72018	Control	Low Nitrogen	100	6873.97	10.1	6363.89	6268.5	7745.82	7117.66	2787.81	4309.61	3971.82	4915.04	5972.25	6268.5	7507.18	6631.45	4173.62	5975.45	5272.8	6793.37
Unannotated			18.7492	350.936							18.75_350.9359m/z	Positive			1	0.0233	0.00625057	0.00420544	1.75691	Control	Low Nitrogen	100	4470.26	2.9	4331.52	4390.54	4602.37	4556.63	1727.26	3487.8	2513.21	2449.27	4064.95	4390.54	4460.58	4245.36	2585.88	4835.98	3336.42	3385.29
Unannotated			18.9903	350.936							18.99_350.9360m/z	Positive			1	0.0494667	0.00209679	0.00164672	1.52552	Control	Low Nitrogen	100	8482.65	5.54	9115.95	8020.03	8269.33	8525.29	4358.15	5891.58	6104.18	5888.14	8554.95	8020.03	8014.57	7942.92	6524.57	8168.92	8103.61	8138.36
Unannotated			18.9144	350.936							18.91_350.9361m/z	Positive			1	0.0232	0.00123331	0.00105715	1.52897	Control	Low Nitrogen	100	4155.04	7.82	4442.12	3997.17	3519.18	4661.7	2953.54	2569.78	2838.03	2508.86	4168.74	3997.17	3410.76	4343.26	4421.74	3563.1	3767.63	3467.65
Unannotated			19.2195	350.936							19.22_350.9361m/z	Positive			1	0.0153333	0.00405234	0.00289594	1.57225	Control	Low Nitrogen	100	3344.2	5.21	3369.34	3090.85	3447.56	3469.05	1659.99	2611.36	1924.57	2312.17	3161.99	3090.85	3341.35	3232.08	2485.16	3620.76	2554.97	3195.79
Unannotated			19.2562	350.936							19.26_350.9361m/z	Positive			1	0.0150333	0.00299391	0.00224042	1.52988	Control	Low Nitrogen	100	3359.12	4.23	3450.13	3156.28	3364.93	3465.14	2303.97	2287.32	2511.28	1680.11	3237.8	3156.28	3261.27	3228.43	3449.27	3171.47	3333.85	2322.18
Unannotated			19.3687	350.936							19.37_350.9364m/z	Positive			1	0.0140833	0.0023115	0.00179389	1.37703	Control	Low Nitrogen	100	3167	5.3	3458.39	3203.83	3328.01	2677.77	2235.32	2160.55	2409.67	2393.99	3245.56	3203.83	3225.47	2494.85	3346.49	2995.69	3198.96	3308.88
Unannotated			0.70085	351.058							0.70_351.0579m/z	Positive			1	0.1044	0.269111	0.109188	4.05544	Control	Low Nitrogen	100	26374.8	88.2	16610.9	31114.9	1563.82	56209.4	0	4584.47	16191.1	5238.63	15588.7	31114.9	1515.64	52369.7	0	6356.56	21494.5	7240.63
Unannotated			0.66545	351.179							0.67_351.1793m/z	Positive			1	0.0364833	0.105469	0.0496926	1.53957	Control	Low Nitrogen	100 - 19.6	3859.71	18.11	3007.05	6094.58	3680.38	2656.84	2814.16	1976.34	2289.25	2948.26	2821.99	6094.58	3566.99	2475.35	4213.06	2740.27	3039.1	4074.97
Unannotated			0.689367	351.215							0.69_328.2259n	Positive	M+H, M+Na	328.226	1	0.0587167	0.929128	0.299887	1.27023	Control	Low Nitrogen	100 - 15.3	7374.42	52.75	6470.55	11231	11130.7	665.47	8719.68	8152.63	2790.91	3559.09	6072.35	11231	10787.8	620.011	13054.2	11304	3705.07	4919.23
Unannotated			5.15197	351.268							5.15_351.2684m/z	Positive			1	0.545867	0.639797	0.222187	1.23179	Control	Low Nitrogen	100 - 26.7 - 3.52	2.94653e+06	23.83	1.62834e+06	4.11972e+06	1.85533e+06	4.18274e+06	2.70844e+06	1.55906e+06	2.49659e+06	2.80422e+06	1.52813e+06	4.11972e+06	1.79817e+06	3.89701e+06	4.0548e+06	2.1617e+06	3.31435e+06	3.87589e+06
Unannotated			0.66545	352.061							0.67_352.0606m/z	Positive			1	0.0364833	0.818772	0.271805	3.77881	Control	Low Nitrogen	100	449.259	117.52	0	778.149	0	1018.89	0	0	283.651	191.906	0	778.149	0	949.286	0	0	376.561	265.244
Unannotated			4.13935	352.124							4.14_352.1236m/z	Positive			1	0.0788333	8.15966077775121E-05	0.000126213	1.83625	Control	Low Nitrogen	100 - 7.53	14355.4	5.03	14242.5	13380.1	14956.9	14842.2	6976.26	7051.03	8720.23	8523.66	13366	13380.1	14496.1	13828.3	10444.1	9776.54	11576.6	11781.1
Unannotated			19.1075	352.124							19.11_352.1236m/z	Positive			1	0.01535	0.000492233	0.000494122	1.52947	Control	Low Nitrogen	100 - 15.2	3586.44	5.28	3740.19	3500.6	3359.85	3745.13	2353.33	2591.74	1987.56	2446.92	3510.01	3500.6	3256.34	3489.3	3523.17	3593.55	2638.59	3382.04
Unannotated			18.6241	352.124							18.62_352.1237m/z	Positive			1	0.0241667	0.000129307	0.000176612	2.85183	Control	Low Nitrogen	100 - 8.98	3659.81	10.23	3694.42	4039.13	3144.91	3760.78	1036.25	1177.64	1189.25	1730.15	3467.06	4039.13	3048.02	3503.88	1551.37	1632.84	1578.79	2391.34
Unannotated			18.7884	352.124							18.79_352.1238m/z	Positive			1	0.0272167	0.00703537	0.00465057	1.76661	Control	Low Nitrogen	100 - 14.2	3795.27	8.54	3529.28	3601.3	4249.89	3800.6	1581	2188.33	1782.06	3041.97	3312.08	3601.3	4118.96	3540.98	2366.91	3034.21	2365.77	4204.49
Unannotated			4.30488	352.124							4.30_352.1238m/z	Positive			1	0.0819667	2.41097029661796E-05	5.32836293764102E-05	1.74136	Control	Low Nitrogen	100 - 11.2	18568.8	6.74	20424.8	17904.7	17743.7	18201.9	9666.35	10600.9	11179	11207.3	19167.8	17904.7	17197	16958.5	14471.5	14698.6	14840.6	15490.3
Unannotated			19.3999	352.124							19.40_352.1238m/z	Positive			1	0.0243667	0.000393701	0.000416751	1.48415	Control	Low Nitrogen	100 - 11	4244.24	7.4	4678.19	4125.21	4234.72	3938.84	2917.97	2974.94	2517.79	3028.15	4390.29	4125.21	4104.26	3669.78	4368.49	4124.88	3342.5	4185.4
Unannotated			19.0378	352.124							19.04_352.1238m/z	Positive			1	0.0274833	0.00333293	0.0024533	1.33446	Control	Low Nitrogen	100 - 13.9	5162.02	2.83	5350.03	5180.35	5118.41	4999.28	3609.01	3722.48	3536.33	4605.12	5020.78	5180.35	4960.72	4657.77	5403.03	5161.37	4694.66	6365.03
Unannotated			19.2619	352.124							19.26_352.1239m/z	Positive			1	0.0150333	0.0192	0.0112161	1.42242	Control	Low Nitrogen	100 - 12.1	3407.42	10.89	3766.18	3390.37	3572.27	2900.87	1770.59	2519.33	2779.84	2512.3	3534.41	3390.37	3462.21	2702.71	2650.75	3493.15	3690.37	3472.4
Unannotated			5.5656	352.124							5.57_352.1240m/z	Positive			1	0.220717	0.000322446	0.000355474	1.51019	Control	Low Nitrogen	100 - 13.5 - 0.369	52214.4	6.88	56928.9	47801.2	48756.3	55371.4	32325.9	35672.7	32908.4	37392.4	53425.5	47801.2	47254.2	51588.9	48395	49461.6	43687.6	51682.4
Unannotated			18.8978	352.124							18.90_352.1240m/z	Positive			1	0.02145	0.000584411	0.000568572	1.7069	Control	Low Nitrogen	100 - 13	3967.66	9.21	4367.55	4179.38	3726.74	3596.98	2368.74	2299.81	2690.31	1939.05	4098.77	4179.38	3611.93	3351.27	3546.23	3188.78	3571.52	2680.08
Unannotated			19.4563	352.124							19.46_352.1241m/z	Positive			1	0.0166	0.0274626	0.0152914	1.32008	Control	Low Nitrogen	100 - 12.4	2477.95	12.28	2509.84	2221.16	2285.66	2895.14	2056.31	1522.22	2132.11	1797.87	2355.38	2221.16	2215.24	2697.37	3078.49	2110.62	2830.48	2484.95
Unannotated			2.53537	352.124							2.54_352.1243m/z	Positive			1	0.0371833	0.000476501	0.000480891	1.48681	Control	Low Nitrogen	100	2331.16	5.85	2336.35	2179.21	2299.82	2509.27	1547.41	1398.25	1539.27	1786.66	2192.57	2179.21	2228.97	2337.86	2316.62	1938.74	2043.46	2469.45
Unannotated			2.7826	352.321							2.78_352.3213m/z	Positive			1	0.351533	0.194506	0.0833747	3.39025	Control	Low Nitrogen	100 - 24.7	153227	72.58	339127	198087	37117	38576.1	41562.4	92200.6	29230.9	17791.3	318257	198087	35973.5	35941	62222.9	127840	38805.6	24590.4
Unannotated			2.51998	352.321							2.52_352.3214m/z	Positive			1	0.178733	0.202449	0.0862351	3.34856	Control	Low Nitrogen	100 - 25.9	56874.3	70	126175	73331.5	13586.7	14404.3	15420.6	34076.8	11329.4	7112.02	118410	73331.5	13168.2	13420.4	23086.1	47248.9	15040.4	9829.96
Unannotated			18.9903	352.933							18.99_352.9330m/z	Positive			1	0.0435167	0.0100797	0.00637914	1.46286	Control	Low Nitrogen	100 - 5.16	4557.51	5.55	4890.75	4282.99	4571.6	4484.71	2261.82	3294.69	3536.59	3368.84	4589.76	4282.99	4430.75	4178.36	3386.16	4568.22	4695	4656.28
Unannotated			19.1489	352.933							19.15_352.9332m/z	Positive			1	0.0705833	7.39558281392938E-05	0.000117853	1.53968	Control	Low Nitrogen	100	7270.89	5.46	7682.8	7404.64	7259.84	6736.3	4556.18	5158.89	4800.74	4373.5	7209.99	7404.64	7036.17	6276.14	6821.03	7153.01	6373.23	6044.89
Unannotated			19.0331	352.933							19.03_352.9333m/z	Positive			1	0.0393833	0.000321075	0.000354516	1.41408	Control	Low Nitrogen	100 - 4.67	4182.38	2.19	4578.24	4205.1	4262.58	3683.59	2864.22	2995.71	3006.25	2964.5	4296.49	4205.1	4131.26	3431.96	4288.01	4153.67	3990.96	4097.42
Unannotated			19.3781	352.933							19.38_352.9333m/z	Positive			1	0.02345	5.51689488343943E-05	9.56639219332595E-05	1.52166	Control	Low Nitrogen	100 - 3.6	3193.19	5.47	3180.15	3078.64	3069.65	3444.33	2097.05	2206.11	1914.84	2175.99	2984.44	3078.64	2975.08	3209.04	3139.48	3058.86	2542.05	3007.57
Unannotated			18.8809	352.933							18.88_352.9333m/z	Positive			1	0.0182	8.50877653557625E-07	5.72753872489366E-06	1.84232	Control	Low Nitrogen	100	2119	3.22	2119.09	2023.14	2177.52	2156.26	1106.09	1148.93	1232.59	1113.13	1988.68	2023.14	2110.43	2008.96	1655.92	1593.03	1636.32	1538.52
Unannotated			19.2195	352.933							19.22_352.9334m/z	Positive			1	0.0153333	0.00459972	0.00323335	1.55911	Control	Low Nitrogen	100	2083.39	5.68	2006.21	1963.72	2215.79	2147.83	1037.51	1626.59	1210.81	1470.14	1882.74	1963.72	2147.52	2001.11	1553.26	2255.33	1607.42	2031.96
Unannotated			2.47302	353.121							2.47_353.1213m/z	Positive			1	0.259817	7.92112906378151E-08	1.2225243768618E-06	65.6642	Control	Low Nitrogen	100 - 16.7	36121.6	17.45	33497.5	43201.4	39004.5	28782.9	507.234	454.075	508.629	730.442	31436	43201.4	37802.9	26816.7	759.378	629.594	675.232	1009.59
Unannotated			2.22947	353.121							2.23_353.1214m/z	Positive			1	0.122167	2.48471745067924E-07	2.64926091145479E-06	48.6975	Control	Low Nitrogen	100 - 14.6	12523	21.7	10238.7	15373.6	14351	10128.8	278.688	210.236	326.206	213.509	9608.63	15373.6	13908.8	9436.85	417.222	291.5	433.055	295.104
Unannotated			0.640567	353.145							0.64_353.1449m/z	Positive			1	0.0378333	0.757977	0.255233	1.10825	Low Nitrogen	Control	100	2060.51	33.9	2239.07	2310.77	1942.73	944.402	3288.1	1674.28	1229.94	2049.74	2101.27	2310.77	1882.87	879.889	4922.6	2321.45	1632.8	2833.08
Unannotated			0.689367	353.229							0.69_353.2292m/z	Positive			1	0.0587167	0.400667	0.151068	2.41768	Low Nitrogen	Control	100 - 55.4	4794.6	64.91	1295.88	2591.73	3458.72	586.217	4813.33	10251.1	554.005	3559.98	1216.13	2591.73	3352.16	546.172	7206.02	14213.5	735.471	4920.47
Unannotated			1.09218	353.23							1.09_353.2300m/z	Positive			1	0.163317	0.000258236	0.000300076	1.74778	Control	Low Nitrogen	100 - 13.9	24559.4	10	23609.6	24346.4	28011.5	22270	13336	15982.7	12414.6	14473.8	22156.6	24346.4	27148.5	20748.7	19965.3	22160.7	16481	20005.1
Unannotated			1.68195	353.233							1.68_353.2326m/z	Positive			1	0.0916667	0.316625	0.125211	1.62768	Low Nitrogen	Control	100 - 10.4	4777.87	76.36	8570.41	1277.51	783.652	1109.97	9315.82	6141.14	1644.77	2009.74	8042.98	1277.51	759.509	1034.14	13946.7	8514.94	2183.52	2777.78
Unannotated			4.41082	353.248							4.41_353.2479m/z	Positive			1	0.19705	0.000114052	0.000162803	2.95577	Low Nitrogen	Control	100 - 23.5	42407.8	13.97	11874.6	14799.4	14000.4	16715.4	54200.4	37534	43302.9	34593.9	11143.8	14799.4	13569.1	15573.5	81143.2	52042.5	57486.8	47814.3
Unannotated			16.9457	353.32							16.95_353.3196m/z	Positive			1	0.0379833	3.51688031523523E-05	6.93324826322343E-05	2.37937	Low Nitrogen	Control	100	4677.72	10.59	1756.41	2098.53	2185.35	1823.49	4920.61	5180.46	3945.69	4664.13	1648.32	2098.53	2118.03	1698.93	7366.62	7182.92	5238.11	6446.58
Unannotated			17.2494	353.32							17.25_353.3196m/z	Positive			1	0.0498833	0.0352057	0.0190264	1.59515	Control	Low Nitrogen	100	7300.33	22.31	5221.76	7530.44	9193.71	7255.41	6455.1	4356.44	3915.57	3579.2	4900.41	7530.44	8910.47	6759.79	9663.9	6040.39	5198.12	4947.03
Unannotated			3.46107	353.342							3.46_353.3416m/z	Positive			1	0.234933	0.0203804	0.0118044	1.35388	Control	Low Nitrogen	100	22234.7	10.92	22842.8	19410.9	21486.5	25198.7	13935.4	15972.5	15299.6	20484.5	21437	19410.9	20824.5	23477.4	20862.6	22146.5	20311.1	28312.9
Unannotated			3.37527	354.337							3.38_354.3371m/z	Positive			1	0.672367	0.417227	0.15609	1.70974	Control	Low Nitrogen	100 - 23.6	183641	37	344518	234429	69125.8	86491.8	143425	137016	60257.8	88936.8	323316	234429	66996.2	80583.4	214721	189978	79995.3	122925
Unannotated			2.88477	354.337							2.88_354.3373m/z	Positive			1	0.0247667	0.0518439	0.0266176	2.00486	Control	Low Nitrogen	100 - 13.9	2669.64	33.32	2900.85	4180.06	2165.24	1432.43	1173.94	1990.37	1137.17	1024.86	2722.33	4180.06	2098.53	1334.58	1757.5	2759.73	1509.65	1416.52
Unannotated			2.5037	354.948							2.50_354.9477m/z	Positive			1	0.0209833	0.0032211	0.00238425	1.54395	Control	Low Nitrogen	100 - 5.54	1778.49	9.42	1810.28	1770.74	1436.81	2096.12	1127.7	1295.85	1033.67	1150.4	1698.87	1770.74	1392.54	1952.93	1688.27	1796.74	1372.26	1590.04
Unannotated			2.46103	354.948							2.46_354.9480m/z	Positive			1	0.0213833	0.000115279	0.000163717	1.56567	Control	Low Nitrogen	100 - 6.37	1754.3	7.05	1800.97	1662.7	1915.35	1638.18	1049.71	1213.07	1159.14	1059.98	1690.14	1662.7	1856.34	1526.27	1571.52	1681.97	1538.81	1465.06
Unannotated			0.13665	354.948							0.14_354.9483m/z	Positive			1	0.0234667	1.89032838149306E-05	4.47891130955499E-05	1.57418	Control	Low Nitrogen	100 - 5.38	1596.33	3.51	1623.61	1523.8	1584.52	1653.39	938.841	1057.04	1081.73	978.69	1523.7	1523.8	1535.71	1540.45	1405.54	1465.62	1436.05	1352.71
Unannotated			3.33588	355.07							3.34_355.0699m/z	Positive			1	0.0841167	0.00981293	0.00623577	1.32681	Control	Low Nitrogen	100 - 28.5	4048.76	5.32	3564.76	3736.74	4884.07	4009.45	2918.43	2913.57	3133.44	3240.52	3345.39	3736.74	4733.59	3735.56	4369.17	4039.79	4159.81	4478.92
Unannotated			3.53593	355.07							3.54_355.0700m/z	Positive			1	0.130333	0.000954429	0.000853406	1.5746	Control	Low Nitrogen	100 - 29.4	10695.2	3.27	10084.6	9081.43	10795.1	12819.4	6841.94	6465.12	6939.06	6923.02	9464	9081.43	10462.6	11943.7	10243	8964.15	9211.96	9568.73
Unannotated			3.1098	355.368							3.11_355.3685m/z	Positive			1	0.0644	0.937618	0.301895	1.04883	Control	Low Nitrogen	100 - 23.2	8458.41	15.39	9640.13	11340.4	7675.5	5177.58	9786.48	7161.93	7152.26	8157.62	9046.87	11340.4	7439.03	4823.9	14651.3	9930.31	9494.99	11275.2
Unannotated			0.640567	356.184							0.64_356.1844m/z	Positive			1	0.0489167	0.135785	0.0615507	1.61902	Control	Low Nitrogen	100	3307.46	32.94	4195.54	4268.74	2120.97	2644.61	3569.04	1174.22	2216.79	1211.46	3937.34	4268.74	2055.63	2463.95	5343.2	1628.1	2942.9	1674.43
Unannotated			15.0886	356.26							15.09_356.2599m/z	Positive			1	0.0561	0.00474416	0.00331902	1.98482	Low Nitrogen	Control	100 - 9.37	5607.31	20.36	3031.87	3122.99	3178.26	1967.28	4424.57	7397.33	5330.09	5277.25	2845.28	3122.99	3080.34	1832.89	6624.01	10256.7	7075.97	7294.01
Unannotated			18.0955	356.279							18.10_356.2785m/z	Positive			1	0.0395333	0.106053	0.0499339	6.5395	Control	Low Nitrogen	100	2680.03	17.85	3187.69	2741.25	2758.23	2032.95	577.386	484.536	0	577.364	2991.52	2741.25	2673.25	1894.07	864.402	671.83	0	798.011
Unannotated			4.04418	356.279							4.04_356.2793m/z	Positive			1	0.16175	0.000523645	0.000519093	1.83947	Control	Low Nitrogen	100 - 16.2	26701.2	2.85	27385.6	26867.1	26938.1	25614.1	13784.7	13399.7	18640.7	12237.8	25700.2	26867.1	26108.2	23864.4	20637	18579.3	24746.5	16914.7
Unannotated			18.6526	356.279							18.65_356.2793m/z	Positive			1	0.0137833	0.0218522	0.0125683	2.12772	Control	Low Nitrogen	100 - 20.2	3423.32	16.06	3711.26	3304.09	3969.81	2708.1	1173.31	887.039	1296.24	3079.08	3482.87	3304.09	3847.51	2523.11	1756.55	1229.92	1720.82	4255.79
Unannotated			1.00315	356.28							1.00_356.2796m/z	Positive			1	0.11155	0.353742	0.136893	3.21133	Control	Low Nitrogen	100 - 16.2	6998.65	59.21	2151.12	4603.47	20141.3	1098.72	1542.18	4068.22	1208.21	1898.85	2018.74	4603.47	19520.8	1023.67	2308.79	5640.75	1603.96	2624.52
Unannotated			3.69472	356.28							3.69_356.2805m/z	Positive			1	0.21555	7.53001170521461E-05	0.000119314	1.49168	Control	Low Nitrogen	100 - 23.5	54707.3	4.14	56725.1	52731	52764.9	56608.1	33391.5	36061.3	39754	37492.7	53234.2	52731	51139.3	52741.1	49990.2	50000.4	52775.4	51821
Unannotated			1.44858	357.148							1.45_357.1476m/z	Positive			1	0.292033	0.129919	0.0594773	1.95891	Control	Low Nitrogen	100 - 16.8	40427.9	29.36	71710.6	17419.4	42617.6	29963.9	16900.4	29584.3	16903.4	19163.5	67297.5	17419.4	41304.6	27917	25301.5	41019.9	22440.2	26487.1
Unannotated			1.30548	357.148							1.31_357.1477m/z	Positive			1	0.0721333	0.145421	0.0650703	1.9804	Control	Low Nitrogen	100 - 14.5	7151.68	32	12943.4	2917.67	7431.79	5313.84	2698.96	5258.43	2935.52	3551.99	12146.9	2917.67	7202.83	4950.84	4040.6	7291.02	3897.06	4909.42
Unannotated			1.14712	357.148							1.15_357.1479m/z	Positive			1	0.108017	0.104259	0.0492138	2.17547	Control	Low Nitrogen	100 - 11.8	9543.23	31.94	17970.5	4133.34	9772.28	6296.77	3590.58	6442.61	3413.34	4100.46	16864.6	4133.34	9471.21	5866.63	5375.45	8932.95	4531.39	5667.5
Unannotated			0.640567	357.275							0.64_357.2752m/z	Positive			1	0.0378333	0.529956	0.190606	1.48819	Control	Low Nitrogen	100	2522.97	112.22	220.815	5544.79	4326.28	0	0	6471.61	0	309.727	207.226	5544.79	4192.99	0	0	8973.15	0	428.093
Unannotated			0.66545	358.228							0.67_358.2277m/z	Positive			1	0.127333	0.915569	0.296685	1.27014	Low Nitrogen	Control	100 - 19.6	87944.6	61.04	84434.5	122130	37774.7	32621.7	148812	49157.6	145186	8621.84	79238.3	122130	36610.9	30393.3	222786	68159	192742	11916.8
Unannotated			2.99208	358.368							2.99_358.3680m/z	Positive			1	0.159817	0.954674	0.305555	1.07364	Control	Low Nitrogen	100 - 20.4	7301.47	18.97	5114.61	13633.3	5771.57	4686.4	7725.26	7227.41	7358.82	4891.08	4799.85	13633.3	5593.75	4366.26	11565.5	10021.1	9769.22	6760.26
Unannotated			1.82955	358.981							1.83_358.9806m/z	Positive			1	0.423683	5.72409889487702E-07	4.64347285737168E-06	121.725	Control	Low Nitrogen	100 - 13.5	82844.1	1.93	141112	53037.6	62286.4	74939.7	685.342	683.099	661.751	692.151	132428	53037.6	60367.5	69820.5	1026.02	947.145	878.508	956.665
Unannotated			0.689367	359.148							0.69_358.1412n	Positive	M+H, M+NH4, M+Na, M+K	358.141	1	0.259383	0.412996	0.154818	3.47763	Control	Low Nitrogen	100 - 22.3 - 1.78	911306	171.22	23872.4	61148.2	3.24361e+06	316592	974933	15462.9	45571.1	12224.5	22403.2	61148.2	3.14368e+06	294965	1.45957e+06	21440	60497.9	16896.3
Unannotated			0.640567	359.291							0.64_359.2911m/z	Positive			1	0.05	0.836065	0.276277	1.35421	Control	Low Nitrogen	100 - 24.9	2284.1	109.92	328.395	5067.24	3740.78	0	59.4587	5128.51	0	1558.72	308.186	5067.24	3625.53	0	89.0155	7110.89	0	2154.4
Unannotated			0.61545	360.151							0.62_342.1171n	Positive	M+H-H2O, M+NH4	342.117	1	0.0723	0.288675	0.116047	1.68155	Control	Low Nitrogen	100 - 11.3 - 1.52	57203.8	64.45	27561	59857.8	33095.4	108301	9296.56	26417.5	68275.7	32084.2	25864.8	59857.8	32075.8	100903	13917.8	36628.9	90639.5	44345.5
Unannotated			1.04048	360.181							1.04_360.1807m/z	Positive			1	0.155567	0.0030124	0.00225185	1.55411	Control	Low Nitrogen	100 - 18.7	36213	10.81	39593.6	37081.9	37606.6	30569.8	21043.8	28748.6	21963.8	21449.7	37157	37081.9	36448	28481.5	31504.6	39861.1	29158.1	29646.9
Unannotated			1.39093	360.181							1.39_360.1812m/z	Positive			1	0.0272833	0.0013315	0.00112509	1.40137	Control	Low Nitrogen	100 - 22.6	5134.28	5.67	5807.12	4903.12	5276.35	4550.52	3426.38	3892.1	3565.77	3770.82	5449.74	4903.12	5113.79	4239.67	5129.62	5396.55	4733.74	5211.88
Unannotated			1.27308	360.181							1.27_360.1812m/z	Positive			1	0.0610167	0.00581339	0.00395263	1.56308	Control	Low Nitrogen	100 - 20.7	8295.75	13.06	8991.48	8997.31	8483.03	6711.19	4885.18	6557.87	4468.92	5317.33	8438.14	8997.31	8221.68	6252.74	7313.58	9092.76	5932.72	7349.41
Unannotated			1.44388	360.181							1.44_360.1814m/z	Positive			1	0.01665	0.0399895	0.0212702	1.27782	Control	Low Nitrogen	100 - 27.3	3279.08	8.91	3750.48	2602.29	3553.41	3210.16	2444.79	2907.43	2427.89	2484.52	3519.67	2602.29	3443.93	2990.87	3660.08	4031.28	3223.15	3434
Unannotated			0.640567	360.203							0.64_360.2031m/z	Positive			1	0.0373167	0.52878	0.190231	1.94805	Control	Low Nitrogen	100 - 67.2	2349.19	52.33	423.999	1164.29	4916.79	2891.67	1274	2073.42	733.724	742.509	397.906	1164.29	4765.31	2694.13	1907.31	2874.88	974.056	1026.27
Unannotated			0.67705	360.238							0.68_377.2410n	Positive	M+H-H2O, M+Na	377.241	1	0.0854	0.921322	0.297904	1.04429	Low Nitrogen	Control	100 - 29.6	8742.31	43.05	11396.7	5604.05	11569	4916.53	7394.71	9745.5	4265.15	13563.9	10695.3	5604.05	11212.6	4580.67	11070.6	13512.5	5662.21	18747.4
Unannotated			3.56667	360.311							3.57_360.3110m/z	Positive			1	0.0366833	0.00320642	0.00237529	1.72221	Control	Low Nitrogen	100 - 21.6	1739.53	10.75	1569.55	1529.35	2305.62	1553.61	899.884	984.788	1159.65	995.915	1472.96	1529.35	2234.59	1447.48	1347.21	1365.45	1539.5	1376.52
Unannotated			1.20482	360.311							1.20_360.3112m/z	Positive			1	0.345783	0.267517	0.108684	3.71741	Control	Low Nitrogen	100 - 22.2	63521.4	111.47	8488.07	82491.5	155721	7384.72	4825.14	53271	5034.92	5219.2	7965.71	82491.5	150924	6880.26	7223.71	73862.4	6684.12	7213.77
Unannotated			3.45637	360.311							3.46_360.3113m/z	Positive			1	0.0307167	0.0127782	0.00784872	1.34611	Control	Low Nitrogen	100 - 27.1	1424.35	8.88	1318.39	1216.54	1686.71	1475.75	954.753	1034.72	1181.56	1061.47	1237.26	1216.54	1634.74	1374.94	1429.36	1434.68	1568.58	1467.12
Unannotated			5.60973	360.324							5.61_360.3239m/z	Positive			1	0.1151	0.52708	0.189766	2.02498	Control	Low Nitrogen	100 - 22.3 - 0.883	18874.9	102.64	8152.89	57786.6	5245.63	4314.64	9326.44	22769.6	3863.69	1324.42	7651.16	57786.6	5084.02	4019.91	13962.6	31571	5129.25	1830.56
Unannotated			3.4888	360.326							3.49_360.3256m/z	Positive			1	0.0488833	0.112824	0.0526167	3.89541	Control	Low Nitrogen	100 - 25.3	4117.53	6.41	1725.73	1281.79	11502.8	1959.8	975.751	1091.13	1129.98	1031.22	1619.53	1281.79	11148.4	1825.93	1460.79	1512.89	1500.11	1425.31
Unannotated			3.64558	360.326							3.65_360.3257m/z	Positive			1	0.102067	0.146917	0.0656355	5.74039	Control	Low Nitrogen	100 - 26.8	10698.8	14.79	2715.8	2515.27	34240.4	3323.85	1534.7	1761.84	2169.75	1988.82	2548.67	2515.27	33185.5	3096.8	2297.6	2442.86	2880.46	2748.88
Unannotated			2.08298	360.363							2.08_360.3629m/z	Positive			1	0.0256333	0.925748	0.299107	1.12265	Low Nitrogen	Control	100 - 27.9	2333.18	21.87	1619.87	1765.13	2546.61	2381.52	758.659	3939.37	1717.41	2917.29	1520.18	1765.13	2468.15	2218.84	1135.79	5462.09	2279.95	4032.16
Unannotated			2.71327	360.363							2.71_360.3629m/z	Positive			1	0.2438	0.864382	0.283576	1.12385	Low Nitrogen	Control	100 - 26.6 - 2.08	88884.6	19.82	73839	59582.8	88086.7	94849.3	25027	136036	59375.3	135100	69294.9	59582.8	85372.9	88370	37467.8	188620	78823.7	186730
Unannotated			2.43032	360.363							2.43_360.3630m/z	Positive			1	0.362583	0.971359	0.3093	1.14178	Low Nitrogen	Control	100 - 26.9 - 1.05	84819.5	23.57	62702	57077.6	82567.8	94800.6	26793	129701	64198.2	118585	58843.3	57077.6	80024	88324.7	40111.8	179836	85226.4	163904
Unannotated			0.402183	360.944							0.40_360.9435m/z	Positive			1	0.03285	1.29750092039416E-05	3.47847565786774E-05	1.49703	Control	Low Nitrogen	100 - 5.27	3644.35	1.84	3617.32	3577.45	3647.56	3735.07	2236.37	2427.39	2519.74	2554.08	3394.71	3577.45	3535.18	3479.92	3348.06	3365.67	3345.08	3530.15
Unannotated			0.482883	360.944							0.48_360.9437m/z	Positive			1	0.03285	0.000125586	0.000173504	1.54328	Control	Low Nitrogen	100 - 5.38	3808.32	7.14	3860.07	3518.66	3694.49	4160.04	2328.03	2375.79	2722.17	2444.73	3622.52	3518.66	3580.67	3875.87	3485.29	3294.13	3613.82	3379.01
Unannotated			0.5448	360.944							0.54_360.9437m/z	Positive			1	0.0422167	4.18612292494291E-05	7.8182483434159E-05	1.55345	Control	Low Nitrogen	100 - 5.6	4598.89	1.84	4563.57	4552.66	4725.88	4553.45	2700.69	2896.03	3289.58	2955.44	4282.72	4552.66	4580.28	4242.4	4043.19	4015.46	4367.08	4084.9
Unannotated			16.5996	360.964							16.60_360.9644m/z	Positive			1	0.2205	1.34078770179791E-05	3.56791249830909E-05	2.21179	Control	Low Nitrogen	100 - 5.93 - 1.94 - 0.112	91423.3	6.58	104399	92385.9	86466	82442.5	37373.3	43011.7	43211.4	41742	97974	92385.9	83802.1	76810.7	55951.4	59637.5	57365.4	57694.1
Unannotated			15.6127	360.965							15.61_360.9646m/z	Positive			1	0.1698	0.000132488	0.000179401	2.12396	Control	Low Nitrogen	100 - 2.33	52947.4	10	58287.8	46794	56306.6	50401.1	21597.6	22199.2	28749.1	27168.7	54700.7	46794	54571.9	46958.2	32333.6	30780.2	38165.9	37551.5
Unannotated			18.6426	360.965							18.64_360.9648m/z	Positive			1	1.18473	3.9315266179285E-06	1.57120574176828E-05	1.70837	Control	Low Nitrogen	100 - 8.28 - 9.09 - 0.0398	929186	4.1	975635	909008	942868	889234	502714	561020	546867	565003	915594	909008	913819	828489	752612	777877	725994	780925
Unannotated			1.73862	360.978							1.74_360.9778m/z	Positive			1	0.0350333	0.00274199	0.00207469	165.137	Control	Low Nitrogen	100 - 18.2	4142.33	56.86	7614.69	2422.95	3052.33	3479.35	49.1221	0	51.2147	0	7146.07	2422.95	2958.29	3241.67	73.5406	0	67.9901	0
Unannotated			1.83425	360.979							1.83_360.9787m/z	Positive			1	0.142917	1.72947444843086E-05	4.20928767740326E-05	36.4239	Control	Low Nitrogen	100 - 15.4	19724.4	27.73	35562.2	11039.6	14008.6	18287.1	533.705	397.276	750.254	484.861	33373.7	11039.6	13577	17037.9	799.007	550.84	996	670.157
Unannotated			5.31245	361.252							5.31_361.2521m/z	Positive			1	0.0850167	8.50245707995079E-06	2.59864685944328E-05	2.02999	Low Nitrogen	Control	100 - 16.8	11998.2	6.78	5480.83	6244.06	6259.56	5657.39	11435.9	11989.3	13306.7	11260.7	5143.53	6244.06	6066.71	5270.93	17120.7	16623.7	17665.4	15564.1
Unannotated			12.1857	361.253							12.19_361.2526m/z	Positive			1	0.736833	6.62834270681589E-05	0.000109434	1.27688	Low Nitrogen	Control	100 - 22.8	384801	2.7	296515	292913	310729	305290	380144	393594	401024	364443	278267	292913	301156	284435	569113	545734	532380	503720
Unannotated			15.3877	361.289							15.39_361.2885m/z	Positive			1	0.0808833	0.0442709	0.0232464	2.09054	Control	Low Nitrogen	100	655.733	33.16	841.492	787.379	356.211	637.85	270.069	251.98	180.936	551.685	789.706	787.379	345.237	594.278	404.32	349.381	240.201	762.517
Unannotated			18.0705	361.967							18.07_361.9673m/z	Positive			1	0.104117	1.25153698515845E-09	4.06531544502095E-08	Infinity	Control	Low Nitrogen	100	1630.15	24.11	1673.62	1100.54	2050.69	1695.74	0	0	0	0	1570.63	1100.54	1987.51	1579.9	0	0	0	0
Unannotated			17.6407	361.968							17.64_361.9676m/z	Positive			1	0.105367	0.00273703	0.00207206	4.07613	Control	Low Nitrogen	100	2195.81	19.93	2777.29	1749.7	2008.88	2247.39	234.187	418.797	974.572	527.246	2606.37	1749.7	1946.99	2093.87	350.601	580.679	1293.79	728.739
Unannotated			18.2521	361.968							18.25_361.9677m/z	Positive			1	0.104533	0.000136256	0.000183348	2.77818	Control	Low Nitrogen	100 - 69.2	13102.1	13.31	15175.8	10908.2	13175.6	13148.6	3534.36	5104.33	4649.71	5575.84	14241.9	10908.2	12769.7	12250.4	5291.28	7077.36	6172.73	7706.71
Unannotated			16.3938	361.968							16.39_361.9679m/z	Positive			1	0.0526167	4.3624310798851E-05	8.03326347007267E-05	2.5791	Control	Low Nitrogen	100 - 55 - 3.26	9925.79	11.57	9547.83	8258.38	11387	10509.9	3632.95	3999.13	3369.42	4392.67	8960.25	8258.38	11036.2	9791.97	5438.87	5544.96	4473.08	6071.39
Unannotated			1.15903	362.254							1.16_362.2536m/z	Positive			1	0.0636667	0.310631	0.123365	1.24397	Control	Low Nitrogen	100 - 96.4	7007.97	20.91	7815.81	5604.62	5956.22	8655.24	3161.72	4059.86	7025.14	8287.6	7334.82	5604.62	5772.72	8063.99	4733.39	5629.16	9326.23	11454.8
Unannotated			19.4981	362.927							19.50_362.9269m/z	Positive			1	0.0556833	0.0273522	0.0152388	1.60264	Control	Low Nitrogen	100 - 2.54 - 0.846	18860.4	21.11	22500.4	20544.3	13258.9	19137.9	12314.2	8466.58	14606.8	11685.7	21115.7	20544.3	12850.4	17830.6	18435.5	11739.3	19391.2	16151.6
Unannotated			16.7266	362.961							16.73_362.9612m/z	Positive			1	0.0287	0.00220504	0.0017235	2.09548	Control	Low Nitrogen	100	4202.6	2.03	4286.49	4160.28	4259.58	4104.05	1792.28	2461.49	2458.12	1310.34	4022.69	4160.28	4128.35	3823.7	2683.21	3412.95	3263.28	1811.1
Unannotated			19.4503	362.962							19.45_362.9619m/z	Positive			1	0.1944	6.33706743125018E-06	2.14582353018565E-05	1.45877	Control	Low Nitrogen	100 - 7.01	43238.9	3.15	44344.1	41579.2	44361	42671.3	28140	29558.3	31079.9	29784.5	41615.1	41579.2	42994.3	39756.4	42128.3	40983.7	41260.2	41167
Unannotated			0.67705	363.178							0.68_363.1782m/z	Positive			1	0.0354	0.298692	0.119353	2.16449	Control	Low Nitrogen	100	3695.27	78.81	843.848	3301.72	8275.25	2360.27	1848.56	3556.69	780.346	643.317	791.917	3301.72	8020.3	2199.04	2767.47	4931.5	1035.95	889.168
Unannotated			1.58505	363.251							1.59_363.2510m/z	Positive			1	0.30295	8.33721861395187E-05	0.000128532	1.40479	Control	Low Nitrogen	100 - 19 - 3.9 - 0.0495	132389	4.68	127742	126353	137646	137813	94274.6	96097.8	87210.4	99381.4	119880	126353	133406	128399	141138	133244	115776	137361
Unannotated			1.31018	363.251							1.31_363.2512m/z	Positive			1	0.143517	0.000394223	0.000417145	1.35698	Control	Low Nitrogen	100 - 19.8 - 3.2	58084.5	2.98	56893.8	56596.5	60357.8	58489.9	44311.3	43001.5	38037.3	45867	53392.6	56596.5	58498.3	54494.4	66338.3	59623.4	50496.5	63395.6
Unannotated			5.32602	363.268							5.33_363.2680m/z	Positive			1	0.3535	8.65612477252142E-08	1.30004856601207E-06	2.70238	Low Nitrogen	Control	100 - 26.5 - 2.26	376649	3.93	131560	141411	144302	140233	384981	376687	395016	349909	123464	141411	139857	130654	576354	522292	524404	483631
Unannotated			5.14258	363.268							5.14_363.2682m/z	Positive			1	0.145917	2.504434660211E-06	1.14879206167596E-05	2.95296	Low Nitrogen	Control	100 - 24.8 - 1.74	164700	7.12	51154.6	55059.1	64557.6	52327.5	160251	179965	166399	152185	48006.5	55059.1	62568.7	48752.9	239911	249529	220904	210345
Unannotated			6.08038	363.268							6.08_363.2682m/z	Positive			1	0.43005	1.14704079654526E-05	3.20746842158856E-05	3.24878	Low Nitrogen	Control	100 - 26.1 - 2.06	323723	8.61	95727.2	103316	81275.2	118259	351326	310223	342012	291330	89836	103316	78771.3	110181	525969	430137	454039	402665
Unannotated			14.0406	363.269							14.04_363.2686m/z	Positive			1	0.0909667	0.103583	0.0489611	3.80415	Control	Low Nitrogen	100 - 24.7 - 3.72	8837.32	32.73	6404.55	5716.39	21408.9	1819.45	2250.43	3411.07	1692.57	1938.23	6010.4	5716.39	20749.3	1695.16	3369.11	4729.59	2246.97	2678.95
Unannotated			4.61185	363.269							4.61_363.2688m/z	Positive			1	0.295483	0.0992641	0.0472177	2.12918	Control	Low Nitrogen	100 - 26.8 - 3	197617	30.91	95964.7	322890	111780	259835	80614.9	63302.1	96646.5	130692	90058.9	322890	108337	242085	120688	87771	128303	180638
Unannotated			2.73505	363.31							2.74_363.3102m/z	Positive			1	0.0171	0.0316837	0.0173478	1.45913	Control	Low Nitrogen	100	1596.75	15.6	1662.76	1264.01	1596.85	1863.39	978.06	1494.08	899.729	1005.39	1560.43	1264.01	1547.65	1736.1	1464.25	2071.6	1194.44	1389.62
Unannotated			1.41095	364.254							1.41_364.2537m/z	Positive			1	0.168183	0.0255888	0.0143857	1.562	Low Nitrogen	Control	44.6 - 100 - 10.7	10336.8	14.83	5439.69	6244.68	7675.69	7110.68	13498.4	7936.72	8494.53	11417.6	5104.93	6244.68	7439.21	6624.94	20208.5	11004.6	11276.9	15781
Unannotated			5.34925	364.358							5.35_364.3575m/z	Positive			1	0.11715	1.42904597790761E-05	3.69976185263497E-05	2.02363	Control	Low Nitrogen	100 - 18	42830.9	7.57	40738.3	42163.1	47594.4	40827.8	19679.7	21231.5	20078.4	23672	38231.3	42163.1	46128.1	38038.8	29462.4	29438.4	26655.1	32718.5
Unannotated			5.17923	364.358							5.18_364.3577m/z	Positive			1	0.150617	0.000445909	0.000456449	1.6459	Control	Low Nitrogen	100 - 24.3	52107	8.82	48484.5	50741	58840.9	50361.7	26985.6	35806.2	32052.3	31790.8	45500.7	50741	57028.1	46921.4	40400	49646.7	42551.1	43940
Unannotated			0.1695	364.977							0.17_364.9772m/z	Positive			1	0.0713	4.18689473422607E-05	7.8182483434159E-05	1.51223	Control	Low Nitrogen	100 - 9.78	12675.7	4.64	12070.2	12596.8	12553	13482.7	7739.9	8411.83	9037.43	8339.22	11327.4	12596.8	12166.3	12561.7	11587.4	11663.3	11997.7	11526.2
Unannotated			0.302717	364.977							0.30_364.9773m/z	Positive			1	0.10885	4.52902633508723E-05	8.27458789461414E-05	1.49684	Control	Low Nitrogen	100 - 9.38	20939.3	5.25	20189.2	20220.9	20818	22529	12966.1	13744.2	14638.8	14606.7	18946.7	20220.9	20176.6	20990.1	19411.5	19056.9	19433.7	20188.9
Unannotated			0.406883	364.977							0.41_364.9773m/z	Positive			1	0.1417	0.000114629	0.000163182	1.47449	Control	Low Nitrogen	100 - 9.07	29115	5.67	29299	27424.5	28429.6	31306.7	17944	19843.4	21043.6	20152.1	27495.9	27424.5	27553.7	29168.1	26863.9	27513.8	27936.5	27853.5
Unannotated			3.12775	364.977							3.13_364.9773m/z	Positive			1	0.0320833	0.00301483	0.00225246	1.5142	Control	Low Nitrogen	100 - 5.13	6567.11	8.93	6848.94	6592.36	5741.17	7085.97	3513.68	4321.22	4500.54	5012.59	6427.45	6592.36	5564.3	6601.92	5260.31	5991.55	5974.7	6928.21
Unannotated			1.63882	364.977							1.64_364.9773m/z	Positive			1	0.0153333	0.00231538	0.00179518	1.35764	Control	Low Nitrogen	100 - 11.4	3544.52	7.02	3692.97	3450.64	3123.6	3910.85	2363.29	2583.34	2768.8	2727.74	3465.71	3450.64	3027.37	3643.69	3538.07	3581.9	3675.72	3770.18
Unannotated			0.5448	364.977							0.54_364.9773m/z	Positive			1	0.0900667	5.77637388321506E-06	2.01634626096336E-05	1.46843	Control	Low Nitrogen	100 - 9.7	17162.5	3.62	17883.9	16366.9	17183.2	17216.1	11717.5	11656.4	12211.9	11164.9	16783.3	16366.9	16653.8	16040.1	17542.3	16162.1	16211.9	15431.7
Unannotated			2.42	364.977							2.42_364.9773m/z	Positive			1	0.01935	0.00087357	0.000792826	1.69467	Control	Low Nitrogen	100	3772.04	1.22	3833.89	3764.38	3722.73	3767.18	1913.83	1987.71	2828.47	2173.31	3597.95	3764.38	3608.04	3509.84	2865.18	2756.04	3754.94	3003.86
Unannotated			5.86212	364.977							5.86_364.9773m/z	Positive			1	0.02815	3.74379351064658E-06	1.51569496993638E-05	1.54739	Control	Low Nitrogen	100 - 8.42	5194.5	2.09	5550.55	4919.35	5122.72	5185.4	3387.7	3262.36	3426.07	3351.65	5208.96	4919.35	4964.9	4831.18	5071.72	4523.4	4548.28	4632.53
Unannotated			1.37302	364.977							1.37_364.9774m/z	Positive			1	0.0273	0.00189284	0.00151292	1.44782	Control	Low Nitrogen	100 - 11.2	4659.13	6.26	4993.3	4606.42	3899.23	5137.56	3139.72	2975.56	3326.18	3430.62	4686.01	4606.42	3779.1	4786.61	4700.47	4125.74	4415.68	4741.67
Unannotated			2.54475	364.977							2.54_364.9774m/z	Positive			1	0.0218	0.0015683	0.00128855	1.43493	Control	Low Nitrogen	100 - 8.29	5263.97	5.56	5495.46	5035.87	4986.83	5537.73	4233.85	3652.91	3142.72	3644.33	5157.26	5035.87	4833.19	5159.44	6338.48	5064.91	4172.12	5037.05
Unannotated			2.71327	364.977							2.71_364.9774m/z	Positive			1	0.03375	0.000367022	0.000392971	1.64341	Control	Low Nitrogen	100 - 8.82	8081.77	8.53	7192.9	8182.35	8080.21	8871.63	4234.13	5215.09	5408.99	4812.57	6750.24	8182.35	7831.27	8265.6	6338.9	7230.93	7180.72	6651.75
Unannotated			1.52243	364.977							1.52_364.9774m/z	Positive			1	0.02015	0.011849	0.00735128	1.55007	Control	Low Nitrogen	100 - 7.18	3328.41	13.19	3145.97	3868.16	2842	3457.49	1577.88	2107.56	2622.2	2281.4	2952.36	3868.16	2754.44	3221.31	2362.24	2922.22	3481.1	3153.26
Unannotated			1.99127	364.977							1.99_364.9775m/z	Positive			1	0.0170667	0.000104127	0.000152372	1.42925	Control	Low Nitrogen	100 - 9.14	3844.33	5.07	3797.16	3659.43	4119.47	3801.25	2601.98	2529.37	2914.6	2713.07	3563.48	3659.43	3992.55	3541.58	3895.42	3507.08	3869.28	3749.9
Unannotated			2.46702	364.977							2.47_364.9775m/z	Positive			1	0.0213833	8.24893739138632E-05	0.000127241	1.65811	Control	Low Nitrogen	100 - 4.47	5006.04	2.1	5020.55	4869.09	5009.58	5124.95	2757.07	3500.84	2978.38	2840.19	4711.58	4869.09	4855.24	4774.86	4127.6	4854.06	3953.95	3925.6
Unannotated			1.55782	364.977							1.56_364.9775m/z	Positive			1	0.0259667	0.000671202	0.000637323	1.3499	Control	Low Nitrogen	100 - 9.89	4889.72	5.12	4845.8	4764.24	4517.01	5431.81	3463.5	3462.5	3810.64	3752.52	4547.59	4764.24	4377.85	5060.76	5185.2	4800.9	5058.82	5186.6
Unannotated			1.77708	364.977							1.78_364.9775m/z	Positive			1	0.0709167	0.00154699	0.00127516	1.46811	Control	Low Nitrogen	100 - 8.82	12389	5.77	12529.5	11937.4	10647.2	14441.9	8245.78	8422.43	9113.88	7972.82	11758.4	11937.4	10319.2	13455.4	12344.7	11678	12099.1	11019.7
Unannotated			1.32552	364.977							1.33_364.9775m/z	Positive			1	0.0287333	0.027078	0.0151043	1.4324	Control	Low Nitrogen	100 - 10.1	4552.25	13.89	4696.18	4577.11	3705.2	5230.52	3162.08	2330.85	3701.76	3517.59	4407.18	4577.11	3591.05	4873.22	4733.93	3231.82	4914.27	4861.88
Unannotated			2.098	364.977							2.10_364.9775m/z	Positive			1	0.02095	5.584183448748E-05	9.6292768991306E-05	1.56313	Control	Low Nitrogen	100 - 9.77	4704.75	3.62	4732.28	4557.49	4595.24	4933.98	3083.27	3271.07	2993.19	2691.79	4441.05	4557.49	4453.67	4596.93	4615.95	4535.47	3973.61	3720.49
Unannotated			4.64435	364.978							4.64_364.9775m/z	Positive			1	0.0325	0.000222417	0.000266615	1.5679	Control	Low Nitrogen	100 - 7.25	5535.02	7.74	5590.78	5096.47	6102.09	5350.73	3458.3	3148.8	3816.87	3696.84	5246.72	5096.47	5914.09	4985.22	5177.41	4365.94	5067.09	5109.62
Unannotated			1.9435	364.978							1.94_364.9775m/z	Positive			1	0.0140833	0.00629683	0.00422537	1.58989	Control	Low Nitrogen	100 - 9.61	3898.28	14.92	3849.13	3566.88	3353.47	4823.63	2522.99	1924.65	2764.12	2595.92	3612.25	3566.88	3250.15	4494.12	3777.16	2668.6	3669.52	3587.98
Unannotated			3.26328	364.978							3.26_364.9776m/z	Positive			1	0.0184833	0.00191731	0.00152636	1.39792	Control	Low Nitrogen	100 - 11.3	4052.58	6.95	3806.38	3693.85	4016.79	4693.31	2700.86	2880.21	3178.8	2836.15	3572.13	3693.85	3893.04	4372.71	4043.45	3993.53	4220.02	3920.02
Unannotated			2.3696	364.978							2.37_364.9776m/z	Positive			1	0.0140667	0.000842151	0.000767303	1.52469	Control	Low Nitrogen	100 - 8.37	4148.23	3.28	4196.75	4010.69	4069.46	4316.01	2814.27	2758.53	3074.93	2235.09	3938.47	4010.69	3944.08	4021.17	4213.23	3824.81	4082.13	3089.25
Unannotated			1.70325	364.978							1.70_364.9776m/z	Positive			1	0.0166167	0.0107416	0.00674157	1.29817	Control	Low Nitrogen	100 - 8.82	3485.39	9.56	3461.33	3457.23	3049.12	3973.88	2531.3	2484.01	3050.45	2673.64	3248.32	3457.23	2955.18	3702.42	3789.6	3444.19	4049.63	3695.4
Unannotated			2.1988	364.978							2.20_364.9777m/z	Positive			1	0.0166	0.000135815	0.000183019	1.38576	Control	Low Nitrogen	100 - 10.8	3774.09	4.95	3827.33	3678.55	3540.9	4049.58	2624.14	2593.36	2865.14	2811.27	3591.79	3678.55	3431.81	3772.95	3928.59	3595.8	3803.62	3885.64
Unannotated			1.60817	364.978							1.61_364.9778m/z	Positive			1	0.0231167	0.000686177	0.000648676	1.53333	Control	Low Nitrogen	100 - 9.34	4423.55	7	4734.3	4248.05	3823.14	4888.71	2934.54	3080.76	2922.58	2601.85	4442.95	4248.05	3705.35	4554.75	4393.28	4271.61	3879.88	3596.18
Unannotated			0.628133	365.106							0.63_342.1165n	Positive	M+Na, M+K	342.117	1	0.258767	0.23329	0.0969209	1.76416	Control	Low Nitrogen	100 - 11.6 - 1.94 - 0.0722	942887	53.46	554009	1.17894e+06	498007	1.54059e+06	114760	459297	1.03914e+06	524680	519915	1.17894e+06	482664	1.43535e+06	171806	636834	1.37951e+06	725193
Unannotated			0.67705	365.194							0.68_365.1943m/z	Positive			1	0.0838667	0.234626	0.0973456	2.07759	Control	Low Nitrogen	100 - 9.71	10782.7	18.05	5636.01	11237	22323.8	3933.98	5227.76	6400.24	5006.96	4125.01	5289.16	11237	21636	3665.24	7826.45	8874.2	6647	5701.44
Unannotated			2.26197	365.248							2.26_365.2481m/z	Positive			1	0.817283	0.0742437	0.0366431	1.81257	Low Nitrogen	Control	100 - 26.9	728053	29.06	227625	564542	244539	569971	892442	445738	685408	888625	213617	564542	237005	531036	1.33607e+06	618034	909914	1.22822e+06
Unannotated			1.28842	365.266							1.29_365.2664m/z	Positive			1	0.31845	0.00604846	0.00409312	1.2824	Control	Low Nitrogen	100 - 22.8	57086.8	8.09	56620.8	54807.6	64188.5	52730.3	45931.8	46499.9	39126.5	46504.8	53136.3	54807.6	62211	49128.3	68764.4	64474	51942.4	64277.1
Unannotated			0.653283	365.302							0.65_365.3016m/z	Positive			1	0.09655	0.211022	0.0893033	1.95871	Control	Low Nitrogen	100 - 11	14721.8	63.04	24393.1	6843.26	6712.35	20938.4	16189.8	2691.78	6709.75	4472.91	22891.9	6843.26	6505.55	19508	24237.7	3732.26	8907.54	6182.28
Unannotated			0.628133	366.206							0.63_366.2063m/z	Positive			1	0.0535333	0.120721	0.0557782	2.23849	Control	Low Nitrogen	100 - 36.9 - 4.09	6609.51	52.86	2647.25	7869.12	4420.32	11501.4	1531.19	1731.72	4664.78	3882.99	2484.34	7869.12	4284.14	10715.7	2292.33	2401.1	6192.73	5366.92
Unannotated			7.3828	366.373							7.38_366.3734m/z	Positive			1	0.246233	0.772158	0.259445	1.92463	Control	Low Nitrogen	100 - 25.4 - 1.54	32414.8	113.4	10300.7	109368	5783.09	4207.7	16249	44024.6	4441.69	2653.3	9666.75	109368	5604.92	3920.27	24326.3	61041.9	5896.57	3667.29
Unannotated			6.45867	366.373							6.46_366.3734m/z	Positive			1	0.348733	0.0478532	0.0248703	2.29472	Control	Low Nitrogen	100 - 26.1 - 2.86	296249	29.04	536294	185348	299491	163861	110895	183991	100769	120746	503290	185348	290264	152668	166021	255111	133777	166890
Unannotated			19.4934	366.961							19.49_366.9606m/z	Positive			1	0.05005	0.0119581	0.00740689	1.59099	Control	Low Nitrogen	100 - 4.84 - 0.437	20429.8	14.12	23134.9	20969.6	16349.1	21265.7	14005	9283.79	15429.2	12645.7	21711.2	20969.6	15845.4	19813	20966.8	12872.4	20483.1	17478.4
Unannotated			0.653283	367.209							0.65_367.2094m/z	Positive			1	0.0587167	0.264906	0.10771	1.73116	Control	Low Nitrogen	100 - 5.79	6462.45	55.68	4017.53	8014.17	11045.8	2772.33	5561.5	5502.59	2011.88	1856.09	3770.29	8014.17	10705.5	2582.95	8326.1	7629.57	2670.88	2565.42
Unannotated			3.40123	367.264							3.40_367.2636m/z	Positive			1	0.0179	0.346743	0.13485	1.19486	Low Nitrogen	Control	100 - 21	3300.81	19.57	1611.92	3760.17	2942.73	2735.18	3229.51	2550.74	3294.96	4128.04	1512.72	3760.17	2852.07	2548.34	4834.89	3536.71	4374.23	5705.61
Unannotated			1.73862	367.264							1.74_367.2640m/z	Positive			1	0.0165833	0.0154699	0.00928361	2.36178	Low Nitrogen	Control	100 - 20.7	2367.3	23.06	453.891	1079.76	1404.73	1070.96	2858.85	1726.76	2102.22	2781.37	425.958	1079.76	1361.45	997.805	4279.98	2394.22	2790.81	3844.3
Unannotated			1.77708	367.264							1.78_367.2640m/z	Positive			1	0.05245	0.0482931	0.0250698	1.95666	Low Nitrogen	Control	100 - 22.6	7522.08	28.9	1706.92	3871.5	4674.93	5124.01	9361.19	5679.77	5599.65	9447.71	1601.88	3871.5	4530.9	4773.98	14014.6	7875.23	7433.83	13058.3
Unannotated			1.95757	367.264							1.96_367.2642m/z	Positive			1	0.192067	0.0568669	0.0289569	1.85072	Low Nitrogen	Control	100 - 24.9 - 1.65	41780.1	27.97	10360.5	24119.6	31307.9	24512.3	54619.3	29442.6	34729.3	48329.3	9722.91	24119.6	30343.3	22837.8	81770.3	40823.4	46104.9	66798.9
Unannotated			2.35243	367.265							2.35_367.2647m/z	Positive			1	0.0227833	0.167145	0.0734037	1.50618	Low Nitrogen	Control	100 - 27.4	2355.26	24.05	614.222	1739.46	2096.9	1804.33	2653.62	1684.13	2121.09	2962.19	576.422	1739.46	2032.29	1681.08	3972.72	2335.11	2815.85	4094.23
Unannotated			0.640567	368.048							0.64_368.0484m/z	Positive			1	0.109033	0.883826	0.288667	1.06386	Low Nitrogen	Control	100 - 5.74 - 0.985	11215.8	76.88	21499.8	7168.89	2457.96	11043.5	1060.14	10183.5	10065.3	23554.3	20176.7	7168.89	2382.23	10289.1	1587.13	14119.8	13362.1	32555.9
Unannotated			15.0886	368.258							15.09_368.2583m/z	Positive			1	0.0916667	8.62848704742403E-05	0.000132293	5.15585	Low Nitrogen	Control	100 - 22.9	12169.8	21.97	2881.07	2707.58	2342.19	1510.7	10765.9	16128	10365.7	11419.6	2703.76	2707.58	2270.03	1407.5	16117.5	22362.1	13761	15783.7
Unannotated			8.06527	368.389							8.07_368.3888m/z	Positive			2	0.0307333	0.326524	0.128255	1.12493	Control	Low Nitrogen	100 - 10.9	1206.38	12.58	1391.91	1069.33	1096.41	1267.86	949.769	939.195	963.184	1437.45	1306.25	1069.33	1062.63	1181.25	1421.9	1302.23	1278.68	1986.78
Unannotated			8.26472	368.389							8.26_368.3890m/z	Positive			1	0.0290833	0.000240419	0.000283979	1.82725	Control	Low Nitrogen	100 - 21.3	2555.51	7.48	2632.88	2111.53	2562.82	2914.81	1386.43	1527.62	1272.38	1407.8	2470.85	2111.53	2483.86	2715.7	2075.61	2118.11	1689.15	1945.81
Unannotated			4.90327	368.425							4.90_368.4255m/z	Positive			1	0.392367	0.0636834	0.0319504	3.77328	Control	Low Nitrogen	100 - 27.5 - 3.06	416895	53.99	829099	139277	524918	174287	44760.4	185592	87508.8	124084	778075	139277	508746	162382	67010.6	257331	116172	171504
Unannotated			2.05825	369.17							2.06_369.1698m/z	Positive			1	0.0767167	0.74315	0.251422	1.14187	Control	Low Nitrogen	100 - 19.8	2666.81	115.83	985.613	1079.35	1306.26	7296.03	1611.14	927.885	6432.43	370.452	924.958	1079.35	1266.02	6797.63	2412.03	1286.55	8539.37	512.024
Unannotated			2.127	369.17							2.13_369.1699m/z	Positive			1	0.02775	0.959484	0.306655	1.05671	Control	Low Nitrogen	100 - 19.5	1461.17	116.42	394.835	419.789	819.205	4210.86	904.767	647.48	3759.91	218.889	370.536	419.789	793.967	3923.21	1354.52	897.758	4991.47	302.539
Unannotated			5.65453	369.384							5.65_369.3841m/z	Positive			1	0.104183	0.00475495	0.00332406	1.42384	Control	Low Nitrogen	100 - 24 - 0.53	32034	7.78	33081.4	31073.5	29108	34873.3	21315	27679.1	20330.1	20669	31045.6	31073.5	28211.2	32491.1	31910.6	38378.3	26989.2	28568
Unannotated			3.1038	369.384							3.10_369.3844m/z	Positive			1	0.135083	0.834726	0.275888	2.18172	Low Nitrogen	Control	100 - 25.8 - 2.09	14785.8	30.85	8596.96	4749.49	5197.33	8564.74	3952.64	46876.5	3662.66	4651.45	8067.89	4749.49	5037.21	7979.68	5917.48	64996.2	4862.36	6429.06
Unannotated			0.640567	370.224							0.64_370.2237m/z	Positive			1	0.05	0.495117	0.18028	1.07271	Control	Low Nitrogen	100	1436.86	74.52	2135.01	1233.03	2379.37	0	1300.62	2740.02	436.201	880.996	2003.62	1233.03	2306.07	0	1947.15	3799.15	579.079	1217.68
Unannotated			1.73392	370.332							1.73_370.3320m/z	Positive			1	0.03195	0.0751106	0.0370121	2.56082	Control	Low Nitrogen	100	2011.5	34.27	4237.07	1743.46	979.557	1085.89	763.939	1165.62	669.893	542.505	3976.32	1743.46	949.379	1011.72	1143.69	1616.18	889.317	749.83
Unannotated			17.6277	370.993							17.63_370.9929m/z	Positive			1	0.18115	0.00030465	0.00034028	1.80716	Control	Low Nitrogen	100 - 2.56	42748	10.12	45998.8	36657.4	42671.1	45664.6	20162.6	25342.6	22784.6	26329.3	43168	36657.4	41356.5	42545.2	30185.4	35138.6	30247.7	36391.3
Unannotated			17.4036	370.993							17.40_370.9930m/z	Positive			1	0.137917	1.19523276468358E-05	3.29929379515156E-05	2.59879	Control	Low Nitrogen	100 - 1.74	32411.8	9.88	31789	30476.4	30274.1	37107.6	10555.2	12925.1	13480.1	12927.2	29832.6	30476.4	29341.4	34572.8	15802.1	17921.1	17895.5	17867.5
Unannotated			15.9337	370.993							15.93_370.9932m/z	Positive			1	0.110417	0.000154521	0.000203212	2.62836	Control	Low Nitrogen	100 - 3.89	35801.8	11.02	40587.2	33652.8	37286.6	31680.5	10770	11807.7	16450.4	15457.1	38089.5	33652.8	36137.9	29516.3	16123.7	16371.9	21838.8	21364.2
Unannotated			16.5996	370.993							16.60_370.9934m/z	Positive			1	0.407633	1.38796674273856E-05	3.64749586683391E-05	2.02249	Control	Low Nitrogen	100 - 7.04	125143	6.37	135966	125316	122189	117099	53996.3	65362.8	65198.4	62945.3	127599	125316	118425	109100	80837.6	90628.2	86554.3	87000.6
Unannotated			15.5971	370.994							15.60_370.9935m/z	Positive			1	0.42165	1.3410793679336E-05	3.56791249830909E-05	2.04893	Control	Low Nitrogen	100 - 6.92 - 0.0171	127996	5.97	136806	126693	130055	118428	54440.1	63067.7	67622.4	64747.6	128387	126693	126049	110338	81502	87446	89772.2	89491.7
Unannotated			14.6814	370.994							14.68_370.9935m/z	Positive			1	0.232417	0.00104936	0.000925606	1.76515	Control	Low Nitrogen	100 - 4.5	65684.2	13.77	77988.2	66549.4	57265.2	60934.1	31774.5	37399.8	35404.1	44268.3	73188.8	66549.4	55500.9	56771.7	47569.5	51856.4	47000.8	61185.9
Unannotated			15.3073	370.994							15.31_370.9937m/z	Positive			1	0.517283	1.39134772286775E-05	3.65294443775278E-05	2.14371	Control	Low Nitrogen	100 - 7.04	187167	7.22	204717	184848	187242	171860	79293.4	93883.4	81032.3	95029.8	192118	184848	181473	160120	118710	130173	107575	131347
Unannotated			19.484	370.994							19.48_370.9937m/z	Positive			1	1.19037	7.3588655490342E-06	2.36287435323679E-05	1.71621	Control	Low Nitrogen	100 - 8.4 - 0.497	496505	4.54	529044	487211	492202	477561	263820	296900	295230	301264	496486	487211	477038	444938	394964	411664	391933	416396
Unannotated			14.2576	370.994							14.26_370.9942m/z	Positive			1	0.160433	0.000297478	0.000333871	1.85349	Control	Low Nitrogen	100 - 5.64	40165.1	10.4	46219.1	41679.7	38554.7	34206.9	19026.7	22739.5	20741.8	24171.9	43374.7	41679.7	37366.9	31870.1	28484.8	31529.2	27535.8	33409.4
Unannotated			5.55493	371.1							5.55_371.0997m/z	Positive			1	0.04965	0.000634245	0.000609691	1.41449	Control	Low Nitrogen	100 - 28.6	2290.28	5.57	2356.19	2113.19	2286.77	2404.97	1568.7	1658.77	1799.51	1449.65	2211.18	2113.19	2216.32	2240.69	2348.5	2299.96	2388.94	2003.66
Unannotated			19.9934	371.101							19.99_371.1008m/z	Positive			1	0.36075	0.000736677	0.000686953	1.57249	Control	Low Nitrogen	100 - 31	17073.5	5.55	16084.4	15694.5	15901.2	20613.9	10591.1	11617.6	11009.4	10212.4	15094.5	15694.5	15411.3	19205.7	15855.9	16108.2	14615.5	14115.1
Unannotated			4.42152	371.101							4.42_371.1010m/z	Positive			1	0.16925	0.000419865	0.00043667	1.59037	Control	Low Nitrogen	100 - 31.6 - 16.8 - 0.536	22136.9	2.95	21780.5	18704.3	22591.7	25470.9	14285.2	13343.6	13925.9	14122.5	20440.1	18704.3	21895.7	23731	21386.4	18501.4	18487.4	19519.6
Unannotated			3.54063	371.102							3.54_371.1016m/z	Positive			1	0.31685	0.00110774	0.000969443	1.54447	Control	Low Nitrogen	100 - 33.5 - 19.6 - 4.23 - 0.381	121302	4.89	112441	106164	120834	145767	79465.8	73233.7	82415.2	79042	105521	106164	117111	135810	118968	101542	109410	109249
Unannotated			2.40627	371.102							2.41_371.1017m/z	Positive			1	0.20635	0.000192279	0.000239257	1.42819	Control	Low Nitrogen	100 - 31.4 - 15.8	22774.9	3.44	21102.4	22077.6	25471.9	22447.6	16226.8	15255.2	16512.3	15792.5	19803.8	22077.6	24687.2	20914.1	24293	21151.9	21920.9	21827.8
Unannotated			2.69793	371.102							2.70_371.1017m/z	Positive			1	0.283917	0.0012036	0.00103613	1.45928	Control	Low Nitrogen	100 - 32.8 - 18.1 - 1.31	50188.4	4.9	45787.2	44329.2	53998.3	56638.8	36890.2	33741.9	33198.8	33739.2	42969.4	44329.2	52334.7	52769.7	55228.2	46784.5	44073.1	46633.1
Unannotated			1.82017	371.163							1.82_371.1631m/z	Positive			1	0.2027	0.100731	0.0478398	1.75395	Control	Low Nitrogen	100 - 18.8	47149.7	30.52	76943.8	26974.7	48815.4	35865.2	19114.8	38457.4	24562.8	25393.3	72208.6	26974.7	47311.4	33415.2	28616.7	53322.7	32608.3	35097.7
Unannotated			0.640567	371.229							0.64_371.2287m/z	Positive			1	0.0503167	0.531932	0.191119	1.16585	Low Nitrogen	Control	100	1251.87	52.2	1886.82	148.763	1786.77	472.783	1366.49	2041.43	456.537	1143.04	1770.7	148.763	1731.72	440.487	2045.77	2830.53	606.076	1579.86
Unannotated			1.1801	371.233							1.18_371.2332m/z	Positive			1	0.178617	0.0198824	0.0115543	1.30452	Control	Low Nitrogen	100 - 41.6 - 23.1 - 8.01	21954.9	11.77	24562.9	22990.3	21821.6	18444.6	19430.6	15937.2	17150.1	14801.5	23051.3	22990.3	21149.4	17184.6	29089.4	22097.6	22767.6	20458
Unannotated			3.65155	371.259							3.65_371.2586m/z	Positive			1	0.23365	5.65521267488212E-05	9.72175315314766E-05	5.67246	Low Nitrogen	Control	100 - 24.7	59357.4	23.35	8245.45	9153.14	14785.2	9672.76	77072	54165.2	61961.6	44230.8	7738.02	9153.14	14329.7	9012.01	115384	75102.3	82257.1	61134.1
Unannotated			18.6426	371.315							18.64_371.3146m/z	Positive			1	0.0709667	0.000877322	0.00079494	2.13714	Control	Low Nitrogen	100 - 24.7	12315.2	8.49	12851.9	13508.7	11634	11266.3	5065.08	5192.4	4747.74	8044.66	12060.9	13508.7	11275.6	10496.7	7582.91	7199.48	6302.87	11119
Unannotated			17.6145	371.315							17.61_371.3148m/z	Positive			1	0.03895	0.00547502	0.00375048	1.61389	Control	Low Nitrogen	100	3461.95	4.31	3621.49	3475.72	3260.72	3489.86	1871.21	2037.09	1739.75	2932.35	3398.62	3475.72	3160.26	3251.47	2801.38	2824.51	2309.61	4052.98
Unannotated			18.5006	371.315							18.50_371.3150m/z	Positive			1	0.0252167	0.00230543	0.00178994	2.49586	Control	Low Nitrogen	100 - 19	4487.05	22.82	3496.86	5773.13	4821.91	3856.29	1290.65	1442.87	2138.45	2319.21	3281.66	5773.13	4673.35	3592.87	1932.23	2000.6	2838.9	3205.53
Unannotated			13.8605	371.315							13.86_371.3151m/z	Positive			1	0.0482167	0.0195726	0.011398	1.39887	Control	Low Nitrogen	100 - 19.9	4287.45	12.61	5403.24	3612.25	4102.82	4031.48	3644.03	2846.55	2878.42	2890.74	5070.72	3612.25	3976.41	3756.08	5455.46	3946.86	3821.25	3995.48
Unannotated			19.3734	371.315							19.37_371.3152m/z	Positive			1	0.0140667	0.000858351	0.000780535	1.51461	Control	Low Nitrogen	100 - 23.9	4483.18	8.21	4504.52	3977.26	4320.68	5130.28	2665.02	2865.99	3208.62	3100.19	4227.31	3977.26	4187.57	4779.82	3989.79	3973.82	4259.61	4284.96
Unannotated			15.4	371.315							15.40_371.3153m/z	Positive			1	0.0359167	0.0125436	0.00771477	1.58019	Control	Low Nitrogen	100	3076.75	10.31	2956.08	2758.35	3084.91	3507.67	1682.12	1432.06	2155.43	2518.72	2774.16	2758.35	2989.87	3268.06	2518.3	1985.61	2861.44	3481.28
Unannotated			18.9716	371.315							18.97_371.3153m/z	Positive			1	0.0213667	0.0601595	0.0304063	1.29758	Control	Low Nitrogen	100 - 28.5	5163.74	14.61	5996.42	4431.01	4627.73	5599.81	3052.74	4282.18	4517.8	4065.35	5627.4	4431.01	4485.16	5217.28	4570.24	5937.42	5997.61	5618.96
Unannotated			18.4009	371.315							18.40_371.3153m/z	Positive			1	0.0153333	0.000177444	0.000224396	2.67314	Control	Low Nitrogen	100 - 20.8	3868.67	14.32	4613.96	3092.63	4345.54	3422.56	1323.3	1547.01	1686.62	1232.01	4330.01	3092.63	4211.66	3188.76	1981.11	2144.99	2239.08	1702.84
Unannotated			19.3238	371.315							19.32_371.3153m/z	Positive			1	0.0140667	0.0040651	0.00290211	1.59016	Control	Low Nitrogen	100 - 18.6	4281.42	8.93	4602.24	4330.92	4459.78	3732.75	2191.82	2992.53	2342.2	3243.21	4319.01	4330.92	4322.38	3477.76	3281.36	4149.27	3109.4	4482.64
Unannotated			18.887	371.315							18.89_371.3153m/z	Positive			1	0.0441833	2.85086698117443E-05	6.00004545770947E-05	1.7577	Control	Low Nitrogen	100 - 21.9	9634.45	6.53	10456.7	9761.9	9014.11	9305.06	5956.68	5060.29	5210.12	5698.09	9813.2	9761.9	8736.4	8669.42	8917.73	7016.3	6916.7	7875.69
Unannotated			19.3003	371.315							19.30_371.3154m/z	Positive			1	0.0154167	0.00527184	0.0036282	1.36276	Control	Low Nitrogen	100 - 25.4	4351.68	7.95	4588.49	4385.69	4788.41	3644.11	3016.07	2968.45	3517.91	3270.66	4306.11	4385.69	4640.89	3395.18	4515.34	4115.87	4670.21	4520.58
Unannotated			19.155	371.315							19.16_371.3154m/z	Positive			1	0.0167833	0.0042015	0.00298801	1.54701	Control	Low Nitrogen	100 - 27.2	4597	10.89	4933.09	5274.5	4487.88	3692.52	3051.03	3136.94	3203.1	2495.1	4629.5	5274.5	4349.62	3440.28	4567.68	4349.49	4252.28	3448.63
Unannotated			19.0545	371.315							19.05_371.3154m/z	Positive			1	0.0200333	0.0145183	0.00878047	1.39446	Control	Low Nitrogen	100 - 20.7	5407.52	11.9	5880.06	5344.12	4520.33	5885.56	3576.19	3841	3335.27	4759.02	5518.2	5344.12	4381.07	5483.51	5353.9	5325.7	4427.74	6577.74
Unannotated			19.2712	371.315							19.27_371.3154m/z	Positive			1	0.0170833	0.000395397	0.000417754	1.72782	Control	Low Nitrogen	100 - 20.9	4424.42	4.95	4553.05	4467.09	4574.27	4103.25	2218.52	2451.07	2437.35	3135.86	4272.85	4467.09	4433.35	3822.95	3321.35	3398.5	3235.71	4334.26
Unannotated			19.1888	371.316							19.19_371.3156m/z	Positive			1	0.0166833	0.00300696	0.00224958	1.69461	Control	Low Nitrogen	100 - 28.7	4343.31	14.18	4880.73	4262.64	4722.66	3507.23	2258.76	2432.08	3226.26	2334.98	4580.36	4262.64	4577.16	3267.65	3381.58	3372.18	4283.02	3227.32
Unannotated			4.53177	371.316							4.53_371.3158m/z	Positive			1	0.03035	0.0204239	0.0118222	1.35473	Control	Low Nitrogen	100 - 25.8	6902.02	12.96	6899.93	5831.62	6748.35	8128.18	4120.73	5430.32	5561.56	5266.47	6475.3	5831.62	6540.45	7572.94	6169.12	7529.37	7383.25	7279.11
Unannotated			4.9584	371.316							4.96_371.3158m/z	Positive			1	0.0337833	0.0114269	0.00711389	1.34633	Control	Low Nitrogen	100 - 21.6	8043.57	10.65	8988.4	7424.3	7220.95	8540.64	6673.94	6387.42	4995.11	5841.37	8435.24	7424.3	6998.48	7957.22	9991.53	8856.42	6631.27	8073.72
Unannotated			4.84038	371.316							4.84_371.3158m/z	Positive			1	0.375867	0.513753	0.185903	1.15023	Control	Low Nitrogen	100 - 25.5 - 1.08	113338	30.77	165305	99823.1	90487.3	97736.9	139741	123742	66324.3	64332.9	155132	99823.1	87699.6	91060.4	209205	171573	88049	88918.5
Unannotated			4.41683	371.316							4.42_371.3160m/z	Positive			1	0.0224	0.0043924	0.00310637	1.55201	Control	Low Nitrogen	100 - 26.9	4456.47	12.25	4795.67	3491.36	4630.16	4908.69	2675.52	2708.95	3398.73	2702.47	4500.54	3491.36	4487.51	4573.37	4005.51	3756.08	4511.99	3735.25
Unannotated			1.4669	371.328							1.47_371.3281m/z	Positive			1	0.0703667	0.0449835	0.0235674	1.78239	Control	Low Nitrogen	100 - 23.2	16690.4	27.02	14593.4	11783.8	18190.5	22193.9	6334.15	15511.1	6877.73	8733.25	13695.3	11783.8	17630.1	20677.8	9482.83	21506.7	9130.54	12070.8
Unannotated			17.1238	371.996							17.12_371.9964m/z	Positive			1	0.1684	0.00627317	0.00421578	28.4989	Control	Low Nitrogen	100	1654.11	54.78	2835.83	1670.72	637.682	1472.19	0	0	0	232.164	2661.31	1670.72	618.036	1371.62	0	0	0	320.888
Unannotated			3.3265	372.102							3.33_372.1023m/z	Positive			1	0.252067	0.00197293	0.00156485	1.3252	Control	Low Nitrogen	100 - 55.3 - 8.97	26590.3	3.33	23874.7	26389	30400.8	25696.8	19628.1	19362.7	20667.4	20602.4	22405.4	26389	29464.2	23941.4	29385.2	26847.2	27437.1	28475.9
Unannotated			0.628133	372.18							0.63_372.1800m/z	Positive			1	0.06625	0.902231	0.293443	1.01546	Low Nitrogen	Control	100 - 13.7	7046.81	32.37	5167.9	10250.8	8040.6	4298.84	8484.2	4701.92	9453.61	5547.52	4849.86	10250.8	7792.89	4005.18	12701.7	6519.41	12550.1	7667.58
Unannotated			0.628133	372.217							0.63_372.2175m/z	Positive			1	0.0671667	0.1061	0.0499478	5.91253	Control	Low Nitrogen	100 - 11	8267.45	75.21	3072.48	6163.25	1287.94	22546.1	165.466	1204.04	2720.89	1502.77	2883.4	6163.25	1248.26	21006	247.719	1669.44	3612.12	2077.08
Unannotated			0.67705	372.243							0.68_333.2803n	Positive	M+NH4, M+Na, M+K	333.28	1	0.1079	0.810027	0.269511	1.20479	Low Nitrogen	Control	100 - 23.5 - 26.8 - 2.8	163334	48.16	164542	214054	78888.6	84798	235785	106669	253960	56922.6	154416	214054	76458.1	79005.4	352993	147901	337145	78676.2
Unannotated			0.890217	372.244							0.89_372.2439m/z	Positive			1	0.22965	0.584433	0.20619	1.53229	Low Nitrogen	Control	100 - 8.1	76509.2	89.24	76420.4	107620	10149.1	5535.92	132987	37830.3	135220	0	71717.4	107620	9836.44	5157.76	199094	52453.3	179511	0
Unannotated			1.17448	372.311							1.17_372.3113m/z	Positive			1	0.0257667	0.214842	0.090569	2.86657	Control	Low Nitrogen	100 - 16.7	2312.78	83.45	1171.42	3034.63	4674.72	370.346	246.894	1998.47	602.522	379.355	1099.33	3034.63	4530.7	345.047	369.624	2770.96	799.879	524.33
Unannotated			1.2568	372.311							1.26_372.3115m/z	Positive			1	0.0682667	0.100836	0.0478733	2.81904	Control	Low Nitrogen	100 - 19.7	7143.77	70.94	3470.67	9360.83	13237.8	2505.78	878.464	6334.59	1528.83	1394.59	3257.08	9360.83	12830	2334.61	1315.14	8783.17	2029.6	1927.55
Unannotated			2.44567	372.348							2.45_372.3475m/z	Positive			1	0.0354167	0.0364706	0.0195849	2.36249	Control	Low Nitrogen	100 - 33.8	5955.15	10.44	4200.83	4398.38	3531.46	11689.9	2239.53	2874.47	2464.02	2504.82	3942.31	4398.38	3422.66	10891.4	3352.8	3985.57	3271.11	3462.07
Unannotated			5.5609	373.25							5.56_350.2612n	Positive	M+Na, 2M+H	350.261	1	0.210417	0.0112456	0.00701217	1.76126	Control	Low Nitrogen	100 - 29.9 - 21.3	56625	13.13	70774.8	37718	57243.9	60763.1	25972.6	33053.2	34250.4	35324.6	66419.3	37718	55480.3	56612.3	38883.4	45829.6	45469.2	48824.4
Unannotated			3.75913	373.274							3.76_373.2743m/z	Positive			1	0.0594	0.0172722	0.0102285	1.23968	Low Nitrogen	Control	100 - 8.1	2466.09	3.26	1996.61	1909.89	2067.93	1982.75	2715.7	2083.74	2689.1	2375.83	1873.73	1909.89	2004.22	1847.31	4065.66	2889.19	3569.92	3283.79
Unannotated			1.04048	374.244							1.04_374.2436m/z	Positive			1	0.0819333	0.0736542	0.0363779	1.44309	Control	Low Nitrogen	100 - 46.2	8779.74	23.05	11849.8	6829.86	7476.85	8962.45	5578.08	6425.3	4505.56	7827.08	11120.5	6829.86	7246.5	8350.22	8350.93	8908.94	5981.36	10818.3
Unannotated			1.60817	374.327							1.61_374.3269m/z	Positive			1	0.0903833	0.0687411	0.0342053	1.66463	Control	Low Nitrogen	100 - 23.1	20681.8	27.46	21752.1	27721.6	14058.9	19194.5	9392.5	9821.96	21363.4	9119.2	20413.4	27721.6	13625.8	17883.3	14061.5	13618.6	28360.9	12604.2
Unannotated			17.8686	375.026							17.87_375.0262m/z	Positive			1	0.189083	0.000136554	0.000183572	2.02927	Control	Low Nitrogen	100 - 4.02	53977.7	5.66	56482.2	49555.3	54526.8	55346.5	20868.8	28446.6	28502.6	28580.2	53006.2	49555.3	52846.9	51565.7	31242.7	39442.4	37838.7	39502.5
Unannotated			17.4162	375.026							17.42_375.0264m/z	Positive			1	0.214183	4.27854738382916E-05	7.92581657640445E-05	2.44012	Control	Low Nitrogen	100 - 5.26	56885.1	7.24	60128.4	51543.6	55736.7	60131.9	18413	25142.2	24113.8	25580.8	56428	51543.6	54019.5	56024.2	27566.1	34860.7	32012.3	35356.8
Unannotated			17.6538	375.026							17.65_375.0265m/z	Positive			1	0.205183	2.52159414939612E-05	5.51179869003559E-05	1.85815	Control	Low Nitrogen	100 - 5	55158.1	5.99	59232.7	52440.1	52499.8	56459.7	26558.4	28492.4	32144.7	31542.3	55587.5	52440.1	50882.4	52602.9	39760.5	39505.9	42673.7	43596.6
Unannotated			15.9022	375.027							15.90_375.0270m/z	Positive			1	0.123217	3.31266243891459E-05	6.64316561990091E-05	2.49548	Control	Low Nitrogen	100 - 6.75	35500.8	10.79	38463.8	32402.9	39150.7	31986	12340.1	13135.6	15264.7	16163.8	36096.7	32402.9	37944.5	29801	18474.3	18213	20264.7	22341
Unannotated			16.7021	375.027							16.70_375.0271m/z	Positive			1	1.01907	4.22949378753312E-06	1.63986313055904E-05	2.11161	Control	Low Nitrogen	100 - 10.1	299509	4.63	318339	292067	300950	286680	125301	143006	150350	148698	298748	292067	291678	267097	187588	198284	199598	205525
Unannotated			15.6284	375.027							15.63_375.0271m/z	Positive			1	0.409383	1.85355349409111E-05	4.41800828177516E-05	2.02876	Control	Low Nitrogen	100 - 9.99 - 0.0347	109385	6.73	118427	106176	111643	101295	47034.7	53563.7	57600.3	57471.3	111139	106176	108204	94375.8	70415.4	74268.2	76467.4	79434.6
Unannotated			18.6482	375.027							18.65_375.0272m/z	Positive			1	1.35825	3.2619192440464E-06	1.37493836459061E-05	1.69542	Control	Low Nitrogen	100 - 11.3	760450	3.9	798731	740632	768621	733818	415298	457510	455909	465407	749577	740632	744941	683690	621741	634357	605242	643267
Unannotated			15.3073	375.027							15.31_375.0273m/z	Positive			1	0.519067	2.85782214586305E-05	6.00250553631555E-05	2.14269	Control	Low Nitrogen	100 - 9.63	166535	8.85	186599	162803	165529	151210	68917.5	83916.8	73126.8	84928.1	175115	162803	160429	140881	103176	116354	97079.5	117384
Unannotated			14.5704	375.027							14.57_375.0274m/z	Positive			1	0.284517	7.97221151890293E-05	0.000124138	1.8845	Control	Low Nitrogen	100 - 8.58	63627.1	7.14	67925.1	67150.2	59266.4	60166.9	28518.7	34291.6	35168.7	37074.7	63744.9	67150.2	57440.5	56056.8	42695.3	47546.7	46688.3	51243.2
Unannotated			13.7575	375.028							13.76_375.0276m/z	Positive			1	0.248817	0.00129655	0.00110155	1.63447	Control	Low Nitrogen	100 - 10.9 - 0.0996	56855.8	11.74	64945.6	60173.1	48232	54072.4	30888.8	34970.6	32904.8	40377.4	60948.8	60173.1	46746.1	50378.7	46243.5	48488.1	43682.8	55808.1
Unannotated			14.2127	375.028							14.21_375.0277m/z	Positive			1	0.3005	0.000132943	0.000179843	1.96942	Control	Low Nitrogen	100 - 9.53 - 0.0687	69517.5	10.21	78923.5	70328.2	66626.8	62191.6	29752.8	37089.7	34925.8	39425.9	74066.5	70328.2	64574.1	57943.3	44542.8	51426.5	46365.8	54492.9
Unannotated			0.628133	375.214							0.63_375.2142m/z	Positive			1	0.055	0.1326	0.0605356	1.95385	Low Nitrogen	Control	100 - 9.21	6737.54	40.86	5031.2	1572.98	5771.71	1417.5	7018.96	7311.83	2995.87	9623.5	4721.58	1572.98	5593.89	1320.67	10508.1	10138.2	3977.17	13301.2
Unannotated			0.8114	375.248							0.81_375.2476m/z	Positive			1	0.0326333	0.521378	0.188053	2.60183	Control	Low Nitrogen	100	1328.68	120.69	2086.27	0	3228.47	0	0	2042.69	0	0	1957.88	0	3129	0	0	2832.27	0	0
Unannotated			12.1347	375.268							12.13_375.2679m/z	Positive			1	0.655433	0.000101714	0.00014931	1.28065	Low Nitrogen	Control	100	205332	3.12	153834	159396	165491	162614	203986	213252	210985	193105	144367	159396	160392	151506	305387	295683	280094	266902
Unannotated			2.24952	375.322							2.25_375.3224m/z	Positive			1	0.6601	0.0148779	0.00897267	3.14256	Control	Low Nitrogen	100 - 37.8 - 12.3 - 4.1	225787	26.15	453376	142136	149955	157681	80861.8	93873.7	58668	53988.8	425475	142136	145335	146910	121058	130160	77884.8	74621.2
Unannotated			17.1238	376.03							17.12_376.0300m/z	Positive			1	0.1813	0.0320726	0.0175298	14.5343	Control	Low Nitrogen	100	3612.78	3.8	3717.71	3439.05	3727.65	3566.72	0	0	705.091	289.188	3488.92	3439.05	3612.81	3323.08	0	0	936.044	399.705
Unannotated			18.0955	376.03							18.10_376.0301m/z	Positive			1	0.08955	7.53387463525712E-10	2.8440398831259E-08	Infinity	Control	Low Nitrogen	100	1631.69	23.77	1241.96	1362.59	2030.99	1891.23	0	0	0	0	1165.53	1362.59	1968.42	1762.04	0	0	0	0
Unannotated			0.744967	376.219							0.74_376.2194m/z	Positive			1	0.05555	0.514142	0.185971	1.51414	Control	Low Nitrogen	100	22954.1	46.34	9208.07	13520.6	20899.2	48188.7	12203.2	11483.9	11272.6	25679.9	8641.4	13520.6	20255.3	44896.9	18269.3	15922.9	14965	35493.8
Unannotated			0.890217	376.22							0.89_376.2195m/z	Positive			1	0.0789333	0.0322079	0.01759	2.58961	Control	Low Nitrogen	100	26879.8	30.13	35325.8	18478.3	32093.2	21621.9	7563.3	4386.03	4797.97	24772.2	33151.8	18478.3	31104.4	20144.9	11323	6081.41	6369.55	34239.1
Unannotated			3.37057	376.319							3.37_376.3189m/z	Positive			1	0.145217	0.621363	0.216891	1.66033	Control	Low Nitrogen	100 - 22.6 - 6.19	20126.5	38.88	46771.5	18354.6	5770.92	9608.83	18212.9	12042.8	6721.51	11510.6	43893.2	18354.6	5593.12	8952.44	27266.5	16697.8	8923.14	15909.5
Unannotated			3.13845	376.319							3.14_376.3192m/z	Positive			1	0.0796167	0.21407	0.0903602	1.81606	Control	Low Nitrogen	100 - 64.7 - 18.7	7218.6	36.46	10777	10802.4	3625.01	3670.04	4235.72	5805.61	2340.54	3517.65	10113.7	10802.4	3513.33	3419.33	6341.29	8049.71	3107.18	4861.96
Unannotated			5.48302	377.284							5.48_377.2839m/z	Positive			1	0.509433	0.806683	0.268622	1.01303	Low Nitrogen	Control	100 - 28.4 - 3.99	1.89757e+06	18.55	1.06916e+06	2.41203e+06	1.52701e+06	2.48443e+06	2.31625e+06	1.45715e+06	1.87537e+06	1.94151e+06	1.00337e+06	2.41203e+06	1.47996e+06	2.31471e+06	3.46765e+06	2.0204e+06	2.48964e+06	2.68348e+06
Unannotated			0.70085	378.212							0.70_378.2121m/z	Positive			1	0.03495	0.765635	0.257618	3.96275	Low Nitrogen	Control	100	4705.41	67.43	1668.52	1413.74	0	1667.38	0	4660.54	10267.5	3893.56	1565.84	1413.74	0	1553.48	0	6462.03	13630.7	5381.53
Unannotated			1.23208	379.247							1.23_379.2465m/z	Positive			1	0.0563333	3.85315834137145E-05	7.42331460993896E-05	3.42127	Control	Low Nitrogen	100 - 13.5	5372.32	16.22	5049.11	6531.46	5444.67	4464.03	1553.82	1960.35	1361.45	1405.45	4738.38	6531.46	5276.93	4159.09	2326.22	2718.11	1807.4	1942.56
Unannotated			1.1801	379.247							1.18_379.2466m/z	Positive			1	0.0410833	3.22284712084286E-06	1.37032426524694E-05	3.21753	Control	Low Nitrogen	100 - 23.8	4377.67	5.96	4436.22	5167.88	4027.49	3879.1	1253.97	1341.33	1429.18	1417.8	4163.21	5167.88	3903.41	3614.12	1877.32	1859.81	1897.3	1959.62
Unannotated			0.640567	379.282							0.64_356.2930n	Positive	M+H-H2O, M+Na	356.293	1	0.0671667	0.0166467	0.00990048	1.75082	Control	Low Nitrogen	100 - 17.5	12133.1	15.42	17899.9	9906.5	9845.11	10880.7	7691.56	7902.65	5617.46	6508.1	16798.4	9906.5	9541.8	10137.5	11515	10957.4	7457.47	8995.24
Unannotated			1.39093	379.282							1.39_379.2824m/z	Positive			1	0.0636167	0.00130906	0.00110881	1.45794	Control	Low Nitrogen	100 - 29	16135.8	1.74	16361.7	15966	16386	15829.5	11596.9	12386.6	9076.15	11210.6	15354.8	15966	15881.1	14748.1	17361.7	17174.5	12049.1	15494.8
Unannotated			1.60817	379.282							1.61_379.2825m/z	Positive			1	0.15015	0.000112887	0.000161802	1.47815	Control	Low Nitrogen	100 - 22.9	46499.9	4.58	45519.6	44455.9	49407.8	46616.4	32103.3	32458.5	28076.6	33194.2	42718.3	44455.9	47885.6	43432	48061.7	45005	37273.1	45879.7
Unannotated			1.45627	379.283							1.46_379.2825m/z	Positive			1	0.0183167	0.000125694	0.000173568	1.39759	Control	Low Nitrogen	100 - 24.8	4606.64	5.32	4319.34	4513.65	4924.61	4668.98	3184.93	3495.55	3117.18	3386.91	4053.52	4513.65	4772.89	4350.04	4768.15	4846.73	4138.22	4681.26
Unannotated			2.71795	380.337							2.72_380.3371m/z	Positive			1	0.553883	0.000721671	0.000674921	1.68172	Control	Low Nitrogen	100 - 42.9 - 6.67	60166.4	9.11	57909.8	53909.6	62237	66609.2	30267.7	42200.1	34317	36321.7	54346	53909.6	60319.5	62059.1	45313.7	58512.2	45557.5	50202.5
Unannotated			0.66545	381.189							0.67_381.1888m/z	Positive			1	0.0364833	0.282437	0.113999	1.45903	Control	Low Nitrogen	100 - 13	4550.89	20.83	2941.42	6660.52	6010.76	2590.85	2756.88	4076.25	2967.07	2676.24	2760.4	6660.52	5825.58	2413.87	4127.32	5651.89	3938.94	3699
Unannotated			2.0476	381.243							2.05_381.2429m/z	Positive			1	0.02255	0.0238153	0.0135412	2.24804	Low Nitrogen	Control	100 - 24.4	4456.82	24.19	992.763	2573.88	1334	3029.51	4843.7	3060.41	4299.04	5624.13	931.668	2573.88	1292.91	2822.56	7251.48	4243.38	5707.2	7773.45
Unannotated			2.26792	381.243							2.27_381.2430m/z	Positive			1	0.281033	0.0143558	0.0086991	2.39166	Low Nitrogen	Control	100 - 26.3 - 2.14	69272.1	27.78	17164.6	37889.8	19539.1	41262.8	89698.2	46173.1	61762.3	79454.9	16108.3	37889.8	18937.1	38444.1	134287	64020.9	81992.6	109820
Unannotated			1.86462	381.243							1.86_381.2431m/z	Positive			1	0.150717	0.0216385	0.0124531	2.33353	Low Nitrogen	Control	100 - 27.8	10930.4	25.01	2191.75	7009.08	3411.02	6124.42	13520.5	7665.34	9716.25	12819.6	2056.87	7009.08	3305.93	5706.06	20241.5	10628.3	12898.8	17718.8
Unannotated			2.0736	381.243							2.07_381.2431m/z	Positive			1	0.01535	0.0175276	0.0103495	2.39868	Low Nitrogen	Control	100 - 24.4	3571.98	35.97	959.926	2149.37	1036.23	1811.03	4936.33	2508.51	2443.34	4399.72	900.852	2149.37	1004.31	1687.32	7390.16	3478.16	3243.65	6081.13
Unannotated			7.53162	381.251							7.53_381.2513m/z	Positive			2	0.167967	3.53440909205416E-05	6.96289101907794E-05	1.38836	Low Nitrogen	Control	100 - 57.1	8127.26	4.05	6030.4	5857.34	5489.45	6038.16	8247.63	7985.81	8518.56	7757.03	5659.28	5857.34	5320.33	5625.69	12347.5	11072.7	11308.8	10721.5
Unannotated			1.17448	381.253							1.17_381.2535m/z	Positive			1	0.0198	0.735909	0.249395	4.59962	Control	Low Nitrogen	100 - 26.6	807.701	62.65	2931.57	166.128	91.7205	41.3847	247.361	107.787	58.3988	288.859	2751.16	166.128	88.8948	38.5577	370.324	149.45	77.5274	399.25
Unannotated			1.052	381.254							1.05_381.2538m/z	Positive			1	0.149933	0.591963	0.208399	55.8695	Control	Low Nitrogen	100 - 25.5	20114.6	73.29	79497	328.159	615.114	17.9537	436.839	681.564	60.2216	261.485	74604.7	328.159	596.163	16.7272	653.99	945.017	79.9473	361.415
Unannotated			2.87407	381.337							2.87_381.3369m/z	Positive			1	0.176233	0.0119865	0.00741952	1.36826	Control	Low Nitrogen	100 - 25.5	6791.87	8.39	7050.15	5943.75	7003.85	7169.74	4181.73	5373.25	4451.23	5849.34	6616.28	5943.75	6788.07	6679.97	6260.46	7450.23	5909.23	8084.73
Unannotated			7.10897	381.756							7.11_381.7555m/z	Positive			2	0.1221	0.000261086	0.000302131	2.44246	Low Nitrogen	Control	79.3 - 100	3577.16	14.69	1117.82	1492.34	1706.03	1542.09	3360.42	3803.15	4176.74	2968.31	1049.03	1492.34	1653.47	1436.75	5030.87	5273.23	5544.84	4102.69
Unannotated			1.7139	383.234							1.71_383.2337m/z	Positive			1	0.0597167	0.0619847	0.0312271	1.27723	Control	Low Nitrogen	100 - 5.05	3219.23	10.11	2884.54	3360.09	3605.07	3027.23	2705.24	3129.75	1987.62	2259.35	2707.03	3360.09	3494	2820.44	4050	4339.52	2638.67	3122.78
Unannotated			0.66545	383.266							0.67_400.2693n	Positive	M+H-H2O, M+K	400.269	1	0.0739167	0.728962	0.247521	1.06076	Control	Low Nitrogen	100 - 23.9	10177.1	24.54	12824.3	11342.8	9511.67	7029.45	10498.8	10048.8	5196.05	12632.6	12035.1	11342.8	9218.63	6549.26	15717.7	13933.1	6898.03	17460.3
Unannotated			0.640567	384.239							0.64_384.2393m/z	Positive			1	0.0624833	0.268583	0.109037	2.03499	Low Nitrogen	Control	100 - 18.9	5929.93	44.89	7744.86	2268.78	1642.29	0	6710.41	7028.86	2017.75	7962.69	7268.23	2268.78	1591.69	0	10046.1	9745.8	2678.67	11005.7
Unannotated			2.2107	385.179							2.21_385.1788m/z	Positive			1	0.0978	0.10984	0.051388	1.90699	Control	Low Nitrogen	100 - 22.1	23507.4	33.48	38261.5	10853.2	26562.7	18352.3	9280.53	18330.2	10008.1	11689.2	35906.9	10853.2	25744.3	17098.7	13893.9	25415.6	13286.3	16156.3
Unannotated			0.628133	385.344							0.63_385.3438m/z	Positive			1	0.0251167	0.19579	0.0837966	2026.71	Low Nitrogen	Control	100 - 21.5	1479.61	198.78	0	0	2.92023	0	5891.23	1.17153	0	26.0513	0	0	2.83026	0	8819.73	1.62437	0	36.0072
Unannotated			3.2308	385.379							3.23_385.3793m/z	Positive			1	0.114133	0.431905	0.160786	1.69508	Low Nitrogen	Control	100 - 24.4	15188.8	22.27	10348.9	6786.91	7773.92	10932.5	8210.85	35438.3	8246.77	8859.32	9712.01	6786.91	7534.42	10185.7	12292.4	49136.7	10948	12245
Unannotated			0.640567	386.256							0.64_386.2560m/z	Positive			1	0.0378333	0.593767	0.208982	1.18744	Low Nitrogen	Control	100 - 22.3	3410.56	43.66	3968.57	2896.34	4041.08	582.824	3200.92	4371.31	1391.59	4678.41	3724.34	2896.34	3916.58	543.01	4792.09	6061	1847.4	6466.32
Unannotated			0.833683	387.14							0.83_387.1404m/z	Positive			1	0.0898833	0.994968	0.314133	1.07923	Low Nitrogen	Control	100	6969.01	147.38	0	0	5672.32	20157.2	5757.64	0	22118.4	0	0	0	5497.56	18780.2	8619.74	0	29363.3	0
Unannotated			18.2634	387.179							18.26_387.1792m/z	Positive			1	0.0916667	0.00368597	0.00267102	1.46675	Control	Low Nitrogen	100 - 9.73	15116.1	9.04	16752.4	13488.4	14739.4	15484.1	8407.23	10367.9	11776.1	10672.2	15721.5	13488.4	14285.3	14426.4	12586.4	14375.5	15633.4	14750.7
Unannotated			18.8058	387.18							18.81_387.1798m/z	Positive			1	1.08838	0.000149607	0.000197882	1.58673	Control	Low Nitrogen	100 - 21.9	325584	4.16	340229	309662	319847	332597	181512	195772	228765	214718	319291	309662	309993	309877	271741	271447	303697	296775
Unannotated			0.712	387.18							0.71_386.1728n	Positive	M+H-H2O, M+H, M+NH4	386.173	1	0.57885	0.887873	0.289718	1.00204	Control	Low Nitrogen	100 - 24.6 - 3.95 - 0.408	8.4442e+07	72.5	4.6457e+07	4.90237e+07	6.70446e+07	1.75243e+08	7.45727e+07	4.439e+07	1.85419e+08	3.2698e+07	4.3598e+07	4.90237e+07	6.4979e+07	1.63272e+08	1.11643e+08	6.15486e+07	2.46154e+08	4.51939e+07
Unannotated			1.63288	387.432							1.63_387.4317m/z	Positive			1	0.493367	5.16561401256999E-05	9.09845772302628E-05	2.32007	Low Nitrogen	Control	100	11244.3	11.32	4234.43	4735.56	4750.03	5666.06	12868.7	11132.8	11218.1	9757.43	3973.84	4735.56	4603.69	5279	19265.6	15436.1	14892.6	13486.3
Unannotated			0.61545	388.145							0.62_388.1451m/z	Positive			1	0.0411	0.328511	0.12889	2.0787	Control	Low Nitrogen	100 - 8.92	4655.27	85.57	1719.06	6637.03	973.369	9291.64	0	1399.86	5362.05	2196.15	1613.27	6637.03	943.381	8656.91	0	1940.96	7118.4	3035.43
Unannotated			1.42597	388.212							1.43_388.2121m/z	Positive			1	0.117367	0.00260655	0.00198728	1.53872	Control	Low Nitrogen	100 - 24.5	23769.1	10.4	27145.2	23195.1	23523.7	21212.2	14275	18847.3	13635.8	15031.1	25474.7	23195.1	22799	19763.2	21371	26132.6	18102.3	20775.4
Unannotated			1.12877	388.269							1.13_388.2690m/z	Positive			1	0.03085	0.425678	0.158826	3.12167	Control	Low Nitrogen	100 - 39.8	1292.72	127.16	90.167	1121.31	3691.32	268.069	234.548	1198.75	90.0783	133.067	84.6181	1121.31	3577.6	249.757	351.141	1662.12	119.583	183.921
Unannotated			4.8507	388.342							4.85_388.3423m/z	Positive			1	0.07965	0.65668	0.226922	1.08857	Control	Low Nitrogen	100 - 25.2	13403	38.52	21095.1	11398.9	10006.6	11111.3	19632.6	16039.9	7259.31	6318.02	19796.9	11398.9	9698.33	10352.3	29391.9	22240	9637.1	8732.53
Unannotated			4.68933	388.343							4.69_388.3425m/z	Positive			1	0.0355833	0.497452	0.180871	1.1616	Control	Low Nitrogen	100 - 25.7	4791.55	31.46	7040.19	3984.19	4260.33	3881.49	5286.45	5881.83	2433.41	2898.14	6606.93	3984.19	4129.07	3616.34	7914.32	8155.4	3230.48	4005.7
Unannotated			3.33118	388.343							3.33_388.3427m/z	Positive			1	0.22735	0.0815797	0.0398415	4.08873	Control	Low Nitrogen	100 - 25.2	16432.4	19.29	42017.4	5131.55	12966.3	5614.4	3412.47	5137.54	3926.4	3599.38	39431.6	5131.55	12566.9	5230.87	5108.8	7123.41	5212.5	4974.93
Unannotated			3.50902	388.394							3.51_388.3943m/z	Positive			1	0.0795667	0.84444	0.278464	1.07802	Low Nitrogen	Control	100 - 28.4 - 2.54	14528.9	13.86	12451.4	11400.2	14654.9	15403.4	5031.16	20603.7	10592	21888.9	11685.1	11400.2	14203.4	14351.2	7532.13	28567.9	14061.4	30254
Unannotated			1.87527	389.112							1.88_389.1124m/z	Positive			1	0.19765	0.000287754	0.000326764	1.43721	Control	Low Nitrogen	100 - 30.5 - 16	16978.9	6.24	17021.3	15741.9	16825.5	18326.7	12572.5	10608.5	12179.3	11894.8	15973.8	15741.9	16307.1	17074.8	18822.2	14709.1	16168.7	16440.6
Unannotated			1.52243	389.113							1.52_389.1126m/z	Positive			1	0.14595	0.00205939	0.00162191	1.44591	Control	Low Nitrogen	100 - 27.7	6515.36	7.61	5792.7	6260.31	7666.64	6341.8	4714.52	4226.71	4203.59	4879.4	5436.21	6260.31	7430.44	5908.59	7058.09	5860.51	5580.48	6744.12
Unannotated			0.598283	389.185							0.60_389.1849m/z	Positive			1	0.0471833	0.287358	0.115624	1.2588	Control	Low Nitrogen	100	630.65	18.26	547.955	547.608	635.1	791.936	235.265	357.868	1019.65	391.196	514.234	547.608	615.533	737.838	352.214	496.199	1353.64	540.695
Unannotated			1.02847	390.275							1.03_372.2409n	Positive	M+H, M+NH4	372.241	1	0.124983	0.0412704	0.0218682	1.33611	Control	Low Nitrogen	100	22252.4	9.05	22710.3	20079.6	21410.9	24808.7	15493.8	15007.3	13666.1	22451.2	21312.7	20079.6	20751.2	23114	23195.7	20808.3	18142.4	31031.2
Unannotated			3.36588	390.338							3.37_390.3376m/z	Positive			1	0.223517	0.240109	0.0992227	1.43701	Low Nitrogen	Control	100 - 39.2 - 8.14	18129.4	31.49	5569.51	15306.4	11876	17712.5	19569.1	10668.2	17830	24450.4	5226.76	15306.4	11510.1	16502.5	29296.8	14791.9	23670.3	33794.4
Unannotated			3.29108	390.338							3.29_390.3376m/z	Positive			1	0.195417	0.411641	0.154435	1.25726	Low Nitrogen	Control	100 - 36.8	15156.8	31.8	6017.44	15948.2	10448.8	15807.3	16240.7	8813.31	15099.8	20473.5	5647.13	15948.2	10126.9	14727.5	24313.8	12220	20045.8	28297.7
Unannotated			2.48365	391.264							2.48_391.2637m/z	Positive			1	0.616383	0.0120063	0.00742846	2.26748	Low Nitrogen	Control	100 - 28.2	529617	21.03	135502	316255	165994	316532	655155	393078	498021	572214	127163	316255	160880	294909	980831	545018	661148	790892
Unannotated			2.75688	391.264							2.76_391.2637m/z	Positive			1	0.203567	0.0115044	0.007156	2.47053	Low Nitrogen	Control	100 - 28.3	89958.7	21.83	21250.4	45485.8	22451.6	56463	111461	66359	82790.2	99224.3	19942.6	45485.8	21759.9	52606	166869	92009.4	109908	137144
Unannotated			0.689367	391.27							0.69_391.2700m/z	Positive			1	0.03495	0.401843	0.151409	1.25605	Control	Low Nitrogen	100	4873.28	63.21	7632.94	7381.49	2824.96	1653.71	4820.34	7471.56	0	3227.48	7163.2	7381.49	2737.93	1540.74	7216.51	10359.6	0	4460.9
Unannotated			4.72603	391.285							4.73_390.2774n	Positive	M+H, M+Na	390.277	1	0.67885	0.0523499	0.0268379	1.25735	Control	Low Nitrogen	100 - 25.7 - 0.923	1.57455e+06	12.84	1.88588e+06	1.38869e+06	1.5222e+06	1.50141e+06	1.32178e+06	1.3672e+06	1.30587e+06	1.01426e+06	1.76982e+06	1.38869e+06	1.47531e+06	1.39885e+06	1.97883e+06	1.89567e+06	1.73362e+06	1.40188e+06
Unannotated			18.2466	391.335							18.25_391.3353m/z	Positive			1	0.163633	0.000475279	0.000479831	1.65578	Low Nitrogen	Control	100 - 27.6 - 2.43	66383.3	9.29	46149.7	41006.9	35961.3	37249.8	71711.5	69321.3	66879.4	57620.9	43309.6	41006.9	34853.4	34705.3	107359	96116.8	88785.8	79641.4
Unannotated			15.352	391.335							15.35_390.3281n	Positive	M+H, M+Na	390.328	1	0.222	0.00457954	0.00321997	1.28451	Control	Low Nitrogen	100 - 30.8 - 2.66	302166	6.85	296913	308594	276942	326214	241274	220083	263513	216081	278641	308594	268410	303930	361210	305154	349827	298658
Unannotated			1.2568	392.228							1.26_392.2282m/z	Positive			1	0.0734	0.632199	0.220014	26.7129	Control	Low Nitrogen	100 - 85.2 - 16.4	3729.3	73.55	6.03545	2389.81	12500.2	21.1833	16.2675	98.7833	196.394	246.983	5.66403	2389.81	12115.1	19.7362	24.354	136.967	260.723	341.371
Unannotated			1.20012	392.229							1.20_392.2289m/z	Positive			1	0.02005	0.141554	0.0636356	Infinity	Control	Low Nitrogen	100 - 73.9	1285.48	179.41	0	409.099	4732.84	0	0	0	0	0	0	409.099	4587.02	0	0	0	0	0
Unannotated			1.12877	392.255							1.13_391.2477n	Positive	M+H, M+NH4	391.248	1	0.320583	0.00369402	0.00267616	1.51244	Control	Low Nitrogen	100 - 9.22 - 1.57 - 0.247	421789	5.89	426363	391014	418494	451283	244794	328276	230724	311724	400125	391014	405601	420456	366481	455168	306298	430852
Unannotated			0.628133	393.101							0.63_393.1007m/z	Positive			1	0.1279	0.361134	0.138556	2.05341	Control	Low Nitrogen	100 - 11.3 - 7.04	26151.6	76.22	10164.1	40304.6	6633.11	47504.6	3625.94	8835.87	26307.5	12173.4	9538.59	40304.6	6428.76	44259.5	5428.39	12251.3	34924.6	16825.7
Unannotated			0.800583	393.244							0.80_393.2439m/z	Positive			1	0.384117	0.120207	0.0556051	1.17224	Control	Low Nitrogen	100	160408	10	163477	143496	153520	181137	127326	139217	115623	165189	153416	143496	148790	168763	190619	193030	153495	228318
Unannotated			0.755467	393.285							0.76_375.2515n	Positive	M+H, M+NH4, 2M+H	375.252	1	0.4882	0.0740344	0.0365592	1.24509	Control	Low Nitrogen	100 - 24.5 - 3.26 - 0.313	3.34101e+08	12.39	3.54955e+08	2.85461e+08	2.95342e+08	4.00647e+08	2.43637e+08	2.67398e+08	2.4666e+08	3.15642e+08	3.33111e+08	2.85461e+08	2.86243e+08	3.73278e+08	3.64748e+08	3.70758e+08	3.27454e+08	4.36268e+08
Unannotated			6.04655	393.336							6.05_393.3364m/z	Positive			1	0.0492	0.0112332	0.00700605	111.055	Control	Low Nitrogen	100 - 31.8	6490.18	111.18	7111.68	1196.37	1182.2	16470.5	0	0	99.8391	133.926	6674.03	1196.37	1145.78	15345.4	0	0	132.542	185.107
Unannotated			0.969083	394.248							0.97_394.2479m/z	Positive			1	0.0340667	0.544822	0.194829	1.83701	Control	Low Nitrogen	100	166.789	116.66	0	367.493	299.663	0	0	363.174	0	0	0	367.493	290.431	0	0	503.556	0	0
Unannotated			1.1848	394.262							1.18_394.2620m/z	Positive			1	0.053	0.119465	0.0553247	2.32196	Control	Low Nitrogen	100	347.329	23.32	329.872	314.066	464.825	280.555	223.893	374.446	0	0	309.572	314.066	450.504	261.39	335.19	519.185	0	0
Unannotated			3.04018	394.352							3.04_394.3522m/z	Positive			1	0.4849	0.0341206	0.0184936	1.60867	Control	Low Nitrogen	100 - 29.5	47478.1	20.36	41315.6	53193.5	57941.3	37462	21842.8	43654.2	25544.8	27013.3	38773	53193.5	56156.2	34902.9	32700.8	60528.3	33912	37336.8
Unannotated			2.52598	394.352							2.53_394.3523m/z	Positive			1	0.12865	0.128332	0.0588951	1.63027	Control	Low Nitrogen	100 - 22.1	9706.55	32.94	8852.4	13134	11147.8	5691.95	3289.73	10314.6	4430.65	5780.86	8307.61	13134	10804.4	5303.13	4925.04	14301.6	5881.91	7990.08
Unannotated			17.2372	395.366							17.24_395.3657m/z	Positive			1	0.150667	0.00297518	0.00222819	1.49651	Low Nitrogen	Control	100 - 7.2	31639	10.92	18752.2	24775.9	19315.4	21724	31730	35741.1	27286.5	31798.3	17598.2	24775.9	18720.3	20240	47502.9	49556.5	36224.2	43950.4
Unannotated			16.9457	395.366							16.95_395.3662m/z	Positive			1	0.0759167	2.23971596480244E-06	1.06768795320615E-05	2.22863	Low Nitrogen	Control	100 - 17.2	11223.9	5.88	4828.99	5446.66	5059.04	4810.24	10834.3	12359.3	10487.7	11214.4	4531.81	5446.66	4903.18	4481.64	16220	17136.6	13922.9	15500.1
Unannotated			17.5135	395.366							17.51_395.3664m/z	Positive			1	0.0592667	0.0326352	0.017799	1.41601	Low Nitrogen	Control	100	10715.5	9.61	7151.32	8083.71	6761.78	8272.72	8488.72	10822.6	9428.68	14121.9	6711.22	8083.71	6553.46	7707.6	12708.4	15006	12517.1	19518.8
Unannotated			4.51643	395.389							4.52_395.3886m/z	Positive			1	0.0491167	0.0993744	0.0472354	1.27388	Control	Low Nitrogen	100 - 26.8	5871.78	14.17	6258.73	5120.67	5248.91	6858.81	3749.47	4479.32	4042.83	6165.87	5873.56	5120.67	5087.2	6390.27	5613.31	6210.77	5367.07	8522.23
Unannotated			2.53068	395.4							2.53_395.4002m/z	Positive			1	0.284283	0.552521	0.197072	1.07494	Control	Low Nitrogen	100 - 26.7 - 2.36	166956	22.08	171090	134187	145386	217162	78634.1	135144	100907	306580	160561	134187	140907	202328	117723	187382	133959	423744
Unannotated			2.24013	395.4							2.24_395.4002m/z	Positive			1	0.145633	0.738628	0.250192	1.01404	Low Nitrogen	Control	100 - 26.4 - 2.03	48468.9	27.19	44443.6	37435.8	42534.1	66777	24485.5	40592.1	30500.9	98297.1	41708.5	37435.8	41223.7	62215.4	36657.2	56282.6	40491.5	135863
Unannotated			1.69728	396.275							1.70_396.2754m/z	Positive			1	0.0384333	0.44336	0.164545	1.58272	Low Nitrogen	Control	100 - 22.8	3342	120.31	8407.76	0	0	38.4587	8313.16	4903.47	0	151.368	7890.34	0	0	35.8316	12445.6	6798.86	0	209.216
Unannotated			1.86462	396.332							1.86_396.3324m/z	Positive			1	0.08015	0.0993688	0.0472354	1.18578	Control	Low Nitrogen	100 - 26.1	9062.57	9.59	9564.83	8759.05	7988.61	9937.79	8181.07	7243.46	8876.74	6269.61	8976.2	8759.05	7742.49	9258.93	12247.8	10043.4	11784.3	8665.61
Unannotated			1.64352	396.333							1.64_396.3325m/z	Positive			1	0.0844167	0.00926036	0.00593322	1.24383	Control	Low Nitrogen	100 - 28.3	9308.16	8.09	8865.32	8607.35	9422.38	10337.6	7419.26	7780.39	8066.77	6667.41	8319.74	8607.35	9132.09	9631.41	11107.3	10787.8	10709	9215.44
Unannotated			1.82955	396.333							1.83_396.3326m/z	Positive			1	0.11095	0.0219222	0.012606	1.2842	Control	Low Nitrogen	100 - 25.1	18147.7	10.93	17321.9	16190.5	18231.1	20847.1	13558.2	16350	14465.9	12151.9	16255.9	16190.5	17669.5	19423	20297.9	22670	19204.2	16795.8
Unannotated			1.55782	396.333							1.56_396.3327m/z	Positive			1	0.105867	0.00112031	0.0009783	1.34936	Control	Low Nitrogen	100 - 27.1	11508.4	5.48	10673.6	11378.1	12073.3	11908.5	8487.8	9364.51	8677.82	7584.92	10016.7	11378.1	11701.4	11095	12707.1	12984.3	11520.2	10483.6
Unannotated			4.91395	397.246							4.91_397.2463m/z	Positive			2	0.388417	6.20994749067627E-07	4.88662022114013E-06	4.20971	Low Nitrogen	Control	100 - 85.8 - 29.9	30375.9	8.08	6899.52	6922.86	6647.45	8392.85	30568.4	33496.1	29901.3	27537.7	6474.92	6922.86	6442.65	7819.52	45763.8	46443.7	39695.5	38061.6
Unannotated			2.79323	397.38							2.79_397.3797m/z	Positive			1	0.103917	0.172563	0.0754983	4.13305	Control	Low Nitrogen	100 - 25.8	19943.6	78.14	47082.6	24287.4	3884.55	4519.83	3838.69	10340.4	3270.75	1851.72	44185.1	24287.4	3764.87	4211.08	5746.89	14337.4	4342.08	2559.38
Unannotated			7.30035	397.416							7.30_397.4156m/z	Positive			1	0.317517	0.000177134	0.000224106	1.64886	Control	Low Nitrogen	100 - 26.6 - 1.89	183580	7.67	195734	166073	178301	194212	100291	125336	112746	106977	183688	166073	172808	180945	150146	173784	149676	147860
Unannotated			5.46763	397.749							5.47_397.7492m/z	Positive			1	0.0219	0.0111319	0.00695373	35.1837	Low Nitrogen	Control	100	1932.8	20.29	62.5744	62.2613	0	94.9029	2469.06	1834.13	1898.9	1529.11	58.7235	62.2613	0	88.42	3696.43	2543.1	2520.89	2113.48
Unannotated			5.57028	397.75							5.57_397.7499m/z	Positive			1	0.184383	2.56741107076408E-05	5.59007669141639E-05	16.1005	Low Nitrogen	Control	100	13793.4	12.57	851.263	398.161	1017.95	1159.43	16081.6	13621.7	13603.7	11866.5	798.875	398.161	986.593	1080.23	24075.7	18887	18059.6	16401.4
Unannotated			0.689367	398.194							0.69_398.1940m/z	Positive			1	0.0700667	0.00545148	0.0037362	3.5865	Low Nitrogen	Control	100 - 9.01	21868.8	18.28	4404.02	12119.2	5330.38	2536.54	25975.1	18432.1	24619.7	18448.2	4132.99	12119.2	5166.16	2363.27	38887.2	25556.8	32683.9	25498.5
Unannotated			0.734533	398.24							0.73_398.2399m/z	Positive			1	0.213567	0.0201929	0.0117067	2.13212	Control	Low Nitrogen	100 - 15.8	355214	27.77	256211	288343	319667	556637	98650.3	176499	192412	198844	240443	288343	309819	518612	147689	244723	255437	274834
Unannotated			5.39057	398.254							5.39_794.4928n	Positive	M+2H, M+NH4	794.493	2	0.3661	7.86238549821405E-08	1.2201994968537E-06	5.84381	Low Nitrogen	Control	100 - 53.5 - 25.4	137580	5.04	24908.2	22012.9	23648.7	23601.6	156361	125681	141348	126929	23375.3	22012.9	22920.1	21989.3	234088	174262	187647	175436
Unannotated			6.0864	398.254							6.09_398.2541m/z	Positive			2	0.4669	9.79790859001461E-07	6.24896778507002E-06	4.41964	Low Nitrogen	Control	100 - 53.3 - 32.8 - 0.746	195784	8.64	41047.9	44877.9	41793.7	49475.3	213210	184679	216844	168404	38521.8	44877.9	40506.1	46095.6	319196	256065	287872	232761
Unannotated			0.640567	398.254							0.64_359.2911n	Positive	M+Na, M+K	359.291	1	0.0503167	0.23939	0.0989696	1.57071	Low Nitrogen	Control	100	3834.99	41.38	4657.95	1158.44	2874.97	1074.9	3611.1	4273.57	1818.39	5636.88	4371.29	1158.44	2786.39	1001.47	5406.17	5925.48	2414.01	7791.08
Unannotated			3.31115	398.267							3.31_398.2673m/z	Positive			1	0.0525167	0.0836663	0.040711	1.17192	Control	Low Nitrogen	100 - 12.6	13877.8	7.33	11542.3	14802.3	15480.3	13686.2	10695.7	12686.3	12301.7	11683.8	10832	14802.3	15003.4	12751.3	16012.5	17590.1	16331.2	16148.9
Unannotated			0.66545	398.988							0.67_398.9880m/z	Positive			1	0.0488	0.138802	0.06261	4.67502	Control	Low Nitrogen	100 - 4.07	5248.23	52.78	2548.61	3865.13	5633.77	8945.4	0	842.504	3144.07	503.868	2391.76	3865.13	5460.2	8334.33	0	1168.17	4173.91	696.427
Unannotated			0.99155	399.248							0.99_399.2477m/z	Positive			1	0.0478333	0.877806	0.287003	1.62581	Control	Low Nitrogen	100	914.076	99.98	0	1113.49	2100.59	442.229	1514.43	463.044	271.441	0	0	1113.49	2035.87	412.02	2267.24	642.03	360.352	0
Unannotated			18.551	399.251							18.55_399.2507m/z	Positive			2	0.177067	8.83229647408168E-06	2.68026204859811E-05	2.30009	Control	Low Nitrogen	100 - 29.2	14142.1	1.68	13805.7	14285.4	14145.5	14331.9	5595.65	6963.45	5455.88	6579.06	12956.1	14285.4	13709.7	13352.8	8377.23	9655.11	7242.96	9093.32
Unannotated			18.9963	399.251							19.00_399.2508m/z	Positive			2	0.81525	3.10300099922722E-05	6.34571011858263E-05	1.51994	Control	Low Nitrogen	100 - 25.7	73918.7	4.72	78623.8	71548.4	74478.9	71023.7	44599.5	51023.3	49132.2	49774.9	73785.3	71548.4	72184.3	66172	66769.7	70746	65225.5	68797
Unannotated			1.42597	399.251							1.43_399.2510m/z	Positive			1	0.260017	0.898538	0.292651	1.78418	Low Nitrogen	Control	100 - 19.1 - 1.96	94996	55.03	95278.6	49769.5	39111.4	28814.2	17906.5	60998.1	275869	25210.4	89415.1	49769.5	37906.4	26845.9	26807.8	84576.4	366230	34844.9
Unannotated			1.72798	399.251							1.73_399.2512m/z	Positive			1	0.3328	0.903215	0.293695	1.90203	Low Nitrogen	Control	100 - 20.2 - 2.13	188464	55.2	177896	91822.1	72019.7	54605.2	31383.3	116481	561513	44479.5	166948	91822.1	69800.9	50875.1	46983.8	161505	745437	61477.9
Unannotated			0.653283	399.259							0.65_399.2588m/z	Positive			1	0.0624833	0.100231	0.0476263	1.19306	Control	Low Nitrogen	100	5889.98	10.64	5979.09	5382.94	6741.84	5456.04	5061.66	5461.64	3899.38	5324.74	5611.13	5382.94	6534.13	5083.33	7577.79	7572.79	5176.62	7359.65
Unannotated			12.0273	399.303							12.03_399.3032m/z	Positive			1	0.310717	0.226281	0.0945293	1.06386	Low Nitrogen	Control	100 - 8.87	79051.8	5.94	73698.4	67624.4	79966	75936.8	81481.2	72742.9	83522.5	78460.5	69162.9	67624.4	77502.3	70749.4	121985	100861	110880	108445
Unannotated			15.364	399.304							15.36_399.3037m/z	Positive			1	0.0611833	0.0404302	0.0214704	1.28269	Control	Low Nitrogen	100 - 26.1	10012.7	7.29	9524.62	9279.28	12643.6	8603.46	8019.62	8376.7	7795.81	7032.06	8938.47	9279.28	12254	8015.75	12006.2	11614.6	10349.3	9719.45
Unannotated			17.856	399.346							17.86_399.3458m/z	Positive			1	0.101333	0.000566538	0.00055388	1.63959	Control	Low Nitrogen	100 - 9.1	15382.6	9.77	15678	13565.8	15085.7	17201	8145.35	9689.33	9053.58	10639.8	14713.2	13565.8	14620.9	16026	12194.4	13434.6	12019.1	14705.9
Unannotated			17.0585	399.346							17.06_399.3458m/z	Positive			1	0.153933	0.000138862	0.000186048	1.62652	Control	Low Nitrogen	100 - 13.3	25506	3.05	26609.9	24777.4	25317.3	25319.5	13321.5	16448.5	17119.5	15836	24972.3	24777.4	24537.3	23589.9	19943.6	22806.6	22727	21887.9
Unannotated			18.0705	399.346							18.07_399.3459m/z	Positive			1	0.12645	8.79893341835247E-05	0.000134316	1.59003	Control	Low Nitrogen	100	19594.6	2.11	19993.8	19025.9	19590.6	19768.4	10921.9	13435.1	13195.1	11741.8	18763.3	19025.9	18987	18418	16351.1	18628.3	17517.1	16229.1
Unannotated			17.4162	399.346							17.42_399.3459m/z	Positive			1	0.154183	2.29388349765047E-05	5.18335457795816E-05	1.67837	Control	Low Nitrogen	100 - 13.1	24998.7	3.23	24689.7	22730.6	24844.7	27729.7	14315.7	14698.6	15384.5	15179.8	23170.3	22730.6	24079.3	25835.5	21432	20380.3	20423.7	20980.9
Unannotated			17.6018	399.346							17.60_399.3460m/z	Positive			1	0.1322	0.000639117	0.00061311	1.61673	Control	Low Nitrogen	100 - 16.6	23203.1	8.72	22617	20661	22169.4	27365	13158.8	13923.9	14218.5	16106.1	21225.1	20661	21486.4	25495.6	19700	19306.1	18875.7	22261.2
Unannotated			13.8732	399.346							13.87_399.3464m/z	Positive			1	0.0770833	0.000382147	0.00040575	1.68122	Control	Low Nitrogen	100 - 8.89	10860	8.67	12144	9883.41	10769.5	10642.9	5646.02	6515.54	7501.59	6175.12	11396.7	9883.41	10437.7	9915.83	8452.64	9034.06	9958.74	8535.02
Unannotated			15.7391	399.347							15.74_399.3465m/z	Positive			1	0.50955	4.75794024001885E-06	1.78887165286985E-05	1.84395	Control	Low Nitrogen	100 - 24	99117.3	5.46	106297	97208.3	100186	92778.4	49730	54184.4	56780.5	54316.5	99755.1	97208.3	97099.3	86440.6	74450.6	75128.9	75379	75074.2
Unannotated			14.9613	399.347							14.96_399.3466m/z	Positive			1	0.480117	7.21132582889306E-05	0.000116377	1.99085	Control	Low Nitrogen	100 - 23	114695	8.22	125712	113338	116825	102905	53213.7	64115.5	50583.7	62530.8	117975	113338	113226	95875.2	79666	88898.8	67152.5	86427.6
Unannotated			14.6581	399.347							14.66_399.3467m/z	Positive			1	0.309783	0.000405509	0.000425861	1.67393	Control	Low Nitrogen	100 - 19.9	60158.8	9.84	67939.1	60004.8	59124.6	53566.9	31561.4	37900.8	34011.9	40280.9	63758	60004.8	57303	49907.7	47250.5	52551.1	45152.6	55674.7
Unannotated			18.6482	399.347							18.65_399.3468m/z	Positive			1	1.33197	4.59974163302679E-06	1.74274418177795E-05	1.65482	Control	Low Nitrogen	100 - 25.6	437200	3.83	459176	422631	441252	425742	244676	271115	265301	275699	430918	422631	427658	396659	366304	375912	352201	381060
Unannotated			3.1038	399.394							3.10_399.3944m/z	Positive			1	0.0248833	0.179469	0.0779458	2.12146	Control	Low Nitrogen	100 - 18.4	1951.69	39.59	2487.29	3571.21	883.785	864.461	892.612	1443.5	674.789	668.987	2334.22	3571.21	856.557	805.409	1336.33	2001.47	895.817	924.648
Unannotated			3.37057	399.395							3.37_399.3951m/z	Positive			1	0.100417	0.401689	0.151372	1.91905	Control	Low Nitrogen	100 - 28.4 - 0.3	28724.6	42.98	63441.5	27326.8	7891.3	16238.8	23261.5	14178	7568.83	14864.3	59537.3	27326.8	7648.18	15129.5	34824.7	19658.3	10048	20544.9
Unannotated			2.66398	399.395							2.66_399.3951m/z	Positive			1	0.2369	0.29433	0.11788	3.58829	Control	Low Nitrogen	100 - 26.7 - 2.71	108174	98.97	216570	183742	17845.4	14539	28585.2	73346.1	12020.8	6633.61	203242	183742	17295.6	13545.9	42794.8	101697	15958.2	9168.72
Unannotated			2.39092	399.395							2.39_399.3952m/z	Positive			1	0.20855	0.319078	0.12595	3.79235	Control	Low Nitrogen	100 - 26.2 - 3.37	65341.3	101.61	128678	116683	8868.21	7135.86	16433.5	43189.3	6277.5	3018.59	120759	116683	8595	6648.41	24602.5	59883.8	8333.7	4172.18
Unannotated			0.67705	400.192							0.68_400.1917m/z	Positive			1	0.0475667	0.0773208	0.037994	5.99373	Low Nitrogen	Control	100	3090.06	53.82	714.342	1347.85	0	0	4712.66	3515.75	765.117	3366.72	670.381	1347.85	0	0	7055.3	4874.73	1015.73	4653.35
Unannotated			0.67705	400.271							0.68_400.2712m/z	Positive			1	0.0612333	0.407993	0.153313	1.38156	Low Nitrogen	Control	100 - 52.6	7219.67	43.2	10498.5	3831.63	4251	2321.77	7614.67	8373.34	2805.66	10085	9852.45	3831.63	4120.03	2163.17	11399.9	11610	3724.66	13939.1
Unannotated			18.058	400.349							18.06_400.3487m/z	Positive			1	0.104117	0.0363068	0.0195119	12.6165	Control	Low Nitrogen	100	2403.26	21.88	2592.02	2458.55	2898.13	1664.33	0	0	319.421	442.522	2432.5	2458.55	2808.85	1550.64	0	0	424.048	611.637
Unannotated			3.33118	400.383							3.33_400.3833m/z	Positive			1	0.00938333	0.0236705	0.0134753	2.54565	Control	Low Nitrogen	100 - 27.3	2565.58	21.9	2844.42	1684.68	1377.69	4355.55	759.459	1295.04	1013.11	963.72	2669.37	1684.68	1335.25	4058.02	1136.98	1795.62	1344.96	1332.02
Unannotated			0.61545	401.099							0.62_401.0986m/z	Positive			1	0.0376	0.409895	0.15394	1.75918	Low Nitrogen	Control	100 - 9.38	1726.7	84.59	1965.27	1242.12	718.775	0	5004.7	509.995	530.158	861.963	1844.32	1242.12	696.631	0	7492.52	707.129	703.812	1191.37
Unannotated			2.46702	401.285							2.47_401.2848m/z	Positive			1	0.227867	1.64858095585974E-06	8.80557261202733E-06	3.7823	Low Nitrogen	Control	100 - 29.3 - 6.63	26955.9	7.39	6853.55	6676.4	7871.36	7106.17	30981.8	27858.8	25954.3	23028.7	6431.77	6676.4	7628.85	6620.74	46382.8	38627.4	34455.7	31829.4
Unannotated			2.29267	401.285							2.29_401.2850m/z	Positive			1	0.0575833	1.32969196444677E-05	3.54775299606872E-05	3.81904	Low Nitrogen	Control	100 - 28.1	4608.51	10.31	923.877	1196.18	1403.78	1303.05	5205.3	4324.92	4761.67	4142.14	867.021	1196.18	1360.53	1214.03	7792.83	5996.69	6321.37	5725.1
Unannotated			15.352	401.321							15.35_401.3206m/z	Positive			1	0.0614	0.0332902	0.0181068	1.37627	Control	Low Nitrogen	100 - 17.3	4670	14.45	4230.72	4190.72	4619.03	5639.52	4194.91	2620.35	3332.27	3425.34	3970.36	4190.72	4476.72	5254.28	6280.18	3633.23	4423.76	4734.38
Unannotated			0.689367	402.192							0.69_402.1917m/z	Positive			1	0.08125	0.37934	0.144273	3.36602	Control	Low Nitrogen	100 - 20.4	16359.4	186.97	313.445	347.205	62212.4	2564.62	18582.9	199.038	658.748	0	294.156	347.205	60295.7	2389.42	27820.4	275.975	874.522	0
Unannotated			0.653283	402.252							0.65_402.2518m/z	Positive			1	0.05	0.120167	0.0555955	2.65501	Low Nitrogen	Control	100	1558.91	48.05	827.623	0	1521.02	0	1817.99	2395.6	613.585	1408.47	776.69	0	1474.16	0	2721.71	3321.6	814.566	1946.74
Unannotated			2.39092	402.358							2.39_402.3583m/z	Positive			1	0.609383	0.0459711	0.0240128	1.74251	Control	Low Nitrogen	100 - 26.9 - 3.75 - 0.0467	581959	23.51	614381	745472	416256	551729	251936	291432	568607	223939	576571	745472	403432	514040	377172	404082	754854	309520
Unannotated			2.16578	403.233							2.17_403.2328m/z	Positive			1	0.0163833	0.0136941	0.00834158	2.34606	Control	Low Nitrogen	100 - 12.6	3212.69	28.8	1814.4	4353.49	3072.77	3610.1	884.527	1801.47	1543.11	1248.48	1702.74	4353.49	2978.1	3363.49	1324.22	2497.81	2048.56	1725.61
Unannotated			2.06763	403.233							2.07_403.2328m/z	Positive			1	0.01535	0.0634456	0.031854	2.18823	Control	Low Nitrogen	100 - 14.3	2250.05	25.47	1205.22	4293.38	1845.77	1655.84	696.734	1325.26	986.214	1104.81	1131.05	4293.38	1788.9	1542.73	1043.08	1837.53	1309.25	1527.02
Unannotated			2.14108	403.233							2.14_403.2329m/z	Positive			1	0.0465167	0.0459656	0.0240128	2.18379	Control	Low Nitrogen	100 - 14.4	8202.72	31.59	4370.32	14275	6593.38	7572.15	2650.75	5399.76	3207.31	3766.91	4101.37	14275	6390.25	7054.88	3968.43	7486.99	4257.87	5206.47
Unannotated			5.40592	403.299							5.41_403.2993m/z	Positive			1	0.508183	0.0761483	0.037464	1.51691	Control	Low Nitrogen	100 - 34.4 - 6.21	249659	12.16	170014	337089	191956	299577	164349	137381	171787	184821	159551	337089	186042	279112	246046	190484	228056	255452
Unannotated			15.5341	403.3							15.53_403.2996m/z	Positive			1	0.0714	0.0797227	0.0390369	5.20727	Control	Low Nitrogen	100	1235	74.58	395.033	2456.97	674.485	1413.53	0	0	263.441	685.235	370.722	2456.97	653.705	1316.97	0	0	349.731	947.106
Unannotated			14.2049	403.3							14.20_403.2997m/z	Positive			1	0.0493167	0.822534	0.27273	1.06979	Low Nitrogen	Control	100	379.784	36.74	394.365	562.243	241.84	221.585	434.052	511.188	184.55	389.346	370.096	562.243	234.389	206.448	649.818	708.784	245	538.139
Unannotated			15.1283	403.3							15.13_403.3003m/z	Positive			1	0.15165	0.086897	0.0420268	2.02959	Control	Low Nitrogen	100 - 35.9	6814.92	37.83	3616.07	10882.6	5102.89	7658.13	3895.06	3622.47	1514.32	4399.3	3393.53	10882.6	4945.68	7135	5831.27	5022.7	2010.33	6080.55
Unannotated			3.31115	403.301							3.31_420.3039n	Positive	M+H-H2O, M+NH4	420.304	1	0.50045	0.00534493	0.00367489	1.43926	Low Nitrogen	Control	100 - 37 - 2.39	119955	9.79	72974.4	81024	91464	87916.7	145047	117357	110333	107081	68483.4	81024	88646.1	81911	217150	162720	146473	148003
Unannotated			2.93653	403.354							2.94_403.3538m/z	Positive			1	0.154083	0.432546	0.160895	2.22826	Control	Low Nitrogen	100 - 23.4	31052.5	62.96	76001.4	30688.5	10929.2	6590.92	18373.8	24130.7	6270.42	6968.06	71324.2	30688.5	10592.5	6140.69	27507.3	33458.1	8324.3	9630.99
Unannotated			3.11575	403.354							3.12_403.3538m/z	Positive			1	0.0607667	0.28372	0.114433	2.38425	Control	Low Nitrogen	100 - 24.5	10999.8	73.48	25004.8	11862.7	4269.37	2862.27	4468.37	9452.72	2368.18	2164.82	23466	11862.7	4137.83	2666.75	6689.57	13106.6	3143.88	2992.13
Unannotated			5.29197	404.205							5.29_404.2049m/z	Positive			1	0.02825	0.0521578	0.0267492	2.08313	Control	Low Nitrogen	100 - 12	4453.4	23.77	3992.34	4002.31	3784.82	6034.15	1435.92	765.946	4143.97	2205.55	3746.64	4002.31	3668.22	5621.96	2149.71	1062.02	5501.33	3048.43
Unannotated			6.08038	404.205							6.08_404.2050m/z	Positive			1	0.0154	0.146709	0.0655732	1.51382	Control	Low Nitrogen	100 - 25.1	3136.75	24.49	3029.08	2651.07	2612.93	4253.94	1767.65	936.203	4023.96	1560.5	2842.67	2651.07	2532.43	3963.35	2646.35	1298.08	5342.01	2156.87
Unannotated			5.19802	404.205							5.20_404.2055m/z	Positive			1	0.0140667	0.26874	0.10907	1.25998	Control	Low Nitrogen	100 - 17	3189	26.42	2880.67	2536.64	2911.75	4426.96	2044.54	1985.64	4043.81	2049.99	2703.39	2536.64	2822.04	4124.55	3060.87	2753.17	5368.36	2833.42
Unannotated			4.28392	404.206							4.28_404.2060m/z	Positive			1	0.0305167	0.20057	0.0854886	1.48304	Control	Low Nitrogen	100 - 15.4	3067.66	31.45	2650.93	2992.51	2197.17	4430.02	1817.83	518.374	5336.14	601.652	2487.79	2992.51	2129.48	4127.4	2721.46	718.747	7083.99	831.58
Unannotated			6.24977	404.206							6.25_404.2063m/z	Positive			1	0.0197	0.569429	0.201686	1.14433	Control	Low Nitrogen	100 - 18.2	3526.49	18.86	3218.68	2477.62	3172.12	5237.52	2712.16	2628.95	3901.32	3084.38	3020.6	2477.62	3074.39	4879.74	4060.37	3645.14	5179.2	4263.12
Unannotated			4.02235	404.206							4.02_404.2063m/z	Positive			1	0.0365667	0.163808	0.0721194	1.45427	Control	Low Nitrogen	100	3422.87	27.7	2612.76	2991.54	3307.43	4779.77	1726.43	1502.42	4620.31	1565.56	2451.96	2991.54	3205.53	4453.26	2584.63	2083.17	6133.7	2163.86
Unannotated			18.818	404.206							18.82_404.2064m/z	Positive			1	0.0178	0.0205993	0.0119164	1.6132	Control	Low Nitrogen	100 - 20.6	4912.44	4.48	4668.51	4788.57	5060.39	5132.3	1837.78	3052.98	3854.36	3435.52	4381.21	4788.57	4904.49	4781.71	2751.33	4233.08	5116.86	4748.44
Unannotated			5.39057	404.207							5.39_404.2067m/z	Positive			1	0.0166167	0.388286	0.147155	1.17622	Control	Low Nitrogen	100 - 23.3	3139.39	24.74	2967.55	2586.97	2722.99	4280.07	2340.84	2001.91	4143.2	2190.23	2784.92	2586.97	2639.1	3987.7	3504.47	2775.73	5500.3	3027.26
Unannotated			4.09275	404.207							4.09_404.2067m/z	Positive			1	0.02395	0.083425	0.0406077	1.80176	Control	Low Nitrogen	100 - 18.8	4519.9	37.57	3102.32	3711.13	4308.69	6957.46	2116.49	1694.38	4785.16	1438.35	2911.4	3711.13	4175.95	6482.19	3168.59	2349.33	6352.54	1988.04
Unannotated			7.90087	404.207							7.90_404.2068m/z	Positive			1	0.0227167	0.129833	0.0594474	1.37817	Control	Low Nitrogen	100 - 22.7	3249.69	24.29	3268.96	2668.68	2701.97	4359.16	1832.37	1974.28	3608.46	2016.76	3067.79	2668.68	2618.73	4061.38	2743.23	2737.42	4790.42	2787.49
Unannotated			4.33958	404.207							4.34_404.2068m/z	Positive			1	0.0216167	0.344857	0.134229	1.32519	Control	Low Nitrogen	100 - 22.8	4288.06	30.13	3955.95	3235.04	2912.56	7048.67	2638.31	2373.4	4550.81	3380.71	3712.5	3235.04	2822.83	6567.17	3949.8	3290.82	6041.43	4672.69
Unannotated			5.98582	404.207							5.99_404.2069m/z	Positive			1	0.0140667	0.307427	0.122336	1.21402	Control	Low Nitrogen	100 - 20	3023.34	24.02	2790.32	2602.47	2596.39	4104.18	2174.39	1781.98	3749.09	2255.93	2618.6	2602.47	2516.39	3823.82	3255.28	2470.79	4977.11	3118.06
Unannotated			9.67878	404.207							9.68_404.2070m/z	Positive			1	0.0197	0.0865054	0.041881	1.28262	Control	Low Nitrogen	100 - 22.7	3287.07	15.85	3322.93	2750.91	3089.75	3984.68	2325.69	2020.66	3133.74	2770.99	3118.43	2750.91	2994.56	3712.48	3481.78	2801.73	4160.2	3829.95
Unannotated			3.96822	404.207							3.97_404.2070m/z	Positive			1	0.0246833	0.321643	0.126675	1.28259	Control	Low Nitrogen	100 - 21.7	5369.4	33.85	5357.15	3563.16	4698.66	7858.63	3556.74	3421.68	6601.54	3165.59	5027.46	3563.16	4553.9	7321.8	5324.78	4744.31	8763.88	4375.36
Unannotated			3.33118	404.207							3.33_404.2071m/z	Positive			1	0.0140833	0.5358	0.192213	1.14455	Control	Low Nitrogen	100 - 19.8	3431.26	35.01	2748.99	2697.05	3062.1	5216.91	1976.51	2285.57	5294.63	2434.92	2579.82	2697.05	2967.76	4860.54	2959.02	3169.04	7028.89	3365.45
Unannotated			19.0592	404.207							19.06_404.2071m/z	Positive			1	0.0212833	0.0356513	0.0192151	1.43021	Control	Low Nitrogen	100 - 19.2	5267.07	15.02	5900.4	4631.03	4128.05	6408.81	2896.85	3713.98	3975.47	4144.63	5537.28	4631.03	4000.87	5971.02	4336.86	5149.58	5277.64	5728.54
Unannotated			5.581	404.207							5.58_404.2072m/z	Positive			1	0.0201	0.190497	0.0819202	1.2464	Control	Low Nitrogen	100 - 22.2	3789.65	8.97	3768.98	3677.15	3453.4	4259.07	2404.46	2275.17	4876.52	2605.72	3537.03	3677.15	3347	3968.13	3599.7	3154.62	6473.83	3601.53
Unannotated			3.3612	404.207							3.36_404.2072m/z	Positive			1	0.0153667	0.799276	0.266728	1.02779	Control	Low Nitrogen	100 - 25.3	3155.09	27.08	2748.43	2557.35	2894.95	4419.63	2816.12	2145.46	4941.61	2375.97	2579.29	2557.35	2805.76	4117.72	4216	2974.77	6560.25	3283.97
Unannotated			3.22142	404.207							3.22_404.2072m/z	Positive			1	0.0543333	0.439672	0.163311	1.19367	Control	Low Nitrogen	100 - 22	9219.14	33.47	7629.06	7206.88	8237.33	13803.3	6878.02	5169.02	13043.4	5803.07	7159.56	7206.88	7983.55	12860.4	10297.1	7167.07	17315.8	8020.78
Unannotated			2.93653	404.207							2.94_404.2072m/z	Positive			1	0.196883	0.532915	0.191399	1.13345	Control	Low Nitrogen	100 - 28.6	29815.9	31.74	26059.4	22285	27268.9	43650.1	21184.2	17652.6	47029.3	19355.7	24455.7	22285	26428.8	40668.4	31714.9	24476.1	62433.8	26752.8
Unannotated			7.19458	404.207							7.19_404.2072m/z	Positive			1	0.0301333	0.101923	0.0483151	1.34712	Control	Low Nitrogen	100 - 23.2	3527.63	12.74	2987.5	3694.85	3385.07	4043.09	2028.94	2190.54	4052.17	2202.95	2803.65	3694.85	3280.78	3766.9	3037.53	3037.28	5379.47	3044.84
Unannotated			7.4229	404.207							7.42_404.2073m/z	Positive			1	0.0209833	0.0661039	0.033052	1.37879	Control	Low Nitrogen	100 - 17.2	3237.54	21.46	3156.31	2632.59	2932.45	4228.8	1991.26	2171.19	3114.72	2115.22	2962.07	2632.59	2842.1	3939.92	2981.11	3010.44	4134.96	2923.58
Unannotated			2.88008	404.207							2.88_404.2073m/z	Positive			1	0.1103	0.45723	0.168862	1.18713	Control	Low Nitrogen	100 - 25.1	18887.4	34.68	15766.7	14317	16878.6	28587.2	13431.8	10382.3	28233.6	11592.5	14796.4	14317	16358.6	26634.3	20108.8	14395.6	37481.6	16022.7
Unannotated			4.87205	404.207							4.87_404.2074m/z	Positive			1	0.0184	0.409556	0.153838	1.2281	Control	Low Nitrogen	100 - 21.3	3165.02	35.67	2927.47	2431.74	2428	4872.89	2257.2	1916.99	3938.25	2196.2	2747.31	2431.74	2353.19	4540.02	3379.25	2657.99	5228.23	3035.5
Unannotated			1.09218	405.147							1.09_405.1471m/z	Positive			1	0.197967	0.973862	0.309815	1.32195	Low Nitrogen	Control	100 - 19.6	8501.41	70.2	3524.56	3430.32	5762.5	13006.5	6035.68	3341.11	22820.8	1808.03	3307.65	3430.32	5584.96	12118	9035.99	4632.59	30295.8	2498.98
Unannotated			12.173	405.316							12.17_404.3084n	Positive	M+H, M+Na	404.308	1	0.649367	3.11632498867231E-05	6.35934636212352E-05	1.27577	Low Nitrogen	Control	100 - 26.2	766043	2.3	587989	589059	611667	613110	748614	782384	797042	736133	551804	589059	592823	571228	1.12075e+06	1.08481e+06	1.05811e+06	1.01746e+06
Unannotated			5.25943	406.252							5.26_406.2516m/z	Positive			2	0.14095	1.10953277376868E-06	6.66555314017824E-06	70.4863	Low Nitrogen	Control	100 - 54.7 - 8.77	23617.4	20.65	370.608	451.382	183.991	334.273	24626.7	20695.8	30048.3	19098.7	347.8	451.382	178.322	311.438	36868.5	28695.6	39890.7	26397.4
Unannotated			5.08748	406.754							5.09_406.7537m/z	Positive			1	0.10585	4.02800015564253E-12	1.36744287156594E-09	Infinity	Low Nitrogen	Control	100	2848.05	10.54	0	0	0	0	3012.97	2779.45	3141.9	2457.88	0	0	0	0	4510.7	3853.82	4171.04	3397.19
Unannotated			1.39562	407.24							1.40_407.2402m/z	Positive			1	0.0926167	0.0253506	0.0142719	1.57462	Control	Low Nitrogen	56.7 - 100 - 25.2	11524.5	14.04	10255.3	10464.3	13786	11592.4	6372.94	10216	5079.52	7607.25	9624.15	10464.3	13361.3	10800.5	9540.91	14164.9	6743.32	10514.5
Unannotated			1.35425	407.24							1.35_424.2437n	Positive	M+H-H2O, M+Na	424.244	1	0.122533	0.00170913	0.00138631	3.01378	Control	Low Nitrogen	100 - 55.6 - 13.1	27947.2	25.24	20169.1	37054.4	33919	20646.1	7712.12	12278.7	7150.96	9950.67	18927.9	37054.4	32874	19235.8	11545.8	17024.9	9493.27	13753.4
Unannotated			5.08748	407.257							5.09_407.2568m/z	Positive			1	0.0824	0.000192722	0.000239594	61.6632	Low Nitrogen	Control	100	923.014	57.36	25.0172	6.31903	7.34033	21.198	1515.97	753.593	1141.9	280.592	23.4776	6.31903	7.11418	19.75	2269.56	1044.89	1515.92	387.823
Unannotated			2.97668	407.258							2.98_407.2584m/z	Positive			1	0.0367833	0.117015	0.0543084	1.98203	Low Nitrogen	Control	100 - 31.6	6820.8	39.64	1531.58	4980.5	1609.98	5643.25	8509.12	3160.49	6438.69	9174.89	1437.32	4980.5	1560.38	5257.75	12739	4382.15	8547.69	12681.2
Unannotated			0.9236	407.301							0.92_407.3010m/z	Positive			1	0.270083	0.012095	0.00747511	1.36944	Control	Low Nitrogen	100 - 21.5	390659	12.34	414733	339791	362524	445587	259008	294626	253658	333782	389210	339791	351355	415149	387760	408511	336744	461341
Unannotated			1.58505	408.251							1.59_408.2513m/z	Positive			1	0.03375	0.133065	0.0607085	1.29179	Control	Low Nitrogen	100 - 6.69	3955.77	19.54	3520.23	3100.06	5037.71	4165.07	2863.59	3675.42	2319.7	3390.23	3303.59	3100.06	4882.51	3880.55	4287.08	5096.13	3079.52	4685.84
Unannotated			0.640567	408.262							0.64_408.2623m/z	Positive			1	0.0489167	0.580768	0.205182	3.62788	Control	Low Nitrogen	100 - 25.9	1937.25	148.26	582.763	172.783	6916.37	77.0655	88.2481	244.578	86.7959	1716.33	546.899	172.783	6703.29	71.8011	132.116	339.118	115.226	2372.25
Unannotated			3.6794	408.309							3.68_385.3201n	Positive	M+Na, M+K	385.32	1	0.635667	0.354053	0.136893	1.67137	Control	Low Nitrogen	100 - 28.1 - 1.99 - 0.0754	780310	59.32	1.24977e+06	1.07707e+06	539994	254396	520236	836965	294241	216030	1.17286e+06	1.07707e+06	523357	237018	778844	1.16049e+06	390620	298588
Unannotated			5.59168	408.311							5.59_408.3105m/z	Positive			1	0.171517	0.000564958	0.000552788	1.48486	Control	Low Nitrogen	100 - 22.3	10765.3	7.37	10962.3	11669.8	9752.94	10676.3	7122.13	8256.67	6974.55	6646.94	10287.7	11669.8	9452.46	9946.96	10662.5	11448.2	9259.07	9187.15
Unannotated			3.26798	408.311							3.27_408.3106m/z	Positive			1	0.0402667	0.00266182	0.00202035	1.31661	Control	Low Nitrogen	83.2 - 100 - 12.6	7092.1	5.92	6495.55	7984.76	6640.37	7247.71	5302.45	5429.61	5022.85	5791.55	6095.8	7984.76	6435.79	6752.61	7938.27	7528.38	6668.09	8004.86
Unannotated			3.3218	408.369							3.32_408.3689m/z	Positive			1	0.905333	0.0982095	0.0468191	1.50363	Control	Low Nitrogen	100 - 48.1	37330.7	28.97	32870.9	27689.7	33723.4	55038.7	17644.9	20555.5	27410.9	33697.2	30848	27689.7	32684.4	51279	26416.1	28501	36389.3	46574.9
Unannotated			2.73505	408.369							2.74_408.3689m/z	Positive			2	0.177517	0.00902236	0.00579003	1.60524	Control	Low Nitrogen	100 - 31.9	5235.34	14.22	4517.91	4680.33	5748.26	5994.85	2358.77	3500.78	3759.83	3426.23	4239.88	4680.33	5571.17	5585.33	3531.31	4853.98	4991.36	4735.6
Unannotated			0.66545	409.016							0.67_409.0164m/z	Positive			1	0.0488	0.197716	0.0844737	3.41652	Control	Low Nitrogen	100 - 3.99	5546.17	70.13	4063.14	5257.09	1875.14	10989.3	0	626.216	3993.14	1873.99	3813.09	5257.09	1817.37	10238.6	0	868.274	5301.1	2590.16
Unannotated			0.598283	409.113							0.60_409.1126m/z	Positive			1	0.0551833	0.54726	0.195495	1.09813	Control	Low Nitrogen	100 - 10.7	5691.52	19.31	4533.34	7128.28	5851.65	5252.82	2316.27	5099.38	8602.42	4713.58	4254.35	7128.28	5671.37	4894	3467.68	7070.5	11420.2	6514.92
Unannotated			0.70085	409.162							0.70_386.1724n	Positive	M+Na, M+K	386.172	1	0.50575	0.485846	0.177459	1.73348	Control	Low Nitrogen	100 - 23.1 - 4.99 - 0.582 - 0.0193	8.71199e+06	113.8	2.2652e+06	4.15061e+06	4.44896e+06	2.39832e+07	2.96526e+06	2.17819e+06	1.35515e+07	1.40789e+06	2.1258e+06	4.15061e+06	4.3119e+06	2.23449e+07	4.43928e+06	3.02015e+06	1.79904e+07	1.94593e+06
Unannotated			4.00762	409.183							4.01_409.1835m/z	Positive			1	0.0979833	1.17584574835794E-05	3.25906247757104E-05	14.674	Control	Low Nitrogen	100 - 17.9 - 27.3	16318.7	16.76	10835.9	20715.9	21875.5	11847.6	959.911	1164.03	1353.74	970.667	10169	20715.9	21201.6	11038.3	1437.08	1613.98	1797.16	1341.62
Unannotated			3.88257	409.184							3.88_409.1839m/z	Positive			1	0.0558167	3.19949042170142E-05	6.46728178940547E-05	7.13376	Control	Low Nitrogen	100 - 19.5 - 35.2	9078.22	17.78	5952.72	10842.1	11556	7962.15	1220.45	1056.42	1591.33	1222.08	5586.38	10842.1	11199.9	7418.25	1827.14	1464.77	2112.57	1689.11
Unannotated			16.0477	409.382							16.05_409.3822m/z	Positive			1	0.186567	5.2155898154771E-06	1.8852418535611E-05	1.53261	Low Nitrogen	Control	100 - 26.6 - 2.2	68385.5	3.58	44956.4	45677.8	45575.8	42271.7	71219.6	67121.6	70321.8	64879.1	42189.7	45677.8	44171.7	39384.1	106623	93066.9	93355.8	89673.5
Unannotated			15.7653	409.382							15.77_409.3823m/z	Positive			1	0.06565	0.104989	0.0494916	1.17019	Low Nitrogen	Control	100 - 25.5	7787.6	11.08	5892.75	7662.49	6488.39	6576.3	8624.56	8585.27	7074.88	6865.71	5530.1	7662.49	6288.49	6127.07	12911.8	11903.8	9392.26	9489.52
Unannotated			16.7266	409.382							16.73_409.3824m/z	Positive			1	0.2219	0.022907	0.0130941	1.11743	Control	Low Nitrogen	100 - 31 - 3.97	116388	3.98	122462	117346	106516	119228	108620	106737	100894	100377	114926	117346	103234	111083	162615	147995	133942	138738
Unannotated			16.5588	409.383							16.56_409.3827m/z	Positive			1	0.0436	0.000350902	0.000379725	1.69717	Control	Low Nitrogen	100 - 61.9 - 3.39	6184.7	10.11	5929.29	7106.49	5987.7	5715.32	3599.55	4230.88	3463.99	3282.09	5564.39	7106.49	5803.23	5324.91	5388.88	5866.28	4598.62	4536.39
Unannotated			16.3892	409.383							16.39_408.3756n	Positive	M+H, M+NH4	408.376	1	0.24785	4.41693475505822E-06	1.69721001635749E-05	1.58303	Control	Low Nitrogen	100 - 30.7 - 4.22 - 0.0924	316936	1.81	307465	341116	299997	319167	203236	203314	196166	198120	288543	341116	290754	297365	304265	281903	260421	273833
Unannotated			3.4888	410.313							3.49_410.3132m/z	Positive			1	0.129067	0.113722	0.0529414	1.57434	Control	Low Nitrogen	100 - 5.93	7357.67	31.78	9675.15	8770.21	6511.47	4473.86	5207.11	6828.42	3409.89	3248.57	9079.73	8770.21	6310.86	4168.25	7795.55	9467.88	4526.81	4490.04
Unannotated			3.06335	411.172							3.06_411.1725m/z	Positive			1	0.583817	0.00026455	0.00030538	1.57558	Control	Low Nitrogen	100 - 25.5 - 4.14 - 2.44	363952	6.99	345484	343246	419081	347998	216945	252127	219941	234970	324223	343246	406169	324226	324788	349584	291983	324767
Unannotated			2.1564	411.173							2.16_411.1726m/z	Positive			1	0.10515	0.000350975	0.000379725	1.46286	Control	Low Nitrogen	100 - 24	7834.95	5.07	7303.57	8145.42	8132.63	7758.18	4904.59	6049.7	5396.2	5073.21	6854.1	8145.42	7882.08	7228.21	7342.65	8388.16	7163.74	7011.99
Unannotated			2.29735	411.173							2.30_411.1727m/z	Positive			1	0.42595	9.31069182507072E-05	0.000139311	1.37492	Control	Low Nitrogen	100 - 23.9	37645.6	4.58	40573.6	37185	36556	36268	25843.1	28019.5	28705.2	26953.4	38076.7	37185	35429.7	33790.5	38689.6	38850.1	38107.6	37254
Unannotated			1.07348	411.181							1.07_411.1813m/z	Positive			1	0.10195	0.286418	0.11529	1.67403	Low Nitrogen	Control	100 - 6.44	1891.76	64.59	973.746	2975.92	452.477	118.096	2610.59	630.063	3217.62	1108.75	913.821	2975.92	438.537	110.029	3908.3	873.608	4271.55	1532.47
Unannotated			0.712	412.179							0.71_411.1720n	Positive	M+H, M+NH4	411.172	1	0.279717	0.870283	0.285278	1.32434	Low Nitrogen	Control	100	85051.9	97.11	17014.8	24146.3	63008	152719	122623	8999.12	199253	9332.81	15967.7	24146.3	61066.8	142286	183578	12477.7	264518	12899.4
Unannotated			0.66545	412.27							0.67_412.2697m/z	Positive			1	0.0364833	0.283599	0.114402	1.44384	Low Nitrogen	Control	100 - 21.8	2189	45.99	4059.72	244.309	946.041	814.3	3339.09	2482.89	924.668	2009.35	3809.88	244.309	916.895	758.674	4998.93	3442.63	1227.54	2777.25
Unannotated			4.46595	412.416							4.47_412.4155m/z	Positive			2	0.309283	0.00352231	0.00256908	1.41946	Control	Low Nitrogen	100 - 31.9	19410.5	7.41	20099.2	17528.4	19145.6	20868.8	11868.2	14013.5	12698.3	16118.3	18862.3	17528.4	18555.8	19443.3	17767.9	19430.3	16857.7	22278.1
Unannotated			0.72335	413.176							0.72_413.1756m/z	Positive			1	0.375183	0.99792	0.314839	1.12389	Low Nitrogen	Control	100 - 8.1	447888	58.34	247269	240743	370452	735606	549709	200724	871570	169551	232051	240743	359039	685356	822967	278311	1.15705e+06	234346
Unannotated			4.96308	413.266							4.96_413.2663m/z	Positive			1	0.0782667	7.83811964997216E-05	0.000122528	1.47093	Control	Low Nitrogen	100 - 24.5	15590.7	5.23	16269	15892.3	14197.1	16004.4	10774.7	9950.29	11258.3	10413.7	15267.8	15892.3	13759.7	14911.2	16130.8	13796.5	14946	14393.4
Unannotated			17.071	413.413							17.07_413.4133m/z	Positive			1	0.0908833	0.000126176	0.000173889	1.64598	Low Nitrogen	Control	100 - 20.5	14265	7.35	8592.17	8817.39	7858.26	9398.41	13720.2	16180.7	13397	13762	8063.4	8817.39	7616.16	8756.4	20540.5	22435.2	17785.1	19021.3
Unannotated			0.640567	414.251							0.64_414.2509m/z	Positive			1	0.05	0.374756	0.142912	1.34432	Low Nitrogen	Control	100 - 31.6	3231.66	45.37	3855.44	2334.4	3425.87	0	3224.29	4885.97	1322.95	3493.41	3618.17	2334.4	3320.32	0	4827.08	6774.59	1756.28	4828.46
Unannotated			3.21365	415.043							3.21_415.0432m/z	Positive			1	0.13085	1.8539636492676E-10	1.13572066154191E-08	Infinity	Control	Low Nitrogen	100 - 34.4	41997.3	28.15	58656.8	30736.3	38797.2	39798.8	0	0	0	0	55047	30736.3	37601.9	37080.1	0	0	0	0
Unannotated			3.38933	415.043							3.39_415.0432m/z	Positive			1	0.233267	4.59533953400815E-05	8.35817119410547E-05	14475.3	Control	Low Nitrogen	100 - 40.3 - 40.2 - 15.2 - 4.09 - 1.68	161396	32.11	231710	107086	149203	157587	40.7656	3.83343	0	0	217450	107086	144606	146822	61.0301	5.31521	0	0
Unannotated			0.980633	415.211							0.98_415.2111m/z	Positive			1	0.490733	0.484059	0.176969	1.24068	Control	Low Nitrogen	100 - 23.6 - 1.38	1.16916e+06	52.44	1.30208e+06	612375	785207	1.97696e+06	791426	550239	2.08719e+06	340546	1.22195e+06	612375	761016	1.84191e+06	1.18484e+06	762928	2.77086e+06	470690
Unannotated			12.5926	415.298							12.59_415.2980m/z	Positive			1	0.0331	0.00175084	0.00141521	3.56227	Low Nitrogen	Control	100	3362.63	21.4	1614.81	852.486	743.55	564.99	4006.97	3056.05	3896.53	2490.99	1515.43	852.486	720.642	526.395	5998.82	4237.34	5172.84	3442.95
Unannotated			12.0172	415.298							12.02_415.2983m/z	Positive			1	0.701283	1.74809393008735E-05	4.24266219413228E-05	1.24729	Low Nitrogen	Control	100 - 27.7	552894	2.31	436473	437671	458435	440529	546664	568045	562357	534510	409612	437671	444311	410436	818409	787618	746558	738780
Unannotated			12.532	415.299							12.53_415.2989m/z	Positive			1	0.0380833	5.80949894366523E-05	9.91377391592491E-05	6.13824	Low Nitrogen	Control	100	3826.4	17.4	759.355	536.642	535.205	662.284	5659.99	3478.24	3505.71	2661.67	712.624	536.642	518.716	617.042	8473.55	4822.73	4654.01	3678.86
Unannotated			19.9981	415.357							20.00_415.3567m/z	Positive			1	0.0340833	0.884848	0.2889	1.00029	Control	Low Nitrogen	100 - 13.9	2577.97	17.34	3697	2729.28	1798.02	2087.58	2711.98	2186.01	3149.8	2261.14	3469.48	2729.28	1742.62	1944.98	4060.09	3030.99	4181.53	3125.26
Unannotated			18.1201	415.429							18.12_415.4286m/z	Positive			1	0.0864	0.0134287	0.00819776	1.46125	Low Nitrogen	Control	100 - 17.6	19895.5	7.53	15096.5	12877.3	12978.3	13509.1	19624.4	22559.8	22596.4	14801.3	14167.5	12877.3	12578.5	12586.3	29379.6	31280.1	29997.9	20457.8
Unannotated			17.8935	415.429							17.89_415.4287m/z	Positive			1	0.0625833	0.00016337	0.000211382	2.41633	Low Nitrogen	Control	100 - 17.5	8136.57	9.18	2507.24	3752.8	3775.38	3433.87	7951.16	7165.74	8834.42	8594.97	2352.94	3752.8	3659.06	3199.3	11903.7	9935.59	11728.1	11879.6
Unannotated			18.3329	415.429							18.33_415.4288m/z	Positive			1	0.0627333	0.326428	0.128253	1.13343	Low Nitrogen	Control	100 - 21.7	8480.96	14.72	9025.81	6903.42	6520.89	7480.22	7076.41	8935.9	10435.1	7476.47	8470.36	6903.42	6320	6969.24	10594.1	12390	13853.1	10333.7
Unannotated			15.7257	415.43							15.73_415.4296m/z	Positive			1	0.11205	2.20686322793817E-06	1.05917042897609E-05	8.96074	Low Nitrogen	Control	100 - 28.3	12138	13.38	1590.99	1574.51	1038.18	1214.63	13591.3	13040.3	12011.5	9908.9	1493.08	1574.51	1006.19	1131.65	20347.4	18081	15945.9	13695.7
Unannotated			0.628133	416.263							0.63_416.2630m/z	Positive			1	0.05	0.350713	0.136149	1.82372	Low Nitrogen	Control	100 - 24.9	3683.27	63.71	3876.77	986.311	3215.52	0	3406.08	5506.09	468.323	5352.6	3638.19	986.311	3116.45	0	5099.23	7634.42	621.723	7398.16
Unannotated			9.05788	416.365							9.06_416.3646m/z	Positive			1	0.48555	0.0054412	0.00373006	1.17633	Control	Low Nitrogen	100 - 29.6 - 3.1	364626	3.87	354627	372213	351034	380631	290236	307284	339727	302633	332803	372213	340219	354629	434512	426062	451004	418287
Unannotated			9.3816	416.371							9.38_416.3713m/z	Positive			1	0.0200833	0.0126667	0.00778539	1.43664	Control	Low Nitrogen	100 - 29	4803.26	10.58	4700.75	4728.72	5501.49	4282.07	2930.05	2994.86	4340.89	3107.76	4411.46	4728.72	5332	3989.56	4386.56	4152.49	5762.75	4295.43
Unannotated			9.58765	416.373							9.59_416.3728m/z	Positive			1	0.0406667	0.00234709	0.00181372	1.37547	Control	Low Nitrogen	100 - 28.7	7217.09	6.68	7044.91	7465.02	6630.01	7728.4	4472.47	5468.22	5731.51	5315.81	6611.36	7465.02	6425.75	7200.47	6695.71	7581.91	7608.88	7347.3
Unannotated			16.4625	416.373							16.46_416.3734m/z	Positive			1	0.0409333	0.00688966	0.00456831	1.97739	Control	Low Nitrogen	100	3660.23	8.45	3594.04	3829.36	3256.06	3961.48	1999.49	2123.02	1062.15	2219.49	3372.86	3829.36	3155.75	3690.87	2993.43	2943.66	1410.05	3067.7
Unannotated			6.51458	416.374							6.51_416.3735m/z	Positive			1	0.0218333	0.00102141	0.000905234	1.53996	Control	Low Nitrogen	100 - 26.8	3020.04	7.07	2917.34	3582.86	2653.03	2926.92	1847.63	1915.87	1917.57	2163.38	2737.8	3582.86	2571.3	2726.98	2766.08	2656.43	2545.67	2990.14
Unannotated			8.2741	416.374							8.27_416.3735m/z	Positive			1	0.06165	0.000109182	0.000157622	1.55884	Control	Low Nitrogen	100 - 41.2	9114.41	6.14	8882.83	8705.05	8666.91	10202.8	5400.6	6255.38	5964.98	5766.69	8336.18	8705.05	8399.9	9505.88	8085.21	8673.35	7918.82	7970.5
Unannotated			8.1699	416.374							8.17_416.3736m/z	Positive			1	0.0243833	0.0107239	0.00673196	1.29465	Control	Low Nitrogen	100 - 30.7	3835	2.04	4000.76	3110.09	4049.36	4179.77	2963.61	3045.93	2906.94	2932.27	3754.55	3110.09	3924.61	3894.25	4436.81	4223.31	3859.11	4052.87
Unannotated			16.138	416.374							16.14_416.3736m/z	Positive			1	0.04235	0.02311	0.0131939	1.17984	Control	Low Nitrogen	100 - 74.2	6367.6	7.7	5932.27	7103.49	6262.88	6171.75	5326.02	5382.49	5944.4	4935.01	5567.2	7103.49	6069.93	5750.15	7973.57	7463.04	7891.49	6820.98
Unannotated			8.45187	416.374							8.45_416.3736m/z	Positive			1	0.0481333	3.07138760453629E-05	6.29785463075137E-05	1.61634	Control	Low Nitrogen	100 - 30.1	6576.78	5.23	7091.81	6417.48	6426.09	6371.74	3680.65	4281.72	4069.1	4244.22	6655.37	6417.48	6228.11	5936.48	5510.28	5936.79	5401.94	5866.2
Unannotated			18.5859	416.374							18.59_416.3736m/z	Positive			1	0.0273833	8.27686718385401E-07	5.70899911882563E-06	2.23615	Control	Low Nitrogen	100 - 27.9	4694.05	5.13	4934.45	4677.89	4842.75	4321.1	2026.69	2137.08	1999.09	2233.79	4630.78	4677.89	4693.55	4025.92	3034.15	2963.15	2653.89	3087.46
Unannotated			5.0931	416.374							5.09_416.3736m/z	Positive			1	0.0163	0.00189578	0.00151422	1.94688	Control	Low Nitrogen	100 - 23	4519.2	4.63	4819.38	4497.73	4408.81	4350.89	1619.96	3033.06	2255.6	2376.4	4522.79	4497.73	4272.98	4053.67	2425.23	4205.47	2994.43	3284.57
Unannotated			8.20963	416.374							8.21_416.3737m/z	Positive			1	0.0494667	1.53743342734547E-06	8.40474288473256E-06	1.61536	Control	Low Nitrogen	100 - 37.2	7402.26	2.04	7746.51	7425.68	6927.35	7509.49	4491.72	4534.42	4707.21	4596.31	7269.78	7425.68	6713.93	6996.51	6724.54	6287.17	6249.06	6352.84
Unannotated			6.4787	416.374							6.48_416.3737m/z	Positive			1	0.0247333	3.59396616133045E-05	7.05247252924891E-05	1.49319	Control	Low Nitrogen	100 - 25.6	3918.16	3.96	3959.46	3816.11	3777.91	4119.17	2435.78	2590.52	2633.48	2836.29	3715.79	3816.11	3661.52	3837.79	3646.6	3591.86	3496.08	3920.21
Unannotated			19.2242	416.374							19.22_416.3737m/z	Positive			1	0.0213	0.00125081	0.00106822	1.5799	Control	Low Nitrogen	100 - 27.5	4365.1	8.91	4592.46	4485.53	4595.6	3786.81	2343.84	3088.96	2589.48	3029.34	4309.84	4485.53	4454.02	3528.13	3508.96	4282.96	3437.67	4187.04
Unannotated			2.83125	416.374							2.83_416.3738m/z	Positive			1	0.13165	0.0095678	0.00610081	1.75485	Control	Low Nitrogen	100 - 28.4 - 1.34	34012.6	14.28	34848.8	39872.4	28084.7	33244.6	15648.6	17806.9	28219.8	15853	32704.2	39872.4	27219.5	30973.6	23427.4	24689.9	37463.2	21911.5
Unannotated			19.364	416.374							19.36_416.3738m/z	Positive			1	0.0295	4.9932292865873E-05	8.87880130030019E-05	1.45585	Control	Low Nitrogen	100 - 27.8	6117.64	3.96	6463.94	6085.8	6308.99	5611.85	4111.43	4084.91	4446.69	4165.43	6066.14	6085.8	6114.62	5228.5	6155.21	5663.89	5903.21	5757.3
Unannotated			2.62603	416.374							2.63_416.3738m/z	Positive			1	0.190333	0.0150626	0.00906609	1.71253	Control	Low Nitrogen	100 - 27.4 - 2.58	55059.4	13.17	54704.2	64720.7	47170.6	53642	25732.9	31868.5	47470.9	23531.4	51337.6	64720.7	45717.3	49977.7	38524.6	44187	63020	32524.2
Unannotated			5.7945	416.374							5.79_416.3738m/z	Positive			1	0.0413333	3.51713738711013E-06	1.44487219409231E-05	1.56895	Control	Low Nitrogen	100 - 28.5	6209.85	3.87	6126.09	5986.8	6177.35	6549.17	4136.71	3808.45	4048.84	3837.83	5749.08	5986.8	5987.03	6101.79	6193.05	5280.57	5375.04	5304.51
Unannotated			5.72282	416.374							5.72_416.3739m/z	Positive			1	0.0272667	0.0296737	0.0163756	1.39249	Control	Low Nitrogen	100 - 27.4	4093.92	6	4266.91	2950.52	4835.03	4323.23	2904.81	2876.36	3193.42	2785.39	4004.32	2950.52	4686.07	4027.9	4348.78	3988.19	4239.43	3849.85
Unannotated			3.2261	416.374							3.23_416.3739m/z	Positive			1	0.2322	0.000313037	0.000347952	1.32599	Control	Low Nitrogen	100 - 41 - 32.2	25881.9	5.21	25181.7	27676.3	24577.7	26091.9	19065.2	18296.1	19842.4	20871.9	23632	27676.3	23820.5	24309.5	28542.4	25368.3	26341.8	28848.3
Unannotated			2.54475	416.374							2.54_416.3739m/z	Positive			1	0.0264833	0.00497516	0.00345381	1.71895	Control	Low Nitrogen	100 - 28.7 - 1.75	7358.96	12.44	7648.09	8227.43	6070.2	7490.11	3719.59	4308.4	5667.62	3428.74	7177.42	8227.43	5883.19	6978.45	5568.58	5973.77	7524.05	4739.07
Unannotated			4.68162	416.374							4.68_416.3739m/z	Positive			1	0.218833	0.0886738	0.0428194	1.29747	Control	Low Nitrogen	100 - 27.6 - 2.55	62264	17.49	78519.4	58211.4	55513.2	56812	57236.3	55439	38477.3	40802.1	73687.3	58211.4	53802.9	52931.2	85688.3	76868.4	51080.6	56395.1
Unannotated			4.45657	416.374							4.46_416.3739m/z	Positive			1	0.1679	5.93182675663328E-05	0.000100672	1.62469	Control	Low Nitrogen	100 - 33.6 - 2.59	38877.1	6.41	39767.5	36121.7	37191.3	42427.9	21739.4	24308.6	25324.6	24343	37320.2	36121.7	36045.5	39529.7	32546	33704.9	33619.6	33645.9
Unannotated			3.55128	416.374							3.55_416.3740m/z	Positive			1	0.2871	0.0428753	0.0225943	1.39842	Control	Low Nitrogen	100 - 66.9 - 25.6	63116.1	14.03	76741.2	70747	56979.5	47996.8	45414.1	53194.7	44157.1	37769.9	72018.5	70747	55224.1	44718.1	67989.2	73756.7	58620.8	52204.1
Unannotated			3.90642	416.374							3.91_416.3740m/z	Positive			1	0.13895	0.0646674	0.0324091	1.71127	Control	Low Nitrogen	91 - 100 - 19.2	25800.5	30.8	35119.9	31583.6	20121.3	16377.3	13812.8	21788.4	13617.6	11088.4	32958.6	31583.6	19501.4	15258.6	20679.1	30210.5	18078	15326
Unannotated			16.529	416.374							16.53_416.3740m/z	Positive			1	0.08515	4.89608007258058E-05	8.77010942300968E-05	2.41443	Control	Low Nitrogen	100	8074.99	8.52	8169.25	8749.47	8265.95	7115.29	2740.63	3589.83	3201.12	3846.33	7666.51	8749.47	8011.29	6629.24	4102.99	4977.44	4249.65	5316.24
Unannotated			4.8507	416.374							4.85_416.3740m/z	Positive			1	0.287417	0.13681	0.0619095	1.32559	Control	Low Nitrogen	100 - 26.9 - 2.33	92631.4	20.7	120321	86725	76081.4	87398.2	91326.1	81848.5	55393	50950.9	112916	86725	73737.4	81428	136724	113486	73537.1	70422.4
Unannotated			13.8372	416.374							13.84_416.3740m/z	Positive			1	0.0224667	0.000900408	0.000811385	1.78701	Control	Low Nitrogen	100 - 26.2	4436.4	4.92	4226.08	4318.18	4476.14	4725.19	2176.97	2363.44	2160.57	3229.37	3966	4318.18	4338.24	4402.41	3259.13	3277	2868.26	4463.51
Unannotated			11.598	416.374							11.60_416.3745m/z	Positive			1	0.228167	3.37447012096481E-05	6.73809120971749E-05	1.51388	Control	Low Nitrogen	100 - 24.2	32887.4	3.66	34552.2	31710.3	32459.8	32827.4	20255.5	21973.6	23641.6	21025.3	32425.9	31710.3	31459.7	30585	30324.4	30467.3	31385.5	29060.3
Unannotated			11.6803	416.375							11.68_416.3746m/z	Positive			1	0.0471167	0.0039362	0.00282523	1.37208	Control	Low Nitrogen	100 - 24.3	6789.55	9.73	6465.92	6409.17	7778.72	6504.39	4498.18	4527.19	5530.51	5237.54	6068	6409.17	7539.07	6060.07	6734.21	6277.13	7342.04	7239.13
Unannotated			3.2261	417.04							3.23_417.0402m/z	Positive			1	0.124833	2.82831091880098E-10	1.46312827527587E-08	Infinity	Control	Low Nitrogen	100 - 35.8 - 8.36	27562.3	29.43	39127.9	20160.3	25250.3	25710.7	0	0	0	0	36720	20160.3	24472.4	23954.4	0	0	0	0
Unannotated			6.9918	417.315							6.99_417.3151m/z	Positive			1	0.394033	0.289132	0.116198	1.39877	Control	Low Nitrogen	100 - 30.8	380668	20.4	186097	476647	389688	470239	315568	193046	274717	305246	174644	476647	377682	438117	472435	267667	364701	421900
Unannotated			3.6794	417.37							3.68_417.3701m/z	Positive			1	0.198933	0.295618	0.118294	1.78479	Control	Low Nitrogen	100 - 22	37007.4	57.7	58083.3	51990.4	25892.8	12063.1	23371.4	36444	13481.9	9642.21	54508.8	51990.4	25095.1	11239.1	34989.3	50531.1	17897.9	13327.1
Unannotated			16.4869	417.373							16.49_417.3731m/z	Positive			1	0.148417	0.03258	0.0177758	1.14107	Low Nitrogen	Control	100 - 14.7	12632.8	3.26	11156	11498.4	11002.7	10627.1	12843.6	13703.4	12850.5	11133.8	10469.5	11498.4	10663.8	9901.19	19228.1	19000.4	17059.7	15388.8
Unannotated			0.72335	418.221							0.72_418.2214m/z	Positive			1	0.363017	0.726461	0.246822	1.13642	Control	Low Nitrogen	100 - 20.6	874694	66.58	474546	532972	763236	1.72802e+06	791867	470184	1.51088e+06	305835	445342	532972	739722	1.60998e+06	1.1855e+06	651929	2.00577e+06	422713
Unannotated			17.8686	418.923							17.87_418.9227m/z	Positive			1	0.101983	0.000205741	0.000250978	2.64623	Control	Low Nitrogen	100	24105.5	6.9	25363.8	21732.7	24176.5	25149	6293.03	9722.78	9713.95	10707.7	23802.9	21732.7	23431.6	23431	9421.28	13481	12895.8	14799.7
Unannotated			18.0705	418.923							18.07_417.9155n	Positive	M+H, 2M+H	417.915	1	0.150667	7.59070032148035E-05	0.000120072	3.10046	Control	Low Nitrogen	100 - 23.4	51851.1	12.08	47179.7	45775.2	56447.6	58001.9	13684.7	19329.9	13856.2	20024	44276.2	45775.2	54708.5	54039.8	20487.3	26801.7	18394.8	27676.4
Unannotated			17.149	418.923							17.15_418.9229m/z	Positive			1	0.0651333	0.000698138	0.000657092	4.29477	Control	Low Nitrogen	100 - 4.61	12876.1	13.75	13230.4	10613.7	12749.5	14910.9	1480.63	2743.73	3786.34	3981.66	12416.2	10613.7	12356.7	13892.3	2216.65	3804.3	5026.57	5503.3
Unannotated			17.6407	418.923							17.64_379.9599n	Positive	M+H-H2O, M+K	379.96	1	0.10715	0.000151419	0.000199806	1.98479	Control	Low Nitrogen	100 - 3.5 - 12.7	46767	5.07	49120.3	43901.7	45804.2	48241.7	20085.1	23692.5	21629.4	28843.8	46097.4	43901.7	44393.1	44946.3	30069.4	32850.6	28714.1	39866.7
Unannotated			17.4162	418.923							17.42_418.9231m/z	Positive			1	0.0895	8.50737591062689E-05	0.000130723	2.56678	Control	Low Nitrogen	100 - 4.78	19791.9	6.46	21405.6	18354.2	19378.3	20029.6	5691.71	8318.03	8484.3	8349.19	20088.3	18354.2	18781.3	18661.3	8521.04	11533.3	11263.3	11539.9
Unannotated			16.7154	418.923							16.72_418.9234m/z	Positive			1	0.31075	2.12434818833707E-05	4.9207058640055E-05	2.45451	Control	Low Nitrogen	100 - 4.97 - 2.79	67161.3	6.22	72283.1	67600.7	62090.3	66671	22388.7	27159.8	30647.9	29253.2	67834.7	67600.7	60177.4	62116.7	33518.1	37658.2	40686.7	40432.6
Unannotated			16.5996	418.924							16.60_418.9236m/z	Positive			1	0.137833	1.91803755492659E-05	4.52155448949804E-05	2.60431	Control	Low Nitrogen	100 - 6.8	34988.8	9.93	39884.4	33880.3	34479.5	31711	11281.9	13387.8	13825.2	15245	37429.8	33880.3	33417.3	29544.8	16890.1	18562.7	18353.6	21071.1
Unannotated			15.9099	418.924							15.91_418.9236m/z	Positive			1	0.0732167	0.000104303	0.000152549	2.48966	Control	Low Nitrogen	100 - 5.27	14628.6	14.22	17352.2	13005.5	15158	12998.8	5519.72	4851.22	6571.95	6560.17	16284.3	13005.5	14691	12110.9	8263.55	6726.41	8724.59	9067.22
Unannotated			18.6426	418.924							18.64_418.9236m/z	Positive			1	1.27617	4.06817106557433E-06	1.60741792020523E-05	1.74954	Control	Low Nitrogen	100 - 7.77	589209	4.46	620450	571352	601096	563937	310161	347133	340749	349077	582267	571352	582577	525414	464341	481314	452362	482481
Unannotated			15.7974	418.924							15.80_418.9237m/z	Positive			1	0.114083	5.59084520468378E-06	1.97446753555601E-05	2.70682	Control	Low Nitrogen	100 - 5.02	22860.4	7.58	23890.7	24188.9	22986.7	20375.2	7196.85	8828.85	8561.63	9194.56	22420.5	24188.9	22278.5	18983.4	10774.4	12241.6	11366	12708.4
Unannotated			16.3717	418.924							16.37_418.9237m/z	Positive			1	0.489367	3.40478282156997E-06	1.41326421950755E-05	2.52462	Control	Low Nitrogen	100 - 6.09 - 1.83	112823	3.53	116816	110384	115540	108554	38271.1	44265.2	47380.4	48839.9	109627	110384	111980	101139	57295.5	61375.5	62899.9	67504.6
Unannotated			14.9556	418.924							14.96_418.9237m/z	Positive			1	0.0764333	0.000129328	0.000176612	2.7241	Control	Low Nitrogen	100 - 4.8	17228.3	12.9	18569.2	20588.2	16590	13165.7	5507.78	6209.52	6126.09	7454.22	17426.4	20588.2	16078.9	12266.3	8245.68	8609.75	8132.7	10302.9
Unannotated			14.6503	418.924							14.65_418.9239m/z	Positive			1	0.137367	0.00981081	0.00623577	1.90406	Control	Low Nitrogen	100 - 6.14	24894	21.5	31385.8	27882.3	17061.2	23246.5	10373.6	14494.8	11108	16320.3	29454.3	27882.3	16535.6	21658.5	15530.3	20097.6	14746.4	22557.3
Unannotated			14.4187	418.924							14.42_418.9240m/z	Positive			1	0.0526667	0.00337364	0.00247811	1.94706	Control	Low Nitrogen	100 - 5.58	8828.33	18.57	9596.57	10830.8	6483.29	8402.71	4118.24	4460.74	3822.39	5735.38	9005.99	10830.8	6283.55	7828.71	6165.41	6185	5074.42	7927.23
Unannotated			15.5971	418.924							15.60_418.9240m/z	Positive			1	0.233933	9.63722601140526E-05	0.000143134	2.41151	Control	Low Nitrogen	100 - 5.88	41826.8	12.4	48985.2	37522.1	42255.7	38544.1	14235.5	16281.3	19497.1	19364.8	45970.6	37522.1	40953.9	35911.1	21311.9	22574.7	25883.3	26765.3
Unannotated			15.2355	418.924							15.24_418.9241m/z	Positive			1	0.266383	1.65213317681046E-05	4.08789868292397E-05	2.52383	Control	Low Nitrogen	100 - 6.21 - 3.67	66736.5	8.3	74103.8	66573.8	65553.4	60715	22185.4	29226.7	25866.6	28491.7	69543.4	66573.8	63533.8	56567.5	33213.6	40524	34339.2	39380.2
Unannotated			14.5482	418.924							14.55_418.9242m/z	Positive			1	0.0366833	4.12121732449311E-05	7.74355793010724E-05	2.33773	Control	Low Nitrogen	100 - 3.61	7273.47	9.83	8354.47	7699.5	6681.21	6358.68	2761.46	3497.18	3027.7	3159	7840.33	7699.5	6475.38	5924.32	4134.16	4848.98	4019.43	4366.25
Unannotated			14.2576	418.924							14.26_418.9244m/z	Positive			1	0.0671833	7.17648406353133E-05	0.000115949	1.90827	Control	Low Nitrogen	100 - 5.39	11155.5	7.75	12635.4	11649.5	9953.09	10384.1	5284.04	5893.39	5815.95	6390.12	11857.8	11649.5	9646.45	9674.77	7910.71	8171.43	7720.98	8832.18
Unannotated			0.70085	419.045							0.70_419.0451m/z	Positive			1	0.1044	0.219796	0.0923726	3.43154	Control	Low Nitrogen	100	27426.6	80.58	20331.2	33626.3	1642.76	54106.2	74.1871	2202.47	24363.1	5330.31	19080	33626.3	1592.15	50410.1	111.065	3053.82	32343.3	7367.35
[truncated: 7,456 more rows]
